# Supplementary material for: Gene expression profiling in blood from cerebral malaria patients and mild malaria patients living in Senegal
Source: BMC Med Genomics. 2019 Oct 30;12:148. doi: 10.1186/s12920-019-0599-z (PMC6821028; doi:10.1186/s12920-019-0599-z)
Supplement: Supplementary file 1 — Additional file 1: Table S1. Differentially expressed genes in MM vs CM vs NCM and MM vs CM analyses. Results of the Welch t test, one-way ANOVA analyses, and multi-way ANOVA analyses are shown. [file 12920_2019_599_MOESM1_ESM.xls]

## Sheet: Anova_Results_MM vs CM vs NCM
Differentially expressed genes when taking into account covariates at FDR<0.10 in MM vsCM vs NCM analysis
			0* : The P value is less than 0,00001
				Multiway anova results for cerebral malaria factor with age, sex and leucocytes count as cofounders
Gene Name / Agilent probe Name	Systematic Name	Agilent probe name	Description	Factor CM	Residuel	Total	F	Variance	Explained variance	P value	Cluster
LINC01122	NR_033873	A_19_P00315581	Homo sapiens long intergenic non-protein coding RNA 1122 (LINC01122). long non-coding RNA [NR_033873]	0.16	0.04	1.07	17.04	0.08	0.07277	0.00087	A
LINC01004	NR_039981	A_19_P00320028	Homo sapiens long intergenic non-protein coding RNA 1004 (LINC01004). long non-coding RNA [NR_039981]	2.59	0.56	4.89	20.72	1.29	0.26481	0.00043	A
HCG18	NR_102326	A_19_P00320056	Homo sapiens HLA complex group 18 (non-protein coding) (HCG18). transcript variant 3. long non-coding RNA [NR_102326]	1.17	0.09	4.44	56.14	0.59	0.13182	1e-05	A
LINC01588	NR_126496	A_19_P00321781	Homo sapiens cDNA clone IMAGE:5813017. partial cds. [BC067360]	0.17	0.01	0.5	124.23	0.09	0.17496	0*	A
LINC00963	NR_038955	A_19_P00323022	Homo sapiens long intergenic non-protein coding RNA 963 (LINC00963). long non-coding RNA [NR_038955]	0.97	0.21	2.66	20.73	0.48	0.18191	0.00043	A
WDR82	NM_025222	A_19_P00808668	Homo sapiens WD repeat domain 82 (WDR82). mRNA [NM_025222]	1.41	0.29	2.73	22.18	0.71	0.25949	0.00033	A
KDM4C	NM_001146695	A_21_P0000019	Homo sapiens lysine (K)-specific demethylase 4C (KDM4C). transcript variant 3. mRNA [NM_001146695]	1.68	0.13	7.47	58.39	0.84	0.11274	1e-05	A
CREBRF	NM_001168394	A_21_P0000074	Homo sapiens CREB3 regulatory factor (CREBRF). transcript variant 3. mRNA [NM_001168394]	2.32	0.08	5.4	130.07	1.16	0.21478	0*	A
FAM122C	NM_001170781	A_21_P0000080	Homo sapiens family with sequence similarity 122C (FAM122C). transcript variant 4. mRNA [NM_001170781]	0.34	0.02	1.28	99.21	0.17	0.13287	0*	A
RBM4	NM_001198844	A_21_P0000141	Homo sapiens RNA binding motif protein 4 (RBM4). transcript variant 3. mRNA [NM_001198844]	7.07	1.92	14.05	16.55	3.53	0.25157	0.00097	A
AFF3	NM_002285	A_21_P0000190	Homo sapiens AF4/FMR2 family. member 3 (AFF3). transcript variant 1. mRNA [NM_002285]	1.05	0.04	2.29	107.67	0.52	0.22834	0*	A
SNORA61	NR_002987	A_21_P0000341	Homo sapiens small nucleolar RNA. H/ACA box 61 (SNORA61). small nucleolar RNA [NR_002987]	0.6	0.16	1.69	17.06	0.3	0.17756	0.00087	A
SNORA32	NR_003032	A_21_P0000367	Homo sapiens small nucleolar RNA. H/ACA box 32 (SNORA32). small nucleolar RNA [NR_003032]	1	0.28	6.32	16.17	0.5	0.07924	0.00105	A
LOC101929609	XR_246317	A_21_P0001124	PREDICTED: Homo sapiens uncharacterized LOC101929609 (LOC101929609). ncRNA [XR_246317]	2	0.26	3.81	33.99	1	0.26223	6e-05	A
lnc-C1ORF201-3	lnc-C1ORF201-3	A_21_P0001481	LNCipedia lincRNA (lnc-C1ORF201-3). lincRNA [lnc-C1ORF201-3:2]	1.11	0.27	2.27	18.72	0.55	0.24433	0.00062	A
lnc-AL353698.1-1	lnc-AL353698.1-1	A_21_P0006498	Q14754_HUMAN (Q14754) ORFII. partial (4%) [THC2714876]	2.81	0.01	8.03	878.41	1.4	0.1749	0*	A
SLC9A7	NM_001257291	A_21_P0006580	Homo sapiens solute carrier family 9. subfamily A (NHE7. cation proton antiporter 7). member 7 (SLC9A7). transcript variant 1. mRNA [NM_001257291]	3.19	0.06	6.94	247.83	1.6	0.22977	0*	A
lnc-NDST2-3	lnc-NDST2-3	A_21_P0007004	LNCipedia lincRNA (lnc-NDST2-3). lincRNA [lnc-NDST2-3:1]	0.24	0.05	0.96	23.52	0.12	0.12321	0.00027	A
lnc-GINS2-1	lnc-GINS2-1	A_21_P0009079	LNCipedia lincRNA (lnc-GINS2-1). lincRNA [lnc-GINS2-1:1]	0.89	0.16	3.98	24.49	0.45	0.1119	0.00023	A
lnc-AC003101.1.1-1	lnc-AC003101.1.1-1	A_21_P0009234	LNCipedia lincRNA (lnc-AC003101.1.1-1). lincRNA [lnc-AC003101.1.1-1:1]	2.46	0.58	4.48	19.21	1.23	0.27487	0.00056	A
XLOC_l2_003627	TCONS_l2_00006720	A_21_P0011124	BROAD Institute lincRNA (XLOC_l2_003627). lincRNA [TCONS_l2_00006720]	0.25	0.05	1	22.43	0.13	0.12617	0.00032	A
SYNGR2	NM_004710	A_21_P0011306	Homo sapiens synaptogyrin 2 (SYNGR2). mRNA [NM_004710]	2.71	0.76	6.64	15.96	1.35	0.20392	0.0011	A
LOC100128108	XM_006709989	A_21_P0011343	PREDICTED: Homo sapiens uncharacterized LOC100128108 (LOC100128108). transcript variant X1. mRNA [XM_006709989]	0.08	0.02	0.72	15.91	0.04	0.05506	0.00111	A
DDX11L16	NR_110561	A_21_P0013543	Homo sapiens DEAD/H (Asp-Glu-Ala-Asp/His) box helicase 11 like 16 (DDX11L16). non-coding RNA [NR_110561]	7.76	2.49	16.63	14.01	3.88	0.2334	0.00172	A
LOC100128108	NM_001321551	A_21_P0014798	PREDICTED: Homo sapiens uncharacterized LOC100128108 (LOC100128108). transcript variant X2. misc_RNA [XR_172104]	0.66	0.16	2.95	19.19	0.33	0.1127	0.00057	A
FGD5-AS1	NR_046251	A_21_P0014935	Homo sapiens FGD5 antisense RNA 1 (FGD5-AS1). transcript variant 1. long non-coding RNA [NR_046251]	0.9	0.17	1.58	24.11	0.45	0.28569	0.00024	A
ZBTB4	NM_020899	A_23_P100654	Homo sapiens zinc finger and BTB domain containing 4 (ZBTB4). transcript variant 1. mRNA [NM_020899]	0.39	0.02	1.86	101.93	0.2	0.10569	0*	A
ZBTB4	NM_020899	A_23_P100654	Homo sapiens zinc finger and BTB domain containing 4 (ZBTB4). transcript variant 1. mRNA [NM_020899]	0.43	0.08	1.92	24.38	0.21	0.11102	0.00023	A
ZBTB4	NM_020899	A_23_P100654	Homo sapiens zinc finger and BTB domain containing 4 (ZBTB4). transcript variant 1. mRNA [NM_020899]	0.5	0.13	2.08	16.97	0.25	0.12014	0.00088	A
ZNF426	NM_024106	A_23_P101351	Homo sapiens zinc finger protein 426 (ZNF426). transcript variant 1. mRNA [NM_024106]	0.56	0.08	2.24	30.55	0.28	0.12429	0.0001	A
ZNF426	NM_024106	A_23_P101351	Homo sapiens zinc finger protein 426 (ZNF426). transcript variant 1. mRNA [NM_024106]	0.83	0.16	3.27	23.51	0.41	0.12633	0.00027	A
ZNF14	NM_021030	A_23_P101811	Homo sapiens zinc finger protein 14 (ZNF14). mRNA [NM_021030]	1.12	0.37	1.82	13.65	0.56	0.30794	0.00188	A
SUMO3	NM_006936	A_23_P102937	Homo sapiens small ubiquitin-like modifier 3 (SUMO3). transcript variant 1. mRNA [NM_006936]	1.43	0.03	4.64	205.63	0.72	0.15403	0*	A
SUMO3	NM_006936	A_23_P102937	Homo sapiens small ubiquitin-like modifier 3 (SUMO3). transcript variant 1. mRNA [NM_006936]	1.52	0.18	4.96	38.05	0.76	0.15284	4e-05	A
SUMO3	NM_006936	A_23_P102937	Homo sapiens small ubiquitin-like modifier 3 (SUMO3). transcript variant 1. mRNA [NM_006936]	1.41	0.28	4.59	22.43	0.71	0.15404	0.00032	A
SUMO3	NM_006936	A_23_P102937	Homo sapiens small ubiquitin-like modifier 3 (SUMO3). transcript variant 1. mRNA [NM_006936]	1.15	0.27	4.2	19.02	0.58	0.13728	0.00059	A
MIEF1	NM_019008	A_23_P103131	Homo sapiens mitochondrial elongation factor 1 (MIEF1). mRNA [NM_019008]	0.73	0.18	1.49	18.19	0.37	0.24543	0.00069	A
RELA	NM_021975	A_23_P104689	Homo sapiens v-rel avian reticuloendotheliosis viral oncogene homolog A (RELA). transcript variant 1. mRNA [NM_021975]	1.98	0.17	5.39	52.84	0.99	0.18354	1e-05	A
RELA	NM_021975	A_23_P104689	Homo sapiens v-rel avian reticuloendotheliosis viral oncogene homolog A (RELA). transcript variant 1. mRNA [NM_021975]	1.48	0.24	4.95	27.79	0.74	0.14943	0.00014	A
SEMA7A	NM_003612	A_23_P106389	Homo sapiens semaphorin 7A. GPI membrane anchor (John Milton Hagen blood group) (SEMA7A). transcript variant 1. mRNA [NM_003612]	0.44	0.05	2.94	43.18	0.22	0.07503	2e-05	A
SEMA7A	NM_003612	A_23_P106389	Homo sapiens semaphorin 7A. GPI membrane anchor (John Milton Hagen blood group) (SEMA7A). transcript variant 1. mRNA [NM_003612]	0.11	0.02	1.01	25.67	0.05	0.05421	0.00019	A
SEMA7A	NM_003612	A_23_P106389	Homo sapiens semaphorin 7A. GPI membrane anchor (John Milton Hagen blood group) (SEMA7A). transcript variant 1. mRNA [NM_003612]	0.13	0.04	1.48	14.85	0.06	0.04365	0.00141	A
SIAH1	NM_003031	A_23_P106798	Homo sapiens siah E3 ubiquitin protein ligase 1 (SIAH1). transcript variant 1. mRNA [NM_003031]	0.3	0.02	1.32	90.26	0.15	0.11508	0*	A
FUS	NM_004960	A_23_P106887	Homo sapiens FUS RNA binding protein (FUS). transcript variant 1. mRNA [NM_004960]	1.32	0.02	2.49	280.74	0.66	0.26515	0*	A
TMEM11	NM_003876	A_23_P107036	Homo sapiens transmembrane protein 11 (TMEM11). transcript variant 1. mRNA [NM_003876]	0.24	0.01	0.73	79.07	0.12	0.16575	1e-05	A
TMEM11	NM_003876	A_23_P107036	Homo sapiens transmembrane protein 11 (TMEM11). transcript variant 1. mRNA [NM_003876]	0.18	0.05	0.59	17.68	0.09	0.1537	0.00076	A
TP53RK	NM_033550	A_23_P109055	Homo sapiens TP53 regulating kinase (TP53RK). mRNA [NM_033550]	3.61	0.42	8.46	39.09	1.81	0.2136	4e-05	A
ZBTB22	NM_005453	A_23_P111188	Homo sapiens zinc finger and BTB domain containing 22 (ZBTB22). transcript variant 1. mRNA [NM_005453]	0.34	0.02	1.75	97.88	0.17	0.09707	0*	A
ZBTB22	NM_005453	A_23_P111188	Homo sapiens zinc finger and BTB domain containing 22 (ZBTB22). transcript variant 1. mRNA [NM_005453]	0.15	0.04	0.83	18.96	0.08	0.09127	0.00059	A
ZBTB22	NM_005453	A_23_P111188	Homo sapiens zinc finger and BTB domain containing 22 (ZBTB22). transcript variant 1. mRNA [NM_005453]	0.54	0.14	2.68	17.36	0.27	0.10108	0.00081	A
KATNA1	NM_007044	A_23_P113803	Homo sapiens katanin p60 (ATPase containing) subunit A 1 (KATNA1). transcript variant 1. mRNA [NM_007044]	0.22	0.03	0.49	38.05	0.11	0.22931	4e-05	A
KATNA1	NM_007044	A_23_P113803	Homo sapiens katanin p60 (ATPase containing) subunit A 1 (KATNA1). transcript variant 1. mRNA [NM_007044]	0.18	0.03	0.4	32.11	0.09	0.23003	8e-05	A
KATNA1	NM_007044	A_23_P113803	Homo sapiens katanin p60 (ATPase containing) subunit A 1 (KATNA1). transcript variant 1. mRNA [NM_007044]	0.21	0.04	0.41	26.19	0.1	0.25342	0.00018	A
LRRC8B	NM_015350	A_23_P115167	Homo sapiens leucine rich repeat containing 8 family. member B (LRRC8B). transcript variant 1. mRNA [NM_015350]	0.34	0.11	0.68	14.55	0.17	0.24916	0.00151	A
VASH2	NM_024749	A_23_P115492	Homo sapiens vasohibin 2 (VASH2). transcript variant 1. mRNA [NM_024749]	2.74	0.5	13.32	24.91	1.37	0.10301	0.00021	A
BSDC1	NM_018045	A_23_P11705	Homo sapiens BSD domain containing 1 (BSDC1). transcript variant 2. mRNA [NM_018045]	0.73	0.22	2.29	14.73	0.37	0.15965	0.00145	A
CPLX3	NM_001030005	A_23_P117851	Homo sapiens complexin 3 (CPLX3). mRNA [NM_001030005]	4.29	0.99	11.4	19.52	2.14	0.18802	0.00053	A
SLC39A10	NM_020342	A_23_P119778	Homo sapiens solute carrier family 39 (zinc transporter). member 10 (SLC39A10). transcript variant 2. mRNA [NM_020342]	2.05	0.04	3.98	211.9	1.02	0.25765	0*	A
SLC39A10	NM_020342	A_23_P119778	Homo sapiens solute carrier family 39 (zinc transporter). member 10 (SLC39A10). transcript variant 2. mRNA [NM_020342]	5.27	0.3	10.43	79.78	2.64	0.25293	1e-05	A
SLC39A10	NM_020342	A_23_P119778	Homo sapiens solute carrier family 39 (zinc transporter). member 10 (SLC39A10). transcript variant 2. mRNA [NM_020342]	0.75	0.07	1.77	45.31	0.37	0.21085	2e-05	A
SLC39A10	NM_020342	A_23_P119778	Homo sapiens solute carrier family 39 (zinc transporter). member 10 (SLC39A10). transcript variant 2. mRNA [NM_020342]	8.69	2.31	17.08	16.89	4.34	0.25424	0.0009	A
CNNM4	NM_020184	A_23_P119923	Homo sapiens cyclin and CBS domain divalent metal cation transport mediator 4 (CNNM4). mRNA [NM_020184]	2.71	0.53	8.03	22.88	1.36	0.16897	0.0003	A
CNNM4	NM_020184	A_23_P119923	Homo sapiens cyclin and CBS domain divalent metal cation transport mediator 4 (CNNM4). mRNA [NM_020184]	2.61	0.54	7.17	21.55	1.3	0.18173	0.00037	A
CNNM4	NM_020184	A_23_P119923	Homo sapiens cyclin and CBS domain divalent metal cation transport mediator 4 (CNNM4). mRNA [NM_020184]	3.19	0.91	8.91	15.76	1.59	0.17893	0.00115	A
TASP1	NM_017714	A_23_P120557	Homo sapiens taspase. threonine aspartase. 1 (TASP1). mRNA [NM_017714]	0.39	0.05	0.86	35.46	0.19	0.22627	5e-05	A
TWF2	NM_007284	A_23_P121265	Homo sapiens twinfilin actin-binding protein 2 (TWF2). mRNA [NM_007284]	0.61	0.05	1.13	52.71	0.3	0.26779	1e-05	A
C5ORF28	NM_022483	A_23_P121875	Homo sapiens chromosome 5 open reading frame 28 (C5ORF28). mRNA [NM_022483]	0.24	0.04	0.79	25.59	0.12	0.15227	0.00019	A
C5ORF28	NM_022483	A_23_P121875	Homo sapiens chromosome 5 open reading frame 28 (C5ORF28). mRNA [NM_022483]	0.85	0.26	3.2	14.68	0.42	0.13233	0.00147	A
TMEM209	NM_032842	A_23_P122805	Homo sapiens transmembrane protein 209 (TMEM209). transcript variant 1. mRNA [NM_032842]	0.59	0.13	1.28	20.04	0.3	0.23066	0.00048	A
TMEM209	NM_032842	A_23_P122805	Homo sapiens transmembrane protein 209 (TMEM209). transcript variant 1. mRNA [NM_032842]	0.54	0.17	1.3	14.47	0.27	0.20535	0.00154	A
TMEM209	NM_032842	A_23_P122805	Homo sapiens transmembrane protein 209 (TMEM209). transcript variant 1. mRNA [NM_032842]	0.55	0.18	1.37	13.82	0.28	0.20211	0.0018	A
APH1A	NM_001077628	A_23_P12329	Homo sapiens APH1A gamma secretase subunit (APH1A). transcript variant 2. mRNA [NM_016022]	3.77	0.53	8.96	31.99	1.89	0.2106	8e-05	A
MED10	NM_032286	A_23_P124024	Homo sapiens mediator complex subunit 10 (MED10). mRNA [NM_032286]	0.33	0.09	0.92	15.91	0.17	0.1804	0.00111	A
TUBGCP2	NM_006659	A_23_P127150	Homo sapiens tubulin. gamma complex associated protein 2 (TUBGCP2). transcript variant 2. mRNA [NM_006659]	0.35	0.08	0.69	19.93	0.18	0.25654	0.00049	A
ZNF689	NM_138447	A_23_P129659	Homo sapiens zinc finger protein 689 (ZNF689). transcript variant 1. mRNA [NM_138447]	2.46	0.56	7.61	19.74	1.23	0.16182	0.00051	A
ELOF1	NM_032377	A_23_P130689	Homo sapiens elongation factor 1 homolog (S. cerevisiae) (ELOF1). mRNA [NM_032377]	0.56	0.19	1.7	13.54	0.28	0.16577	0.00193	A
KLHL3	NM_017415	A_23_P133543	Homo sapiens kelch-like family member 3 (KLHL3). transcript variant 1. mRNA [NM_017415]	1.06	0.23	2.75	20.78	0.53	0.19187	0.00042	A
C10ORF2	NM_021830	A_23_P138461	Homo sapiens chromosome 10 open reading frame 2 (C10ORF2). transcript variant 1. mRNA [NM_021830]	0.57	0.06	2.22	41.41	0.28	0.12746	3e-05	A
ZNF263	NM_005741	A_23_P140978	Homo sapiens zinc finger protein 263 (ZNF263). mRNA [NM_005741]	0.74	0.23	1.41	14.35	0.37	0.26312	0.00159	A
ZNF513	NM_144631	A_23_P142671	Homo sapiens zinc finger protein 513 (ZNF513). transcript variant 1. mRNA [NM_144631]	0.68	0.09	0.95	35.33	0.34	0.36176	5e-05	A
LINC00341	NR_026779	A_23_P14302	Homo sapiens long intergenic non-protein coding RNA 341 (LINC00341). long non-coding RNA [NR_026779]	1.92	0.17	2.82	52.09	0.96	0.34014	1e-05	A
EML4	NM_019063	A_23_P143127	echinoderm microtubule associated protein like 4 [Source:HGNC Symbol;Acc:HGNC:1316] [ENST00000318522]"	1.3	0.01	2.42	948.97	0.65	0.26895	0*	A
EEFSEC	NM_021937	A_23_P144202	Homo sapiens eukaryotic elongation factor. selenocysteine-tRNA-specific (EEFSEC). mRNA [NM_021937]	0.98	0.02	2.14	189.46	0.49	0.22924	0*	A
GCLC	NM_001498	A_23_P145114	Homo sapiens glutamate-cysteine ligase. catalytic subunit (GCLC). transcript variant 1. mRNA [NM_001498]	3.25	0.52	7.76	28.09	1.63	0.20957	0.00014	A
PPP1R17	NM_006658	A_23_P145724	Homo sapiens protein phosphatase 1. regulatory subunit 17 (PPP1R17). transcript variant 1. mRNA [NM_006658]	20.54	5.32	52.08	17.38	10.27	0.19722	0.00081	A
CBLL1	NM_024814	A_23_P146004	Homo sapiens Cbl proto-oncogene-like 1. E3 ubiquitin protein ligase (CBLL1). transcript variant 1. mRNA [NM_024814]	1.29	0.26	4.37	22.13	0.64	0.14738	0.00034	A
RBM3	NM_006743	A_23_P148308	Homo sapiens RNA binding motif (RNP1. RRM) protein 3 (RBM3). mRNA [NM_006743]	2.07	0.36	3.71	26.01	1.04	0.2797	0.00018	A
RPP38	NM_183005	A_23_P150080	Homo sapiens ribonuclease P/MRP 38kDa subunit (RPP38). transcript variant 1. mRNA [NM_183005]	0.54	0.04	1.25	68.87	0.27	0.2154	1e-05	A
RNPS1	NM_006711	A_23_P152272	Homo sapiens RNA binding protein S1. serine-rich domain (RNPS1). transcript variant 1. mRNA [NM_006711]	0.76	0.16	2.08	21.55	0.38	0.18186	0.00037	A
ZNF773	NM_198542	A_23_P153256	zinc finger protein 773 [Source:HGNC Symbol;Acc:HGNC:30487] [ENST00000598770]"	1.06	0.04	2.86	115.64	0.53	0.18613	0*	A
SNRPB	NM_198216	A_23_P154675	Homo sapiens small nuclear ribonucleoprotein polypeptides B and B1 (SNRPB). transcript variant 1. mRNA [NM_198216]	1.05	0.08	2.54	60.18	0.52	0.20568	1e-05	A
TRPC4AP	NM_015638	A_23_P154801	Homo sapiens transient receptor potential cation channel. subfamily C. member 4 associated protein (TRPC4AP). transcript variant 1. mRNA [NM_015638]	1.09	0.14	2.39	35.13	0.55	0.22804	6e-05	A
ZNF622	NM_033414	A_23_P156209	Homo sapiens zinc finger protein 622 (ZNF622). mRNA [NM_033414]	0.22	0.02	0.47	46.91	0.11	0.23432	2e-05	A
TBC1D25	NM_002536	A_23_P159688	Homo sapiens TBC1 domain family. member 25 (TBC1D25). mRNA [NM_002536]	3.76	0.47	11.02	35.72	1.88	0.17059	5e-05	A
ADNP2	NM_014913	A_23_P164468	Homo sapiens ADNP homeobox 2 (ADNP2). mRNA [NM_014913]	1.33	0.15	4.18	39.55	0.66	0.15875	3e-05	A
EXO5	NM_022774	A_23_P193	Homo sapiens exonuclease 5 (EXO5). mRNA [NM_022774]	0.31	0.06	0.65	24.47	0.16	0.23807	0.00023	A
HLA-DQB2	NM_001198858	A_23_P19510	Homo sapiens major histocompatibility complex. class II. DQ beta 2 (HLA-DQB2). transcript variant 2. mRNA [NM_001198858]	4.54	1.34	11.68	15.2	2.27	0.19427	0.0013	A
TFRC	NM_003234	A_23_P212617	Homo sapiens transferrin receptor (TFRC). transcript variant 1. mRNA [NM_003234]	2.84	0.83	9.91	15.34	1.42	0.14332	0.00126	A
TFRC	NM_003234	A_23_P212617	Homo sapiens transferrin receptor (TFRC). transcript variant 1. mRNA [NM_003234]	3.46	1.14	12.2	13.7	1.73	0.14182	0.00186	A
GNA12	NM_007353	A_23_P215265	Homo sapiens guanine nucleotide binding protein (G protein) alpha 12 (GNA12). transcript variant 1. mRNA [NM_007353]	2.06	0.21	9.59	43.65	1.03	0.1073	2e-05	A
GNE	NM_005476	A_23_P216489	Homo sapiens glucosamine (UDP-N-acetyl)-2-epimerase/N-acetylmannosamine kinase (GNE). transcript variant 2. mRNA [NM_005476]	0.8	0.01	2.01	687.3	0.4	0.19975	0*	A
MLLT3	NM_004529	A_23_P216693	Homo sapiens myeloid/lymphoid or mixed-lineage leukemia (trithorax homolog. Drosophila); translocated to. 3 (MLLT3). transcript variant 1. mRNA [NM_004529]"	0.2	0.05	1.05	18.3	0.1	0.09604	0.00067	A
ZBED1	NM_004729	A_23_P217507	Homo sapiens zinc finger. BED-type containing 1 (ZBED1). transcript variant 2. mRNA [NM_004729]	0.16	0.05	0.57	14.71	0.08	0.14477	0.00146	A
LIPT2	NM_001144869	A_23_P24922	Homo sapiens lipoyl(octanoyl) transferase 2 (putative) (LIPT2). mRNA [NM_001144869]	0.94	0.08	2.66	51.98	0.47	0.17634	1e-05	A
NXT1	NM_013248	A_23_P251695	Homo sapiens nuclear transport factor 2-like export factor 1 (NXT1). mRNA [NM_013248]	0.3	0.09	2.15	14.28	0.15	0.0689	0.00161	A
STK24	NM_001032296	A_23_P253177	Homo sapiens serine/threonine kinase 24 (STK24). transcript variant 2. mRNA [NM_001032296]	1.35	0.22	2.75	27.95	0.67	0.24533	0.00014	A
FAM175A	NM_139076	A_23_P253464	Homo sapiens family with sequence similarity 175. member A (FAM175A). mRNA [NM_139076]	0.58	0.08	1.42	30.74	0.29	0.20243	0.0001	A
SMPD4	NM_017951	A_23_P255286	Homo sapiens sphingomyelin phosphodiesterase 4. neutral membrane (neutral sphingomyelinase-3) (SMPD4). transcript variant 2. mRNA [NM_017951]	0.56	0.1	1.55	25	0.28	0.17989	0.00021	A
CCDC109B	NM_017918	A_23_P255376	Homo sapiens coiled-coil domain containing 109B (CCDC109B). mRNA [NM_017918]	2.17	0.09	4.02	107.91	1.09	0.27006	0*	A
CMTM7	NM_138410	A_23_P256413	Homo sapiens CKLF-like MARVEL transmembrane domain containing 7 (CMTM7). transcript variant 1. mRNA [NM_138410]	0.2	0.02	1.78	52.46	0.1	0.05664	1e-05	A
TNIP2	NM_024309	A_23_P258418	Homo sapiens TNFAIP3 interacting protein 2 (TNIP2). transcript variant 1. mRNA [NM_024309]	0.29	0.04	1.22	30.78	0.15	0.12021	9e-05	A
BAP1	NM_004656	A_23_P259012	Homo sapiens BRCA1 associated protein-1 (ubiquitin carboxy-terminal hydrolase) (BAP1). mRNA [NM_004656]	3.73	1.07	10.04	15.74	1.86	0.18571	0.00115	A
KIAA0430	NM_014647	A_23_P26674	Homo sapiens KIAA0430 (KIAA0430). transcript variant 1. mRNA [NM_014647]	1.52	0.26	2.78	26.03	0.76	0.27307	0.00018	A
BACH2	NM_021813	A_23_P30634	Homo sapiens BTB and CNC homology 1. basic leucine zipper transcription factor 2 (BACH2). transcript variant 1. mRNA [NM_021813]	4.25	0.24	10.14	79.05	2.13	0.20947	1e-05	A
CABLES2	NM_031215	A_23_P307761	Homo sapiens Cdk5 and Abl enzyme substrate 2 (CABLES2). mRNA [NM_031215]	0.19	0.04	0.41	20.93	0.09	0.22762	0.00041	A
CABP4	NM_145200	A_23_P308021	Homo sapiens calcium binding protein 4 (CABP4). transcript variant 1. mRNA [NM_145200]	1.42	0.29	2.8	21.8	0.71	0.25257	0.00035	A
L3MBTL3	NM_032438	A_23_P311885	Homo sapiens l(3)mbt-like 3 (Drosophila) (L3MBTL3). transcript variant 1. mRNA [NM_032438]	1.69	0.44	3.24	17.22	0.84	0.26034	0.00084	A
C9ORF9	NM_018956	A_23_P32135	Homo sapiens chromosome 9 open reading frame 9 (C9ORF9). mRNA [NM_018956]	0.38	0.13	2.89	13.63	0.19	0.06602	0.00189	A
KIAA0355	NM_014686	A_23_P324490	Homo sapiens KIAA0355 (KIAA0355). mRNA [NM_014686]	0.83	0.1	1.34	38.09	0.41	0.30913	4e-05	A
RBBP4	NM_005610	A_23_P326691	Homo sapiens retinoblastoma binding protein 4 (RBBP4). transcript variant 1. mRNA [NM_005610]	1.49	0.12	3.34	57.32	0.74	0.22286	1e-05	A
LOC101060179	XM_003959932	A_23_P331908	PREDICTED: Homo sapiens uncharacterized LOC101060179 (LOC101060179). mRNA [XM_003959932]	0.47	0.12	1.16	17.87	0.24	0.20363	0.00073	A
IMP3	NM_018285	A_23_P33809	Homo sapiens IMP3. U3 small nucleolar ribonucleoprotein (IMP3). mRNA [NM_018285]	0.58	0.06	1.69	43.23	0.29	0.1713	2e-05	A
RPL39	NM_001000	A_23_P34018	Homo sapiens ribosomal protein L39 (RPL39). mRNA [NM_001000]	0.35	0.11	1.5	14.78	0.18	0.11718	0.00143	A
CYB561A3	NM_153611	A_23_P342131	Homo sapiens cytochrome b561 family. member A3 (CYB561A3). transcript variant 2. mRNA [NM_153611]	0.99	0.22	3.22	20.03	0.49	0.15312	0.00049	A
ZCCHC11	NM_001009881	A_23_P34433	Homo sapiens zinc finger. CCHC domain containing 11 (ZCCHC11). transcript variant 1. mRNA [NM_001009881]	0.5	0.06	1.11	35.93	0.25	0.22512	5e-05	A
PDCL	NM_005388	A_23_P349882	Homo sapiens phosducin-like (PDCL). mRNA [NM_005388]	1.1	0.1	2.01	50.23	0.55	0.27229	1e-05	A
DCAF5	NM_003861	A_23_P352684	Homo sapiens DDB1 and CUL4 associated factor 5 (DCAF5). transcript variant 1. mRNA [NM_003861]	0.25	0.03	0.51	39.76	0.13	0.24943	3e-05	A
ITK	NM_005546	A_23_P354151	Homo sapiens IL2-inducible T-cell kinase (ITK). mRNA [NM_005546]	2.98	0.69	7.78	19.53	1.49	0.19123	0.00053	A
EID2	NM_153232	A_23_P365844	Homo sapiens EP300 interacting inhibitor of differentiation 2 (EID2). mRNA [NM_153232]	0.53	0.18	1.01	13.6	0.27	0.26188	0.0019	A
CIRBP	NM_001280	A_23_P377616	cold inducible RNA binding protein [Source:HGNC Symbol;Acc:HGNC:1982] [ENST00000621399]"	1.92	0.01	3.23	602	0.96	0.29818	0*	A
IKZF4	NM_022465	A_23_P378288	Homo sapiens IKAROS family zinc finger 4 (Eos) (IKZF4). mRNA [NM_022465]	1.61	0.49	3.94	14.78	0.81	0.20461	0.00143	A
FASTKD5	NM_021826	A_23_P380724	Homo sapiens FAST kinase domains 5 (FASTKD5). mRNA [NM_021826]	1.22	0.22	2.65	25.14	0.61	0.23029	0.00021	A
BBC3	NM_014417	A_23_P382775	Homo sapiens BCL2 binding component 3 (BBC3). transcript variant 4. mRNA [NM_014417]	0.47	0.12	3.51	18.32	0.24	0.0671	0.00067	A
ZNHIT3	NM_004773	A_23_P383435	Homo sapiens zinc finger. HIT-type containing 3 (ZNHIT3). transcript variant 1. mRNA [NM_004773]	0.88	0.19	2.73	20.55	0.44	0.16111	0.00044	A
UBXN6	NM_025241	A_23_P386905	Homo sapiens UBX domain protein 6 (UBXN6). transcript variant 1. mRNA [NM_025241]	1.44	0.02	4.92	333.72	0.72	0.14606	0*	A
ZNF830	NM_052857	A_23_P387071	Homo sapiens zinc finger protein 830 (ZNF830). mRNA [NM_052857]	1.61	0.11	3	63.65	0.81	0.26873	0*	A
FOPNL	NM_144600	A_23_P390744	Homo sapiens FGFR1OP N-terminal like (FOPNL). mRNA [NM_144600]	0.92	0.22	1.91	18.34	0.46	0.24036	0.00067	A
NR3C2	NM_000901	A_23_P392470	Homo sapiens nuclear receptor subfamily 3. group C. member 2 (NR3C2). transcript variant 1. mRNA [NM_000901]	4.46	1.26	14.92	15.91	2.23	0.14932	0.00111	A
CCDC32	NM_001289132	A_23_P398491	Homo sapiens chromosome 15 open reading frame 57 (C15ORF57). transcript variant 4. mRNA [NM_001289132]	0.87	0.16	1.51	24.58	0.43	0.28833	0.00023	A
GNL1	NM_005275	A_23_P404965	Homo sapiens guanine nucleotide binding protein-like 1 (GNL1). mRNA [NM_005275]	1.8	0.28	5.27	28.42	0.9	0.17031	0.00013	A
BCOR	NM_001123383	A_23_P405707	BCL6 corepressor [Source:HGNC Symbol;Acc:HGNC:20893] [ENST00000615339]"	7.31	0.7	16.79	47.04	3.65	0.21754	2e-05	A
SYNE3	NM_152592	A_23_P411851	Homo sapiens spectrin repeat containing. nuclear envelope family member 3 (SYNE3). mRNA [NM_152592]	0.84	0.08	2.74	47.43	0.42	0.1539	2e-05	A
ZNF212	NM_012256	A_23_P415558	Homo sapiens zinc finger protein 212 (ZNF212). mRNA [NM_012256]	0.19	0.06	0.54	15.59	0.1	0.17766	0.00119	A
RAI1	NM_030665	A_23_P417148	Homo sapiens retinoic acid induced 1 (RAI1). mRNA [NM_030665]	2.51	0.78	7.18	14.43	1.26	0.17504	0.00156	A
BTBD11	NM_001018072	A_23_P419714	Homo sapiens BTB (POZ) domain containing 11 (BTBD11). transcript variant a. mRNA [NM_001018072]	1.17	0.01	3.93	483.14	0.58	0.1485	0*	A
LYRM2	NM_020466	A_23_P42042	Homo sapiens LYR motif containing 2 (LYRM2). transcript variant 1. mRNA [NM_020466]	0.17	0.04	0.63	18.68	0.08	0.13452	0.00063	A
ATXN7L3	NM_020218	A_23_P421935	Homo sapiens ataxin 7-like 3 (ATXN7L3). transcript variant 1. mRNA [NM_020218]	0.39	0.11	0.89	15.44	0.2	0.22004	0.00123	A
CPSF4	NM_006693	A_23_P42997	Homo sapiens cleavage and polyadenylation specific factor 4. 30kDa (CPSF4). transcript variant 1. mRNA [NM_006693]	0.3	0.01	0.62	262.6	0.15	0.23879	0*	A
HMGXB4	NM_001003681	A_23_P431981	Homo sapiens HMG box domain containing 4 (HMGXB4). transcript variant 1. mRNA [NM_001003681]	1.54	0.1	2.77	72.25	0.77	0.27786	1e-05	A
ZNF529	NM_020951	A_23_P433676	Homo sapiens zinc finger protein 529 (ZNF529). transcript variant 2. mRNA [NM_020951]	1.93	0.22	3.17	40.06	0.97	0.30447	3e-05	A
RPS8	NM_001012	A_23_P46182	Homo sapiens ribosomal protein S8 (RPS8). mRNA [NM_001012]	0.41	0.01	0.65	248.77	0.2	0.31121	0*	A
NIPAL3	NM_020448	A_23_P46604	Homo sapiens NIPA-like domain containing 3 (NIPAL3). mRNA [NM_020448]	0.18	0.04	0.73	22.01	0.09	0.12694	0.00034	A
POLDIP3	NM_032311	A_23_P502269	Homo sapiens polymerase (DNA-directed). delta interacting protein 3 (POLDIP3). transcript variant 1. mRNA [NM_032311]	1.58	0.33	2.96	21.73	0.79	0.26624	0.00036	A
ZNF791	NM_153358	A_23_P50418	Homo sapiens zinc finger protein 791 (ZNF791). mRNA [NM_153358]	1.08	0.09	1.83	52.12	0.54	0.29519	1e-05	A
DUSP12	NM_007240	A_23_P51508	Homo sapiens dual specificity phosphatase 12 (DUSP12). mRNA [NM_007240]	0.59	0.04	1.8	64.64	0.29	0.16382	0*	A
HBG1	NM_000559	A_23_P53137	Homo sapiens hemoglobin. gamma A (HBG1). mRNA [NM_000559]	16.5	2.66	47.05	27.95	8.25	0.17532	0.00014	A
HBG1	NM_000559	A_23_P53137	Homo sapiens hemoglobin. gamma A (HBG1). mRNA [NM_000559]	15.39	3.18	44.98	21.78	7.69	0.17103	0.00036	A
HBG1	NM_000559	A_23_P53137	Homo sapiens hemoglobin. gamma A (HBG1). mRNA [NM_000559]	16.67	3.62	49.09	20.72	8.34	0.16985	0.00043	A
HBG1	NM_000559	A_23_P53137	Homo sapiens hemoglobin. gamma A (HBG1). mRNA [NM_000559]	16.41	3.64	47.78	20.31	8.21	0.17172	0.00046	A
HBG1	NM_000559	A_23_P53137	Homo sapiens hemoglobin. gamma A (HBG1). mRNA [NM_000559]	14.64	3.49	45.96	18.87	7.32	0.15928	0.0006	A
HBG1	NM_000559	A_23_P53137	Homo sapiens hemoglobin. gamma A (HBG1). mRNA [NM_000559]	16.2	4.04	47.57	18.04	8.1	0.17033	0.00071	A
HBG1	NM_000559	A_23_P53137	Homo sapiens hemoglobin. gamma A (HBG1). mRNA [NM_000559]	16.55	4.22	48.73	17.65	8.27	0.1698	0.00077	A
HBG1	NM_000559	A_23_P53137	Homo sapiens hemoglobin. gamma A (HBG1). mRNA [NM_000559]	14.98	3.92	45.1	17.19	7.49	0.16607	0.00084	A
HBG1	NM_000559	A_23_P53137	Homo sapiens hemoglobin. gamma A (HBG1). mRNA [NM_000559]	15.31	4.22	46.15	16.32	7.65	0.16586	0.00101	A
HBG1	NM_000559	A_23_P53137	Homo sapiens hemoglobin. gamma A (HBG1). mRNA [NM_000559]	15.57	4.95	47.16	14.15	7.78	0.16502	0.00167	A
HECTD1	NM_015382	A_23_P54006	Homo sapiens HECT domain containing E3 ubiquitin protein ligase 1 (HECTD1). mRNA [NM_015382]	0.36	0.08	0.72	21.03	0.18	0.24947	0.0004	A
ADPRM	NM_020233	A_23_P55127	Homo sapiens ADP-ribose/CDP-alcohol diphosphatase. manganese-dependent (ADPRM). mRNA [NM_020233]	0.34	0.03	1.17	47.75	0.17	0.14386	2e-05	A
KLHL11	NM_018143	A_23_P55388	Homo sapiens kelch-like family member 11 (KLHL11). mRNA [NM_018143]	0.41	0.1	1.38	17.65	0.21	0.1483	0.00077	A
ZNF236	NM_007345	A_23_P55601	Homo sapiens zinc finger protein 236 (ZNF236). mRNA [NM_007345]	0.77	0.2	1.46	17.72	0.39	0.26331	0.00076	A
AAMP	NM_001087	A_23_P56529	Homo sapiens angio-associated. migratory cell protein (AAMP). transcript variant 2. mRNA [NM_001087]	1.11	0.03	1.96	162.96	0.55	0.28216	0*	A
TAF11	NM_005643	A_23_P59202	Homo sapiens TAF11 RNA polymerase II. TATA box binding protein (TBP)-associated factor. 28kDa (TAF11). transcript variant 1. mRNA [NM_005643]	1.79	0.57	3.14	14.03	0.89	0.28509	0.00172	A
YRDC	NM_024640	A_23_P62840	Homo sapiens yrdC N(6)-threonylcarbamoyltransferase domain containing (YRDC). mRNA [NM_024640]	1.55	0.42	3.2	16.44	0.77	0.24184	0.00099	A
DDX20	NM_007204	A_23_P63153	Homo sapiens DEAD (Asp-Glu-Ala-Asp) box polypeptide 20 (DDX20). mRNA [NM_007204]	0.99	0.25	2.22	17.47	0.49	0.22249	0.0008	A
SMAGP	NM_001031628	A_23_P64837	Homo sapiens small cell adhesion glycoprotein (SMAGP). transcript variant 1. mRNA [NM_001031628]	0.79	0.16	3.42	21.96	0.4	0.11627	0.00034	A
DDX47	NM_016355	A_23_P65089	Homo sapiens DEAD (Asp-Glu-Ala-Asp) box polypeptide 47 (DDX47). transcript variant 1. mRNA [NM_016355]	2.28	0.75	5.18	13.66	1.14	0.22015	0.00188	A
TTYH2	NM_032646	A_23_P66432	Homo sapiens tweety family member 2 (TTYH2). transcript variant 1. mRNA [NM_032646]	5.14	0.11	10.11	204.2	2.57	0.25411	0*	A
CD74	NM_001025158	A_23_P70095	Homo sapiens CD74 molecule. major histocompatibility complex. class II invariant chain (CD74). transcript variant 3. mRNA [NM_001025158]	3.12	0.94	7.07	14.94	1.56	0.22034	0.00138	A
POLR1C	NM_203290	A_23_P70409	Homo sapiens polymerase (RNA) I polypeptide C. 30kDa (POLR1C). mRNA [NM_203290]	1.96	0.32	4.54	27.41	0.98	0.21584	0.00015	A
RPL9	NM_001024921	A_23_P7066	Homo sapiens ribosomal protein L9 (RPL9). transcript variant 2. mRNA [NM_001024921]	0.96	0.3	3.36	14.48	0.48	0.14273	0.00154	A
REPS1	NM_031922	A_23_P70748	Homo sapiens RALBP1 associated Eps domain containing 1 (REPS1). transcript variant 1. mRNA [NM_031922]	0.57	0.08	1.19	33.02	0.28	0.23988	7e-05	A
TCEB3	NM_003198	A_23_P74097	Homo sapiens transcription elongation factor B (SIII). polypeptide 3 (110kDa. elongin A) (TCEB3). mRNA [NM_003198]	0.29	0.09	0.67	13.66	0.14	0.21385	0.00188	A
TADA1	NM_053053	A_23_P74344	Homo sapiens transcriptional adaptor 1 (TADA1). mRNA [NM_053053]	0.26	0.06	0.72	19.54	0.13	0.17988	0.00053	A
PSMB4	NM_002796	A_23_P761	Homo sapiens proteasome (prosome. macropain) subunit. beta type. 4 (PSMB4). mRNA [NM_002796]	0.25	0.03	0.84	44.45	0.12	0.14844	2e-05	A
RPS29	NM_001032	A_23_P76961	Homo sapiens ribosomal protein S29 (RPS29). transcript variant 1. mRNA [NM_001032]	0.27	0.02	1.08	60.83	0.13	0.12511	1e-05	A
PRELID1	NM_013237	A_23_P79161	Homo sapiens PRELI domain containing 1 (PRELID1). transcript variant 1. mRNA [NM_013237]	1.13	0.26	2.01	19.72	0.56	0.2803	0.00051	A
PSMF1	NM_006814	A_23_P79911	Homo sapiens proteasome (prosome. macropain) inhibitor subunit 1 (PI31) (PSMF1). transcript variant 1. mRNA [NM_006814]	1.01	0.19	1.99	23.82	0.51	0.25443	0.00025	A
PEPD	NM_000285	A_23_P83436	Homo sapiens peptidase D (PEPD). transcript variant 1. mRNA [NM_000285]	0.96	0.13	2.54	32.69	0.48	0.18822	7e-05	A
NUP93	NM_014669	A_23_P89056	Homo sapiens nucleoporin 93kDa (NUP93). transcript variant 1. mRNA [NM_014669]	0.25	0.04	0.54	31.98	0.13	0.234	8e-05	A
LRP12	NM_013437	A_23_P8906	Homo sapiens low density lipoprotein receptor-related protein 12 (LRP12). transcript variant 1. mRNA [NM_013437]	5.1	0.94	9.89	24.43	2.55	0.25791	0.00023	A
VAPB	NM_004738	A_23_P91293	Homo sapiens VAMP (vesicle-associated membrane protein)-associated protein B and C (VAPB). transcript variant 1. mRNA [NM_004738]	0.27	0.07	0.67	17.6	0.13	0.19861	0.00078	A
RCL1	NM_005772	A_23_P9152	Homo sapiens RNA terminal phosphate cyclase-like 1 (RCL1). transcript variant 1. mRNA [NM_005772]	0.56	0.19	2.18	13.56	0.28	0.12809	0.00192	A
SLC25A38	NM_017875	A_23_P91814	Homo sapiens solute carrier family 25. member 38 (SLC25A38). mRNA [NM_017875]	0.35	0.03	1.43	49.54	0.18	0.12421	1e-05	A
FGFRL1	NM_001004356	A_23_P92349	Homo sapiens fibroblast growth factor receptor-like 1 (FGFRL1). transcript variant 1. mRNA [NM_001004356]	5.88	0.29	16.18	92.46	2.94	0.18177	0*	A
APH1A	NM_016022	A_23_P930	Homo sapiens APH1A gamma secretase subunit (APH1A). transcript variant 1. mRNA [NM_001077628]	1.32	0.43	3.67	13.91	0.66	0.18042	0.00177	A
RPL38	NM_000999	A_23_P95879	Homo sapiens ribosomal protein L38 (RPL38). transcript variant 1. mRNA [NM_000999]	0.06	0.01	0.34	22.02	0.03	0.08299	0.00034	A
GPRASP1	NM_014710	A_23_P96590	Homo sapiens G protein-coupled receptor associated sorting protein 1 (GPRASP1). transcript variant 1. mRNA [NM_014710]	3.62	0.48	9.72	34.23	1.81	0.18614	6e-05	A
PRDX6	NM_004905	A_23_P983	Homo sapiens peroxiredoxin 6 (PRDX6). mRNA [NM_004905]	0.25	0	1.18	310.41	0.12	0.10359	0*	A
MAPKAPK5-AS1	NR_015404	A_23_P99204	Homo sapiens MAPKAPK5 antisense RNA 1 (MAPKAPK5-AS1). long non-coding RNA [NR_015404]	0.69	0.07	2.19	45.65	0.34	0.15699	2e-05	A
NOL4L	NM_001256798	A_24_P101800	nucleolar protein 4-like [Source:HGNC Symbol;Acc:HGNC:16106] [ENST00000485364]"	1.05	0.26	3.75	18.17	0.52	0.13978	0.00069	A
SLC44A2	NM_020428	A_24_P10657	Homo sapiens solute carrier family 44 (choline transporter). member 2 (SLC44A2). transcript variant 1. mRNA [NM_020428]	0.78	0.17	2.27	20.48	0.39	0.17133	0.00045	A
SRRM1	NM_005839	A_24_P11131	Homo sapiens serine/arginine repetitive matrix 1 (SRRM1). transcript variant 2. mRNA [NM_005839]	0.81	0.21	2.33	17.48	0.41	0.17403	0.0008	A
FOXK1	NM_001037165	A_24_P115199	Homo sapiens forkhead box K1 (FOXK1). mRNA [NM_001037165]	2.07	0.64	4.22	14.63	1.03	0.24461	0.00148	A
RIC8A	NM_021932	A_24_P115971	Homo sapiens RIC8 guanine nucleotide exchange factor A (RIC8A). transcript variant 1. mRNA [NM_021932]	0.4	0.05	1.46	35.26	0.2	0.13847	6e-05	A
PSMD9	NM_002813	A_24_P116017	Homo sapiens proteasome (prosome. macropain) 26S subunit. non-ATPase. 9 (PSMD9). transcript variant 1. mRNA [NM_002813]	4.63	0.77	8.84	26.99	2.31	0.26154	0.00016	A
MALT1	NM_006785	A_24_P116909	Homo sapiens MALT1 paracaspase (MALT1). transcript variant 1. mRNA [NM_006785]	2.52	0.47	4.35	24.41	1.26	0.28998	0.00023	A
ATP5S	NM_001003803	A_24_P118231	Homo sapiens ATP synthase. H+ transporting. mitochondrial Fo complex. subunit s (factor B) (ATP5S). transcript variant 1. mRNA [NM_001003803]	1.78	0.32	6.31	24.92	0.89	0.14074	0.00021	A
TCEB3	NM_003198	A_24_P122403	Homo sapiens transcription elongation factor B (SIII). polypeptide 3 (110kDa. elongin A) (TCEB3). mRNA [NM_003198]	1	0.11	2.13	39.39	0.5	0.23396	4e-05	A
CNPPD1	NM_015680	A_24_P128683	Homo sapiens cyclin Pas1/PHO80 domain containing 1 (CNPPD1). mRNA [NM_015680]	1.47	0.15	3.76	43.83	0.74	0.19593	2e-05	A
LDLRAD4	NM_181482	A_24_P130363	Homo sapiens low density lipoprotein receptor class A domain containing 4 (LDLRAD4). transcript variant a2. mRNA [NM_181482]	1.35	0.01	2.36	478.19	0.67	0.28628	0*	A
ADNP	NM_001282531	A_24_P134319	Homo sapiens activity-dependent neuroprotector homeobox (ADNP). transcript variant 3. mRNA [NM_001282531]	1.72	0.14	3.3	57.1	0.86	0.26024	1e-05	A
BCL9L	NM_182557	A_24_P134816	Homo sapiens B-cell CLL/lymphoma 9-like (BCL9L). mRNA [NM_182557]	1	0.31	2.37	14.43	0.5	0.21055	0.00156	A
EBF1	NM_024007	A_24_P156501	Homo sapiens early B-cell factor 1 (EBF1). transcript variant 2. mRNA [NM_024007]	3.15	1.02	9.47	13.94	1.58	0.1666	0.00175	A
ACOT1	NM_001037161	A_24_P161036	Homo sapiens acyl-CoA thioesterase 1 (ACOT1). mRNA [NM_001037161]	0.72	0.02	2.26	199.87	0.36	0.15891	0*	A
UBE2J2	NM_194458	A_24_P17302	Homo sapiens ubiquitin-conjugating enzyme E2. J2 (UBE2J2). transcript variant 3. mRNA [NM_194458]	5.45	1.08	9.42	22.7	2.73	0.28931	0.0003	A
UPRT	NM_145052	A_24_P185986	Homo sapiens uracil phosphoribosyltransferase (FUR1) homolog (S. cerevisiae) (UPRT). transcript variant 1. mRNA [NM_145052]	1.07	0.07	3.31	66.07	0.54	0.1619	0*	A
MTERF4	NM_182501	A_24_P186124	Homo sapiens mitochondrial transcription termination factor 4 (MTERF4). transcript variant 1. mRNA [NM_182501]	0.28	0.08	1.4	15.38	0.14	0.09919	0.00125	A
RPL9P18	NG_010148	A_24_P186944	ribosomal protein L9 pseudogene 18 [Source:HGNC Symbol;Acc:HGNC:36954] [ENST00000439124]"	1.46	0.17	4.01	38.94	0.73	0.18255	4e-05	A
ARPC4	NM_005718	A_24_P20383	Homo sapiens actin related protein 2/3 complex. subunit 4. 20kDa (ARPC4). transcript variant 1. mRNA [NM_005718]	0.24	0.01	0.96	128.35	0.12	0.12687	0*	A
MRPS10	NM_018141	A_24_P209285	Homo sapiens mitochondrial ribosomal protein S10 (MRPS10). mRNA [NM_018141]	0.15	0.01	0.44	106.2	0.08	0.17431	0*	A
FEM1A	NM_018708	A_24_P219920	Homo sapiens fem-1 homolog a (C. elegans) (FEM1A). mRNA [NM_018708]	0.12	0.04	0.49	14.7	0.06	0.12643	0.00146	A
RPL15P11	NG_009995	A_24_P246692	Homo sapiens ribosomal protein L15 pseudogene 11	1.46	0.43	5.2	15.29	0.73	0.14062	0.00127	A
FIS1	NM_016068	A_24_P277955	Homo sapiens fission 1 (mitochondrial outer membrane) homolog (S. cerevisiae) (FIS1). mRNA [NM_016068]	0.68	0.11	2.23	27.76	0.34	0.15219	0.00014	A
C1ORF174	NM_207356	A_24_P298877	Homo sapiens chromosome 1 open reading frame 174 (C1ORF174). mRNA [NM_207356]	0.64	0.15	1.15	19.55	0.32	0.27709	0.00053	A
HNRNPA0	NM_006805	A_24_P303193	heterogeneous nuclear ribonucleoprotein A0 [Source:HGNC Symbol;Acc:HGNC:5030] [ENST00000314940]"	1.63	0.12	4.51	60.33	0.82	0.1811	1e-05	A
ATF4P3	NG_009319	A_24_P307065	activating transcription factor 4 pseudogene 3 [Source:HGNC Symbol;Acc:HGNC:788] [ENST00000433309]"	0.74	0.08	1.72	44.31	0.37	0.21564	2e-05	A
WHAMM	NM_001080435	A_24_P307827	Homo sapiens WAS protein homolog associated with actin. golgi membranes and microtubules (WHAMM). mRNA [NM_001080435]	1.23	0.14	2.38	40.49	0.62	0.25885	3e-05	A
SERF2	NM_001199877	A_24_P313334	Homo sapiens small EDRK-rich factor 2 (SERF2). transcript variant 4. mRNA [NM_001199877]	0.84	0.19	1.54	20.05	0.42	0.27346	0.00048	A
USP27X	NM_001145073	A_24_P322908	Homo sapiens ubiquitin specific peptidase 27. X-linked (USP27X). mRNA [NM_001145073]	0.58	0.19	2.73	14.01	0.29	0.10691	0.00172	A
RPL29P15	NG_011265	A_24_P332482	Homo sapiens ribosomal protein L29 pseudogene 15	0.32	0.1	1.54	14.79	0.16	0.10522	0.00143	A
DCTD	NM_001012732	A_24_P337334	Homo sapiens dCMP deaminase (DCTD). transcript variant 1. mRNA [NM_001012732]	1.12	0.35	2.4	14.33	0.56	0.23461	0.0016	A
RPSAP69	ENST00000456555	A_24_P340976	Homo sapiens ribosomal Protein SA Pseudogene 69	0.98	0.11	3.77	42.11	0.49	0.13055	3e-05	A
TNIK	NM_015028	A_24_P350576	Homo sapiens TRAF2 and NCK interacting kinase (TNIK). transcript variant 1. mRNA [NM_015028]	1.85	0.38	5.02	21.86	0.92	0.18412	0.00035	A
RPSAP9	NR_026890	A_24_P358164	Homo sapiens ribosomal protein SA pseudogene 9 (RPSAP9). non-coding RNA [NR_026890]	0.44	0.01	1.43	194.11	0.22	0.15446	0*	A
RPL9P32	NG_010302	A_24_P375599	ribosomal protein L9 pseudogene 32 [Source:HGNC Symbol;Acc:HGNC:36418] [ENST00000464118]"	1.48	0.17	4.73	39.12	0.74	0.15666	4e-05	A
BET1L	NM_016526	A_24_P386639	Homo sapiens Bet1 golgi vesicular membrane trafficking protein-like (BET1L). transcript variant 2. mRNA [NM_016526]	0.11	0.03	0.48	16.15	0.05	0.1141	0.00105	A
BCL11A	NM_022893	A_24_P411186	Homo sapiens B-cell CLL/lymphoma 11A (zinc finger protein) (BCL11A). transcript variant 1. mRNA [NM_022893]	1.36	0.26	2.89	23.83	0.68	0.23449	0.00025	A
KLF3	NM_016531	A_24_P414376	Homo sapiens Kruppel-like factor 3 (basic) (KLF3). mRNA [NM_016531]	2.78	0.19	4.76	64.73	1.39	0.29206	0*	A
DBNL	NM_014063	A_24_P43681	Homo sapiens drebrin-like (DBNL). transcript variant 1. mRNA [NM_014063]	0.47	0.11	1.34	19.46	0.23	0.17396	0.00054	A
SPG7	NM_003119	A_24_P5305	Homo sapiens spastic paraplegia 7 (pure and complicated autosomal recessive) (SPG7). transcript variant 1. mRNA [NM_003119]	1.22	0.4	2.73	13.83	0.61	0.22443	0.0018	A
C11ORF58	NM_014267	A_24_P675386	Homo sapiens chromosome 11 open reading frame 58 (C11ORF58). mRNA [NM_014267]	0.81	0.16	3.67	22.24	0.4	0.11034	0.00033	A
FRMD8	NM_031904	A_24_P67988	Homo sapiens FERM domain containing 8 (FRMD8). transcript variant 1. mRNA [NM_031904]	0.45	0.02	1.13	118.4	0.22	0.19915	0*	A
SPIN1	NM_006717	A_24_P72750	Homo sapiens spindlin 1 (SPIN1). mRNA [NM_006717]	0.3	0.04	0.65	36.03	0.15	0.22722	5e-05	A
TTC12	NM_017868	A_24_P73075	Homo sapiens tetratricopeptide repeat domain 12 (TTC12). mRNA [NM_017868]	0.5	0.05	2.03	46.24	0.25	0.12292	2e-05	A
RPSAP58	NR_003662	A_24_P780052	Homo sapiens ribosomal protein SA pseudogene 58 (RPSAP58). non-coding RNA [NR_003662]	0.57	0.04	2.14	61.21	0.29	0.13388	1e-05	A
B3GALTL	NM_194318	A_24_P832426	Homo sapiens beta 1.3-galactosyltransferase-like (B3GALTL). mRNA [NM_194318]	2.89	0.13	6.45	97.99	1.44	0.22368	0*	A
RBSN	NM_022340	A_24_P85181	Homo sapiens rabenosyn. RAB effector (RBSN). transcript variant 1. mRNA [NM_022340]	0.37	0.1	0.65	17.29	0.18	0.28233	0.00083	A
CRCP	NM_014478	A_24_P916656	Homo sapiens CGRP receptor component (CRCP). transcript variant 1. mRNA [NM_014478]	0.89	0.15	1.84	27.26	0.44	0.24104	0.00015	A
EPT1	NM_033505	A_24_P940803	Homo sapiens ethanolaminephosphotransferase 1 (CDP-ethanolamine-specific) (EPT1). mRNA [NM_033505]	1.74	0.21	5.32	37.83	0.87	0.16309	4e-05	A
PITPNA	NM_006224	A_24_P942354	Homo sapiens phosphatidylinositol transfer protein. alpha (PITPNA). mRNA [NM_006224]	1.28	0.25	2.38	23.25	0.64	0.26946	0.00028	A
CHD6	NM_032221	A_24_P943575	Homo sapiens chromodomain helicase DNA binding protein 6 (CHD6). mRNA [NM_032221]	0.72	0.17	1.31	18.65	0.36	0.27584	0.00063	A
ZNF543	NM_213598	A_32_P139229	Homo sapiens zinc finger protein 543 (ZNF543). mRNA [NM_213598]	0.41	0.01	1.79	290.14	0.2	0.11422	0*	A
PPM1D	NM_003620	A_32_P150030	Homo sapiens protein phosphatase. Mg2+/Mn2+ dependent. 1D (PPM1D). mRNA [NM_003620]	0.46	0.01	1.07	147.88	0.23	0.21546	0*	A
SRSF8	NM_032102	A_32_P17635	Homo sapiens serine/arginine-rich splicing factor 8 (SRSF8). transcript variant 1. mRNA [NM_032102]	2.19	0.15	4.97	64.93	1.1	0.22042	0*	A
SERPINB9P1	NR_033851	A_32_P183918	Homo sapiens serpin peptidase inhibitor. clade B (ovalbumin). member 9. pseudogene 1 (SERPINB9P1). non-coding RNA [NR_033851]	5.44	0.72	12.25	34.05	2.72	0.22192	6e-05	A
RPL26P4	NG_002527	A_32_P190488	Homo sapiens ribosomal protein L26 pseudogene 4	0.34	0.01	0.73	213.62	0.17	0.23015	0*	A
FAM117B	NM_173511	A_32_P195401	Homo sapiens family with sequence similarity 117. member B (FAM117B). mRNA [NM_173511]	3.72	0.96	6.62	17.41	1.86	0.28136	0.00081	A
VDAC2	NM_003375	A_32_P41292	Homo sapiens voltage-dependent anion channel 2 (VDAC2). transcript variant 2. mRNA [NM_003375]	0.67	0.15	2.21	20.09	0.33	0.15031	0.00048	A
EEF1A1	NM_001402	A_32_P47701	Homo sapiens eukaryotic translation elongation factor 1 alpha 1 (EEF1A1). mRNA [NM_001402]	2.27	0.68	5.25	15.05	1.13	0.21609	0.00135	A
EEF1B2	NM_001959	A_32_P49616	Homo sapiens eukaryotic translation elongation factor 1 beta 2 (EEF1B2). transcript variant 1. mRNA [NM_001959]	0.8	0.17	1.81	21.41	0.4	0.22156	0.00038	A
USP41	XM_017029164	A_32_P54553	ubiquitin specific peptidase 41 [Source:HGNC Symbol;Acc:HGNC:20070] [ENST00000454608]"	5.72	1.25	10.53	20.61	2.86	0.27149	0.00044	A
UTP11L	NM_016037	A_32_P77977	Homo sapiens UTP11-like. U3 small nucleolar ribonucleoprotein (yeast) (UTP11L). mRNA [NM_016037]	3.89	1.27	7.12	13.75	1.94	0.27306	0.00184	A
CENPBD1P1	NR_026052	A_33_P3213259	Homo sapiens CENPBD1 pseudogene 1 (CENPBD1P1). non-coding RNA [NR_026052]	0.39	0.07	0.96	25.97	0.2	0.20428	0.00018	A
IMMP2L	NM_032549	A_33_P3213377	Homo sapiens IMP2 inner mitochondrial membrane peptidase-like (S. cerevisiae) (IMMP2L). transcript variant 1. mRNA [NM_032549]	0.32	0.05	0.62	28.82	0.16	0.25719	0.00012	A
ANKRD36	NM_001164315	A_33_P3215788	Homo sapiens ankyrin repeat domain 36 (ANKRD36). mRNA [NM_001164315]	1.17	0.18	4.93	28.69	0.59	0.1189	0.00012	A
FAM3A	NM_001171134	A_33_P3215864	Homo sapiens family with sequence similarity 3. member A (FAM3A). transcript variant 4. mRNA [NM_001171134]	0.66	0.16	2.23	19.17	0.33	0.14813	0.00057	A
AGPAT5	NM_018361	A_33_P3217218	Homo sapiens 1-acylglycerol-3-phosphate O-acyltransferase 5 (AGPAT5). mRNA [NM_018361]	1.02	0.3	3.56	15.33	0.51	0.14281	0.00126	A
PPA2	NM_176867	A_33_P3219010	pyrophosphatase (inorganic) 2 [Source:HGNC Symbol;Acc:HGNC:28883] [ENST00000505713]"	1.98	0.31	6.07	28.48	0.99	0.16326	0.00013	A
SRSF6	NM_006275	A_33_P3220530	Homo sapiens serine/arginine-rich splicing factor 6 (SRSF6). transcript variant 1. mRNA [NM_006275]	0.66	0.09	2.37	31.91	0.33	0.14001	8e-05	A
MED14	NM_004229	A_33_P3223749	Homo sapiens mediator complex subunit 14 (MED14). mRNA [NM_004229]	0.52	0.01	1.02	226.22	0.26	0.25381	0*	A
RCL1	NM_005772	A_33_P3228300	Homo sapiens RNA terminal phosphate cyclase-like 1 (RCL1). transcript variant 1. mRNA [NM_005772]	0.39	0.04	1.57	39.99	0.2	0.12444	3e-05	A
TBCD	NM_005993	A_33_P3228722	tubulin folding cofactor D [Source:HGNC Symbol;Acc:HGNC:11581] [ENST00000571618]"	1.75	0.19	3.44	41.15	0.87	0.25377	3e-05	A
EPT1	NM_033505	A_33_P3230176	Homo sapiens ethanolaminephosphotransferase 1 (CDP-ethanolamine-specific) (EPT1). mRNA [NM_033505]	0.45	0.01	0.79	230.87	0.22	0.28483	0*	A
PIN4	NM_006223	A_33_P3235987	Homo sapiens protein (peptidylprolyl cis/trans isomerase) NIMA-interacting. 4 (parvulin) (PIN4). transcript variant 1. mRNA [NM_006223]	0.68	0.18	2.2	16.68	0.34	0.15387	0.00094	A
A_33_P3238944	A_33_P3238944	A_33_P3238944	Unknown	0.39	0.03	3.85	66.87	0.2	0.05074	1e-05	A
PSME4	NM_014614	A_33_P3243997	Homo sapiens proteasome (prosome. macropain) activator subunit 4 (PSME4). mRNA [NM_014614]	0.33	0.1	0.69	15.25	0.16	0.23762	0.00129	A
CYP2U1	NM_183075	A_33_P3252605	Homo sapiens cytochrome P450. family 2. subfamily U. polypeptide 1 (CYP2U1). mRNA [NM_183075]	2.23	0.47	4.68	21.45	1.11	0.23821	0.00038	A
MYLIP	NM_013262	A_33_P3255914	Homo sapiens myosin regulatory light chain interacting protein (MYLIP). mRNA [NM_013262]	0.9	0	1.92	845.29	0.45	0.23365	0*	A
RPSAP2	NG_009790	A_33_P3262890	ribosomal protein SA pseudogene 2 [Source:HGNC Symbol;Acc:HGNC:18771] [ENST00000416785]"	0.34	0.07	1.29	21.94	0.17	0.13277	0.00035	A
SPPL2B	NM_152988	A_33_P3266520	Homo sapiens signal peptide peptidase like 2B (SPPL2B). transcript variant 2. mRNA [NM_152988]	0.1	0.03	0.47	17.02	0.05	0.11127	0.00087	A
ZNF75A	NM_153028	A_33_P3279109	zinc finger protein 75a [Source:HGNC Symbol;Acc:HGNC:13146] [ENST00000612186]"	0.6	0.13	0.98	20.77	0.3	0.30672	0.00042	A
AY129018	AY129018	A_33_P3287195	Homo sapiens clone FP18376 unknown mRNA. [AY129018]	6.11	1.44	11.97	19.08	3.06	0.25536	0.00058	A
PSMA1	NM_001143937	A_33_P3288384	Homo sapiens proteasome (prosome. macropain) subunit. alpha type. 1 (PSMA1). transcript variant 3. mRNA [NM_001143937]	0.65	0.16	1.37	18.09	0.32	0.23614	0.0007	A
UBIAD1	NM_013319	A_33_P3292307	Homo sapiens UbiA prenyltransferase domain containing 1 (UBIAD1). mRNA [NM_013319]	0.67	0.11	1.95	28.47	0.34	0.17191	0.00013	A
ZXDC	NM_001040653	A_33_P3295423	Homo sapiens ZXD family zinc finger C (ZXDC). transcript variant 2. mRNA [NM_001040653]	0.52	0.06	1.22	36.99	0.26	0.215	5e-05	A
PCBP2	NM_005016	A_33_P3298492	Homo sapiens poly(rC) binding protein 2 (PCBP2). transcript variant 1. mRNA [NM_005016]	1.02	0.15	2.75	31.44	0.51	0.18521	9e-05	A
DENR	NM_003677	A_33_P3307775	Homo sapiens density-regulated protein (DENR). mRNA [NM_003677]	3.73	0.46	8.01	36.43	1.87	0.23317	5e-05	A
LOC643770	NR_038383	A_33_P3309414	Homo sapiens uncharacterized LOC643770 (LOC643770). long non-coding RNA [NR_038383]	2.71	0.31	5.42	39.11	1.36	0.25052	4e-05	A
CCDC64	NM_207311	A_33_P3313779	Homo sapiens coiled-coil domain containing 64 (CCDC64). mRNA [NM_207311]	1.15	0.26	2.49	19.75	0.58	0.23122	0.00051	A
MGAT1	NM_001114618	A_33_P3317664	Homo sapiens mannosyl (alpha-1.3-)-glycoprotein beta-1.2-N-acetylglucosaminyltransferase (MGAT1). transcript variant 1. mRNA [NM_001114618]	1.97	0.41	4.23	21.66	0.99	0.23315	0.00036	A
CCBL2	NM_001008661	A_33_P3318696	Homo sapiens cysteine conjugate-beta lyase 2 (CCBL2). transcript variant 1. mRNA [NM_001008661]	0.75	0.22	2.32	15.56	0.38	0.16213	0.0012	A
GATAD2B	NM_020699	A_33_P3323822	Homo sapiens GATA zinc finger domain containing 2B (GATAD2B). mRNA [NM_020699]	1.13	0.22	3.12	22.97	0.56	0.18038	0.00029	A
PQBP1	NM_144495	A_33_P3325933	Homo sapiens polyglutamine binding protein 1 (PQBP1). transcript variant 7. mRNA [NM_144495]	0.29	0.05	0.89	25.12	0.14	0.16213	0.00021	A
MRPS16	NM_016065	A_33_P3326256	Homo sapiens mitochondrial ribosomal protein S16 (MRPS16). mRNA [NM_016065]	0.72	0.07	2.87	49.45	0.36	0.12625	1e-05	A
BMP2K	NM_017593	A_33_P3328928	Homo sapiens BMP2 inducible kinase (BMP2K). transcript variant 2. mRNA [NM_017593]	0.55	0.16	1.03	15.91	0.28	0.26748	0.00111	A
HBG1	NM_000559	A_33_P3329078	Homo sapiens hemoglobin. gamma A (HBG1). mRNA [NM_000559]	16.23	3.21	47.11	22.72	8.12	0.17225	0.0003	A
PPCS	NM_001287507	A_33_P3337009	Homo sapiens phosphopantothenoylcysteine synthetase (PPCS). transcript variant 4. mRNA [NM_001287507]	0.94	0.17	1.69	24.46	0.47	0.27731	0.00023	A
CASZ1	NM_001079843	A_33_P3338300	Homo sapiens castor zinc finger 1 (CASZ1). transcript variant 1. mRNA [NM_001079843]	1.2	0.37	3.17	14.48	0.6	0.1886	0.00154	A
WARS2	NM_201263	A_33_P3338417	Homo sapiens tryptophanyl tRNA synthetase 2. mitochondrial (WARS2). transcript variant 2. mRNA [NM_201263]	0.97	0.01	4.8	312.85	0.49	0.10138	0*	A
NRL	NM_006177	A_33_P3338631	Homo sapiens neural retina leucine zipper (NRL). mRNA [NM_006177]	0.71	0.19	2.86	17.01	0.35	0.12364	0.00088	A
MEF2D	NM_005920	A_33_P3341656	Homo sapiens myocyte enhancer factor 2D (MEF2D). transcript variant 1. mRNA [NM_005920]	0.77	0.09	2.16	36.54	0.38	0.17745	5e-05	A
IRF8	NM_002163	A_33_P3343120	Homo sapiens interferon regulatory factor 8 (IRF8). mRNA [NM_002163]	0.73	0.03	2.4	107.87	0.36	0.15161	0*	A
ETNK1	NM_001039481	A_33_P3351566	Homo sapiens ethanolamine kinase 1 (ETNK1). transcript variant 2. mRNA [NM_001039481]	0.99	0.08	4.06	56.9	0.49	0.12169	1e-05	A
FLJ42627	NR_024492	A_33_P3354796	Homo sapiens uncharacterized LOC645644 (FLJ42627). long non-coding RNA [NR_024492]	3.63	0.37	6.13	43.98	1.82	0.2963	2e-05	A
TTC9C	NM_173810	A_33_P3355371	tetratricopeptide repeat domain 9C [Source:HGNC Symbol;Acc:HGNC:28432] [ENST00000294161]"	1.08	0.08	2.29	59.13	0.54	0.23514	1e-05	A
RPL18AP9	NG_009925	A_33_P3357669	Homo sapiens ribosomal protein L18a pseudogene	0.44	0.13	1.87	15.27	0.22	0.11824	0.00128	A
A_33_P3358347	A_33_P3358347	A_33_P3358347	Unknown	0.33	0.07	0.99	21.04	0.16	0.16516	0.0004	A
ATXN1L	NM_001137675	A_33_P3369969	Homo sapiens ataxin 1-like (ATXN1L). mRNA [NM_001137675]	2.31	0.13	4.38	81.9	1.16	0.26373	1e-05	A
HLA-DRB3	NM_022555	A_33_P3383912	Homo sapiens major histocompatibility complex. class II. DR beta 3 (HLA-DRB3). mRNA [NM_022555]	4.63	1.37	9.84	15.15	2.31	0.23513	0.00132	A
LOC101927100	NR_109874	A_33_P3384835	Homo sapiens uncharacterized LOC101927100 (LOC101927100). transcript variant 1. long non-coding RNA [NR_109874]	0.7	0.02	2.58	206.57	0.35	0.13596	0*	A
UBASH3A	NM_001243467	A_33_P3385909	Homo sapiens ubiquitin associated and SH3 domain containing A (UBASH3A). transcript variant 3. mRNA [NM_001243467]	1.01	0.06	1.98	71.7	0.51	0.25543	1e-05	A
LINC01220	NR_038421	A_33_P3388080	long intergenic non-protein coding RNA 1220 [Source:HGNC Symbol;Acc:HGNC:49664] [ENST00000558575]"	10.29	1.12	18.55	41.44	5.15	0.27748	3e-05	A
UBE2Z	NM_023079	A_33_P3390521	Homo sapiens ubiquitin-conjugating enzyme E2Z (UBE2Z). mRNA [NM_023079]	0.62	0.18	1.54	15.04	0.31	0.19996	0.00135	A
PI4KA	NM_058004	A_33_P3399107	Homo sapiens phosphatidylinositol 4-kinase. catalytic. alpha (PI4KA). mRNA [NM_058004]	0.96	0.18	1.59	24.3	0.48	0.30207	0.00024	A
CHRAC1	NM_017444	A_33_P3400263	Homo sapiens chromatin accessibility complex 1 (CHRAC1). transcript variant 1. mRNA [NM_017444]	0.62	0.16	1.94	17.49	0.31	0.16058	0.00079	A
SUGP1	NM_172231	A_33_P3404843	Homo sapiens SURP and G patch domain containing 1 (SUGP1). mRNA [NM_172231]	6.95	0.71	13.84	43.83	3.48	0.25108	2e-05	A
WASL	NM_003941	A_33_P3405444	Homo sapiens Wiskott-Aldrich syndrome-like (WASL). mRNA [NM_003941]	0.84	0.22	1.61	17.37	0.42	0.26237	0.00081	A
A_33_P3406090	A_33_P3406090	A_33_P3406090	Unknown	1.46	0.22	4.91	29.21	0.73	0.14846	0.00012	A
RHEB	NM_005614	A_33_P3413083	Homo sapiens Ras homolog enriched in brain (RHEB). mRNA [NM_005614]	0.1	0.03	0.35	15.03	0.05	0.142	0.00135	A
ACTR10	NM_018477	A_33_P3416946	Homo sapiens actin-related protein 10 homolog (S. cerevisiae) (ACTR10). mRNA [NM_018477]	0.28	0.08	0.63	16.4	0.14	0.21895	0.001	A
ZNF542P	NR_003127	A_33_P3418731	Homo sapiens zinc finger protein 542. pseudogene (ZNF542P). transcript variant 4. non-coding RNA [NR_003127]	6.16	1.64	12.38	16.94	3.08	0.24901	0.00089	A
ADTRP	NM_001143948	A_33_P3419790	androgen-dependent TFPI-regulating protein [Source:HGNC Symbol;Acc:HGNC:21214] [ENST00000514824]"	6.16	1.19	15.55	23.21	3.08	0.19797	0.00028	A
SNORA53	NR_003015	A_33_P3420496	Homo sapiens small nucleolar RNA. H/ACA box 53 (SNORA53). small nucleolar RNA [NR_003015]	0.39	0.04	2.64	39.03	0.2	0.07403	4e-05	A
KIAA1147	NM_001080392	A_33_P3421626	Homo sapiens KIAA1147 (KIAA1147). mRNA [NM_001080392]	0.65	0.02	1.22	185.65	0.32	0.265	0*	A
C7ORF73	NM_001130929	A_33_P3422812	Homo sapiens chromosome 7 open reading frame 73 (C7ORF73). mRNA [NM_001130929]	2.08	0.61	3.75	15.44	1.04	0.27684	0.00123	A
GJC2	NM_020435	A_33_P3422822	Homo sapiens gap junction protein. gamma 2. 47kDa (GJC2). mRNA [NM_020435]	0.51	0.04	2.11	51.85	0.26	0.12197	1e-05	A
TRAF2	NM_021138	A_33_P3424295	Homo sapiens TNF receptor-associated factor 2 (TRAF2). mRNA [NM_021138]	7.43	0.26	13.32	129.93	3.71	0.27881	0*	A
lnc-LTBP3-1	lnc-LTBP3-1	A_33_P3558740	Homo sapiens cDNA FLJ33054 fis. clone TRACH1000106. [AK057616]	3.2	1.04	6.04	13.88	1.6	0.26448	0.00178	A
CBX3P2	NR_033754	A_33_P3606465	Homo sapiens chromobox homolog 3 pseudogene 2 (CBX3P2). non-coding RNA [NR_033754]	5.41	0.75	9.9	32.69	2.71	0.27347	7e-05	A
lnc-MGAT1-1	lnc-MGAT1-1	A_33_P3623118	Homo sapiens cDNA FLJ30091 fis. clone BNGH41000017. [AK054653]	1.55	0.49	2.96	14.31	0.77	0.26139	0.0016	A
SNORA33	NR_002436	A_33_P3650353	wm38b12.x1 NCI_CGAP_Ut4 Homo sapiens cDNA clone IMAGE:2438207 3' similar to gb:X53505 40S RIBOSOMAL PROTEIN S12 (HUMAN);. mRNA sequence [AI887274]"	2.7	0.37	6.86	32.7	1.35	0.19666	7e-05	A
LOC100506282	XR_110899	A_33_P3732466	PREDICTED: Homo sapiens uncharacterized LOC100506282 (LOC100506282). transcript variant X1. misc_RNA [XR_110899]	0.67	0.07	1.78	41.99	0.33	0.18821	3e-05	A
lnc-MYO1G-1	lnc-MYO1G-1	A_33_P3734384	Homo sapiens cDNA FLJ40207 fis. clone TESTI2020946. [AK097526]	0.66	0.01	2.24	309.02	0.33	0.14598	0*	A
KIAA0040	NM_001162893	A_19_P00315506	Homo sapiens KIAA0040 (KIAA0040). transcript variant 1. mRNA [NM_001162893]	1.88	0.58	5.55	14.64	0.94	0.16888	0.00148	B
LINC01137	NR_038842	A_19_P00317411	Homo sapiens long intergenic non-protein coding RNA 1137 (LINC01137). long non-coding RNA [NR_038842]	1.32	0.42	2.78	14.2	0.66	0.23711	0.00164	B
LINC01137	NR_038842	A_19_P00317412	Homo sapiens long intergenic non-protein coding RNA 1137 (LINC01137). long non-coding RNA [NR_038842]	1.82	0.4	3.73	20.32	0.91	0.24402	0.00046	B
LINC00969	NR_122105	A_19_P00318507	Homo sapiens long intergenic non-protein coding RNA 969 (LINC00969). long non-coding RNA [NR_122105]	1.04	0.06	2.84	81.75	0.52	0.18228	1e-05	B
CA5BP1	NR_026551	A_19_P00320384	carbonic anhydrase VB pseudogene 1 [Source:HGNC Symbol;Acc:HGNC:29544] [ENST00000380336]"	0.23	0.04	1.47	25.69	0.12	0.07802	0.00019	B
LINC00894	NR_027456	A_19_P00320989	Homo sapiens long intergenic non-protein coding RNA 894 (LINC00894). long non-coding RNA [NR_027456]	2.23	0.47	15.29	21.24	1.11	0.07284	0.00039	B
LINC01137	NR_038842	A_19_P00802257	Homo sapiens long intergenic non-protein coding RNA 1137 (LINC01137). long non-coding RNA [NR_038842]	2.05	0.61	4.66	15.14	1.03	0.21983	0.00132	B
LINC01137	NR_038842	A_19_P00812911	Homo sapiens long intergenic non-protein coding RNA 1137 (LINC01137). long non-coding RNA [NR_038842]	1.7	0.2	3.22	37.55	0.85	0.26441	4e-05	B
LOC643733	NR_034079	A_21_P0000631	Homo sapiens caspase 4. apoptosis-related cysteine peptidase pseudogene (LOC643733). transcript variant 2. non-coding RNA [NR_034079]	0.64	0.14	1.92	21.28	0.32	0.16752	0.00039	B
LOC115110	NR_037844	A_21_P0000691	Homo sapiens uncharacterized LOC115110 (LOC115110). long non-coding RNA [NR_037844]	0.89	0.26	2.1	15.28	0.45	0.21279	0.00128	B
lnc-EGLN1-1	lnc-EGLN1-1	A_21_P0001238	LNCipedia lincRNA (lnc-EGLN1-1). lincRNA [lnc-EGLN1-1:6]	2.05	0.67	4.83	13.82	1.03	0.21248	0.0018	B
lnc-HTR2C-1	lnc-HTR2C-1	A_21_P0006511	LNCipedia lincRNA (lnc-HTR2C-1). lincRNA [lnc-HTR2C-1:2]	0.32	0.1	0.63	13.83	0.16	0.25398	0.0018	B
LINC01150	NR_120534	A_21_P0007137	Homo sapiens long intergenic non-protein coding RNA 1150 (LINC01150). long non-coding RNA [NR_120534]	0.78	0.21	2.67	16.5	0.39	0.14528	0.00098	B
lnc-IL18-1	lnc-IL18-1	A_21_P0007400	DKFZp686O0397_r1 686 (synonym: hlcc3) Homo sapiens cDNA clone DKFZp686O0397 5'. mRNA sequence [BX491370]	2.75	0.37	7.87	33.86	1.37	0.17453	6e-05	B
lnc-SACS-1	lnc-SACS-1	A_21_P0008130	LNCipedia lincRNA (lnc-SACS-1). lincRNA [lnc-SACS-1:1]	1.61	0.2	5.68	36.99	0.81	0.14182	5e-05	B
RPL23AP7	NR_024530	A_21_P0011502	Homo sapiens ribosomal protein L23a pseudogene 7 (RPL23AP7). transcript variant 4. non-coding RNA [NR_024530]	0.27	0.04	1.08	27.33	0.13	0.12435	0.00015	B
LOC101927187	XR_241443	A_21_P0011889	PREDICTED: Homo sapiens uncharacterized LOC101927187 (LOC101927187). ncRNA [XR_241443]	1.72	0.37	4.83	20.9	0.86	0.17745	0.00041	B
XLOC_l2_015585	TCONS_l2_00030308	A_21_P0013784	BROAD Institute lincRNA (XLOC_l2_015585). lincRNA [TCONS_l2_00030308]	0.24	0.02	1.02	49.12	0.12	0.11782	1e-05	B
VKORC1	NM_206824	A_23_P100486	Homo sapiens vitamin K epoxide reductase complex. subunit 1 (VKORC1). transcript variant 2. mRNA [NM_206824]	0.97	0.07	2.37	58.97	0.49	0.20502	1e-05	B
B3GNT8	NM_198540	A_23_P101380	Homo sapiens UDP-GlcNAc:betaGal beta-1.3-N-acetylglucosaminyltransferase 8 (B3GNT8). mRNA [NM_198540]	5.42	1.28	10.95	19.04	2.71	0.24758	0.00058	B
B3GNT8	NM_198540	A_23_P101380	Homo sapiens UDP-GlcNAc:betaGal beta-1.3-N-acetylglucosaminyltransferase 8 (B3GNT8). mRNA [NM_198540]	5.3	1.55	10.76	15.4	2.65	0.24653	0.00124	B
B3GNT8	NM_198540	A_23_P101380	Homo sapiens UDP-GlcNAc:betaGal beta-1.3-N-acetylglucosaminyltransferase 8 (B3GNT8). mRNA [NM_198540]	5.49	1.69	11.43	14.6	2.74	0.23993	0.0015	B
B3GNT8	NM_198540	A_23_P101380	Homo sapiens UDP-GlcNAc:betaGal beta-1.3-N-acetylglucosaminyltransferase 8 (B3GNT8). mRNA [NM_198540]	5.41	1.69	11.09	14.39	2.71	0.24403	0.00157	B
TMEM38A	NM_024074	A_23_P101392	Homo sapiens transmembrane protein 38A (TMEM38A). mRNA [NM_024074]	0.71	0.05	3.81	69.72	0.35	0.09329	1e-05	B
ACTN4	NM_004924	A_23_P101655	Homo sapiens actinin. alpha 4 (ACTN4). mRNA [NM_004924]	0.61	0.18	1.49	15.26	0.31	0.20571	0.00128	B
VWF	NM_000552	A_23_P105562	Homo sapiens von Willebrand factor (VWF). mRNA [NM_000552]	1.99	0.52	6	17.12	1	0.16603	0.00086	B
TRIP11	NM_004239	A_23_P106241	Homo sapiens thyroid hormone receptor interactor 11 (TRIP11). mRNA [NM_004239]	0.31	0.03	2.15	46.71	0.15	0.07164	2e-05	B
OR2H1	NM_030883	A_23_P111092	Homo sapiens olfactory receptor. family 2. subfamily H. member 1 (OR2H1). mRNA [NM_030883]	0.65	0.12	1.52	25	0.32	0.21268	0.00021	B
PHACTR2	NM_014721	A_23_P111240	Homo sapiens phosphatase and actin regulator 2 (PHACTR2). transcript variant 3. mRNA [NM_014721]	0.16	0.01	0.36	67.26	0.08	0.21424	1e-05	B
EXOC1	NM_001024924	A_23_P113972	Homo sapiens exocyst complex component 1 (EXOC1). transcript variant 3. mRNA [NM_001024924]	0.52	0.08	1.46	28.91	0.26	0.1771	0.00012	B
EXOC1	NM_001024924	A_23_P113972	Homo sapiens exocyst complex component 1 (EXOC1). transcript variant 3. mRNA [NM_001024924]	0.41	0.08	1.29	22.44	0.21	0.159	0.00032	B
S100A5	NM_002962	A_23_P115467	Homo sapiens S100 calcium binding protein A5 (S100A5). mRNA [NM_002962]	1.66	0.54	3.9	13.8	0.83	0.21349	0.00181	B
CELF2	NM_001025076	A_23_P115645	Homo sapiens CUGBP. Elav-like family member 2 (CELF2). transcript variant 1. mRNA [NM_001025076]	0.41	0.12	0.97	15.1	0.21	0.21103	0.00133	B
TMEM43	NM_024334	A_23_P121196	Homo sapiens transmembrane protein 43 (TMEM43). mRNA [NM_024334]	0.16	0	0.61	248.84	0.08	0.12809	0*	B
TMEM43	NM_024334	A_23_P121196	Homo sapiens transmembrane protein 43 (TMEM43). mRNA [NM_024334]	0.15	0	0.74	139.09	0.08	0.10284	0*	B
TMEM43	NM_024334	A_23_P121196	Homo sapiens transmembrane protein 43 (TMEM43). mRNA [NM_024334]	0.16	0.03	0.81	25.07	0.08	0.09639	0.00021	B
TMEM43	NM_024334	A_23_P121196	Homo sapiens transmembrane protein 43 (TMEM43). mRNA [NM_024334]	0.17	0.04	0.83	20.18	0.08	0.10156	0.00047	B
CALU	NM_001219	A_23_P122815	Homo sapiens calumenin (CALU). transcript variant 1. mRNA [NM_001219]	0.9	0.01	1.72	340.81	0.45	0.26126	0*	B
GRB10	NM_001001555	A_23_P122863	Homo sapiens growth factor receptor-bound protein 10 (GRB10). transcript variant 4. mRNA [NM_001001555]	1.76	0.01	4.09	640.01	0.88	0.21495	0*	B
GRB10	NM_001001555	A_23_P122863	Homo sapiens growth factor receptor-bound protein 10 (GRB10). transcript variant 4. mRNA [NM_001001555]	1.82	0.12	4.1	67.75	0.91	0.22136	1e-05	B
GRB10	NM_001001555	A_23_P122863	Homo sapiens growth factor receptor-bound protein 10 (GRB10). transcript variant 4. mRNA [NM_001001555]	1.55	0.17	3.91	41.11	0.77	0.19793	3e-05	B
GRB10	NM_001001555	A_23_P122863	Homo sapiens growth factor receptor-bound protein 10 (GRB10). transcript variant 4. mRNA [NM_001001555]	1.55	0.27	3.96	25.64	0.77	0.1954	0.00019	B
GRB10	NM_001001555	A_23_P122863	Homo sapiens growth factor receptor-bound protein 10 (GRB10). transcript variant 4. mRNA [NM_001001555]	1.49	0.33	3.83	20.1	0.74	0.19419	0.00048	B
BPI	NM_001725	A_23_P131789	Homo sapiens bactericidal/permeability-increasing protein (BPI). mRNA [NM_001725]	8.25	1.68	34.47	22.06	4.12	0.1196	0.00034	B
NUCB2	NM_005013	A_23_P13364	Homo sapiens nucleobindin 2 (NUCB2). mRNA [NM_005013]	2.07	0.38	4.64	24.21	1.03	0.223	0.00024	B
NFE2	NM_006163	A_23_P13753	Homo sapiens nuclear factor. erythroid 2 (NFE2). transcript variant 1. mRNA [NM_006163]	5.23	1.34	10.66	17.56	2.62	0.24532	0.00078	B
IGF1	NM_000618	A_23_P13907	Homo sapiens insulin-like growth factor 1 (somatomedin C) (IGF1). transcript variant 4. mRNA [NM_000618]	2.79	0.05	11.99	230.51	1.39	0.11626	0*	B
IGF1	NM_000618	A_23_P13907	Homo sapiens insulin-like growth factor 1 (somatomedin C) (IGF1). transcript variant 4. mRNA [NM_000618]	3.55	0.66	9.43	24.17	1.77	0.18793	0.00024	B
TMEM8A	NM_021259	A_23_P140907	Homo sapiens transmembrane protein 8A (TMEM8A). mRNA [NM_021259]	1.11	0.25	3.02	19.74	0.56	0.1837	0.00051	B
ETHE1	NM_014297	A_23_P142294	Homo sapiens ethylmalonic encephalopathy 1 (ETHE1). mRNA [NM_014297]	0.75	0.03	1.35	98.01	0.37	0.27526	0*	B
FUCA2	NM_032020	A_23_P145408	Homo sapiens fucosidase. alpha-L- 2. plasma (FUCA2). mRNA [NM_032020]	0.77	0.05	1.7	66	0.38	0.22555	0*	B
GGT1	NM_001288833	A_23_P154986	Homo sapiens gamma-glutamyltransferase 1 (GGT1). transcript variant 6. mRNA [NM_001288833]	1.26	0.36	3.66	15.66	0.63	0.17211	0.00117	B
CDC5L	NM_001253	A_23_P156471	Homo sapiens cell division cycle 5-like (CDC5L). mRNA [NM_001253]	0.94	0.31	1.75	13.55	0.47	0.26937	0.00193	B
HNRNPU	NM_031844	A_23_P160862	Homo sapiens heterogeneous nuclear ribonucleoprotein U (scaffold attachment factor A) (HNRNPU). transcript variant 1. mRNA [NM_031844]	0.71	0.15	1.9	21.66	0.35	0.18601	0.00036	B
ZNF438	NM_182755	A_23_P161156	Homo sapiens zinc finger protein 438 (ZNF438). transcript variant 2. mRNA [NM_182755]	0.61	0.02	1.88	143.5	0.31	0.16313	0*	B
LTF	NM_002343	A_23_P166848	Homo sapiens lactotransferrin (LTF). transcript variant 1. mRNA [NM_002343]	22.12	4.61	69.22	21.58	11.06	0.15979	0.00037	B
RILPL1	NM_178314	A_23_P169934	Homo sapiens Rab interacting lysosomal protein-like 1 (RILPL1). mRNA [NM_178314]	0.3	0	1.13	1202.38	0.15	0.1314	0*	B
SIRPB1	NM_006065	A_23_P17456	Homo sapiens signal-regulatory protein beta 1 (SIRPB1). transcript variant 1. mRNA [NM_006065]	1.32	0.35	5.3	16.92	0.66	0.12427	0.00089	B
TMEM234	NM_019118	A_23_P200396	Homo sapiens transmembrane protein 234 (TMEM234). mRNA [NM_019118]	0.26	0.08	0.67	14.5	0.13	0.1943	0.00153	B
GMFG	NM_004877	A_23_P208866	Homo sapiens glia maturation factor. gamma (GMFG). transcript variant 1. mRNA [NM_004877]	0.49	0.11	1.57	21.13	0.25	0.15763	0.0004	B
SEC61A1	NM_013336	A_23_P212458	Homo sapiens Sec61 alpha 1 subunit (S. cerevisiae) (SEC61A1). mRNA [NM_013336]	0.4	0.09	1.23	19.56	0.2	0.16211	0.00053	B
ZGRF1	NM_018392	A_23_P213166	Homo sapiens zinc finger. GRF-type containing 1 (ZGRF1). mRNA [NM_018392]	0.89	0.13	1.93	30.89	0.45	0.23112	9e-05	B
FLOT1	NM_005803	A_23_P214603	Homo sapiens flotillin 1 (FLOT1). mRNA [NM_005803]	0.96	0.12	2.14	35.13	0.48	0.22441	6e-05	B
GPSM3	NM_022107	A_23_P219060	Homo sapiens G-protein signaling modulator 3 (GPSM3). transcript variant 2. mRNA [NM_022107]	0.84	0.07	2.15	54.73	0.42	0.19647	1e-05	B
TBC1D10B	NM_015527	A_23_P22382	Homo sapiens TBC1 domain family. member 10B (TBC1D10B). mRNA [NM_015527]	1.01	0.27	2.13	16.88	0.51	0.23835	0.0009	B
NFYC	NM_014223	A_23_P22994	Homo sapiens nuclear transcription factor Y. gamma (NFYC). transcript variant 2. mRNA [NM_014223]	0.18	0.02	0.43	45.96	0.09	0.20807	2e-05	B
LLPH	NM_032338	A_23_P25097	Homo sapiens LLP homolog. long-term synaptic facilitation (Aplysia) (LLPH). mRNA [NM_032338]	0.35	0.04	0.61	41.67	0.17	0.28251	3e-05	B
GSK3B	NM_002093	A_23_P251342	Homo sapiens glycogen synthase kinase 3 beta (GSK3B). transcript variant 1. mRNA [NM_002093]	0.21	0.07	0.77	14.25	0.11	0.1393	0.00163	B
SMARCA5	NM_003601	A_23_P256716	Homo sapiens SWI/SNF related. matrix associated. actin dependent regulator of chromatin. subfamily a. member 5 (SMARCA5). mRNA [NM_003601]	0.28	0.07	0.57	18.8	0.14	0.24405	0.00061	B
VAT1	NM_006373	A_23_P26954	Homo sapiens vesicle amine transport 1 (VAT1). mRNA [NM_006373]	1.64	0.54	3.22	13.76	0.82	0.25531	0.00183	B
IL18RAP	NM_003853	A_23_P28334	Homo sapiens interleukin 18 receptor accessory protein (IL18RAP). mRNA [NM_003853]	7.89	1.34	17.72	26.5	3.94	0.22258	0.00017	B
LEO1	NM_138792	A_23_P314222	Homo sapiens Leo1. Paf1/RNA polymerase II complex component. homolog (S. cerevisiae) (LEO1). transcript variant 1. mRNA [NM_138792]	0.51	0.11	1.49	21.92	0.26	0.17252	0.00035	B
SQRDL	NM_021199	A_23_P3221	Homo sapiens sulfide quinone reductase-like (yeast) (SQRDL). transcript variant 1. mRNA [NM_021199]	0.37	0.02	1.08	107.52	0.18	0.17017	0*	B
ANKRD35	NM_144698	A_23_P325690	Homo sapiens ankyrin repeat domain 35 (ANKRD35). transcript variant 1. mRNA [NM_144698]	1.94	0.62	6.64	14.03	0.97	0.14616	0.00172	B
POLR2L	NM_021128	A_23_P33022	Homo sapiens polymerase (RNA) II (DNA directed) polypeptide L. 7.6kDa (POLR2L). mRNA [NM_021128]	1.35	0.42	3.04	14.3	0.67	0.22113	0.00161	B
GNL2	NM_013285	A_23_P34578	Homo sapiens guanine nucleotide binding protein-like 2 (nucleolar) (GNL2). mRNA [NM_013285]	0.56	0.12	1.24	21.22	0.28	0.22449	0.00039	B
CDA	NM_001785	A_23_P34597	Homo sapiens cytidine deaminase (CDA). mRNA [NM_001785]	2.96	0.33	6.43	40.08	1.48	0.23028	3e-05	B
PRDM1	NM_001198	A_23_P350451	Homo sapiens PR domain containing 1. with ZNF domain (PRDM1). transcript variant 1. mRNA [NM_001198]	5.97	1.3	10.95	20.68	2.98	0.27243	0.00043	B
ANXA11	NM_145869	A_23_P35399	Homo sapiens annexin A11 (ANXA11). transcript variant c. mRNA [NM_145869]	0.38	0.07	0.99	23.79	0.19	0.1942	0.00026	B
ATM	NM_000051	A_23_P35916	Homo sapiens ATM serine/threonine kinase (ATM). mRNA [NM_000051]	0.28	0.03	1.04	39.97	0.14	0.13275	3e-05	B
BCKDK	NM_001122957	A_23_P3823	Homo sapiens branched chain ketoacid dehydrogenase kinase (BCKDK). transcript variant 2. mRNA [NM_001122957]	0.4	0.13	1.11	13.61	0.2	0.18154	0.0019	B
TFF3	NM_003226	A_23_P393099	Homo sapiens trefoil factor 3 (intestinal) (TFF3). mRNA [NM_003226]	15.13	4.79	37.83	14.23	7.57	0.19997	0.00163	B
FFAR1	NM_005303	A_23_P39356	Homo sapiens free fatty acid receptor 1 (FFAR1). mRNA [NM_005303]	3.04	0.2	22.28	67.01	1.52	0.06824	1e-05	B
HCST	NM_014266	A_23_P39386	Homo sapiens hematopoietic cell signal transducer (HCST). transcript variant 1. mRNA [NM_014266]	1.52	0.17	3.86	40.66	0.76	0.19611	3e-05	B
MMP9	NM_004994	A_23_P40174	Homo sapiens matrix metallopeptidase 9 (gelatinase B. 92kDa gelatinase. 92kDa type IV collagenase) (MMP9). mRNA [NM_004994]	42.23	0.57	82.06	331.64	21.11	0.25727	0*	B
MMP9	NM_004994	A_23_P40174	Homo sapiens matrix metallopeptidase 9 (gelatinase B. 92kDa gelatinase. 92kDa type IV collagenase) (MMP9). mRNA [NM_004994]	43.03	0.9	83.12	214.45	21.52	0.25888	0*	B
PIWIL4	NM_152431	A_23_P427760	Homo sapiens piwi-like RNA-mediated gene silencing 4 (PIWIL4). mRNA [NM_152431]	0.36	0.1	2.01	15.73	0.18	0.08869	0.00115	B
HIST1H2AD	NM_021065	A_23_P428184	Homo sapiens histone cluster 1. H2ad (HIST1H2AD). mRNA [NM_021065]	0.94	0.23	2.61	18.63	0.47	0.18049	0.00063	B
MGAM	NM_004668	A_23_P42897	Homo sapiens maltase-glucoamylase (alpha-glucosidase) (MGAM). mRNA [NM_004668]	9.74	2.31	26.24	18.97	4.87	0.18555	0.00059	B
MIA	NM_006533	A_23_P4714	Homo sapiens melanoma inhibitory activity (MIA). transcript variant 1. mRNA [NM_006533]	0.83	0.21	5.94	17.93	0.41	0.06972	0.00073	B
CEP57L1	NM_173830	A_23_P59358	Homo sapiens centrosomal protein 57kDa-like 1 (CEP57L1). transcript variant 2. mRNA [NM_173830]	0.73	0.18	1.26	18.41	0.36	0.28732	0.00066	B
SELM	NM_080430	A_23_P6413	Homo sapiens selenoprotein M (SELM). mRNA [NM_080430]	1.12	0.36	2.81	13.89	0.56	0.19845	0.00177	B
TCN1	NM_001062	A_23_P64372	Homo sapiens transcobalamin I (vitamin B12 binding protein. R binder family) (TCN1). mRNA [NM_001062]	6.71	0.22	19.94	135.86	3.35	0.1681	0*	B
CLEC3B	NM_003278	A_23_P69497	Homo sapiens C-type lectin domain family 3. member B (CLEC3B). mRNA [NM_003278]	1.06	0.27	4.78	17.72	0.53	0.11029	0.00076	B
NNT	NM_182977	A_23_P70148	Homo sapiens nicotinamide nucleotide transhydrogenase (NNT). transcript variant 2. mRNA [NM_182977]	0.29	0.07	0.51	17.52	0.14	0.27833	0.00079	B
GABPB2	NM_144618	A_23_P73208	Homo sapiens GA binding protein transcription factor. beta subunit 2 (GABPB2). mRNA [NM_144618]	0.1	0.03	0.4	15.61	0.05	0.13227	0.00119	B
KRT23	NM_015515	A_23_P78248	Homo sapiens keratin 23. type I (KRT23). transcript variant 1. mRNA [NM_015515]	3.73	0.46	10.65	36.54	1.86	0.17512	5e-05	B
ANPEP	NM_001150	A_23_P88626	Homo sapiens alanyl (membrane) aminopeptidase (ANPEP). mRNA [NM_001150]	3.75	0.68	8.87	24.72	1.88	0.21151	0.00022	B
ERBB2	NM_001005862	A_23_P89249	Homo sapiens erb-b2 receptor tyrosine kinase 2 (ERBB2). transcript variant 2. mRNA [NM_001005862]	1.24	0	4.49	1179.69	0.62	0.13807	0*	B
ERBB2	NM_001005862	A_23_P89249	Homo sapiens erb-b2 receptor tyrosine kinase 2 (ERBB2). transcript variant 2. mRNA [NM_001005862]	0.82	0.08	2.2	46.71	0.41	0.18707	2e-05	B
SLC22A7	NM_153320	A_23_P93217	Homo sapiens solute carrier family 22 (organic anion transporter). member 7 (SLC22A7). transcript variant 2. mRNA [NM_153320]	0.82	0.08	1.89	46.27	0.41	0.21705	2e-05	B
ORM2	NM_000608	A_23_P9485	Homo sapiens orosomucoid 2 (ORM2). mRNA [NM_000608]	5.05	0.88	13.52	25.87	2.53	0.1869	0.00019	B
REEP4	NM_025232	A_23_P96209	Homo sapiens receptor accessory protein 4 (REEP4). mRNA [NM_025232]	0.22	0.02	0.81	44.78	0.11	0.13337	2e-05	B
MYO7A	NM_000260	A_23_P98786	Homo sapiens myosin VIIA (MYO7A). transcript variant 1. mRNA [NM_000260]	1.21	0.21	4.09	25.55	0.61	0.14831	0.00019	B
GADD45G	NM_006705	A_24_P120934	Homo sapiens growth arrest and DNA-damage-inducible. gamma (GADD45G). mRNA [NM_006705]	2.29	0.63	8.62	16.24	1.14	0.13271	0.00103	B
RNF145	NM_144726	A_24_P144773	Homo sapiens ring finger protein 145 (RNF145). transcript variant 2. mRNA [NM_144726]	4.8	0.59	12.52	36.53	2.4	0.19151	5e-05	B
AK2	NM_001625	A_24_P179903	Homo sapiens adenylate kinase 2 (AK2). transcript variant 1. mRNA [NM_001625]	0.63	0.17	1.44	16.56	0.32	0.22019	0.00096	B
CHMP3	NM_016079	A_24_P240065	Homo sapiens charged multivesicular body protein 3 (CHMP3). transcript variant 1. mRNA [NM_016079]	0.46	0.06	1.22	33.12	0.23	0.18893	7e-05	B
PRKAR1A	NM_212472	A_24_P245322	Homo sapiens protein kinase. cAMP-dependent. regulatory. type I. alpha (PRKAR1A). transcript variant 3. mRNA [NM_212472]	0.24	0.07	0.75	15.36	0.12	0.16156	0.00125	B
ZNF638	NM_014497	A_24_P3140	Homo sapiens zinc finger protein 638 (ZNF638). transcript variant 1. mRNA [NM_014497]	0.6	0.05	1.49	49.76	0.3	0.20347	1e-05	B
ALPL	NM_000478	A_24_P353619	Homo sapiens alkaline phosphatase. liver/bone/kidney (ALPL). transcript variant 1. mRNA [NM_000478]	5.02	1.38	13.44	16.44	2.51	0.18685	0.00099	B
AC135983.3	ENST00000528049	A_24_P367421	Unknown	2.71	0.43	8.48	28.43	1.35	0.15964	0.00013	B
ICA1	NM_004968	A_24_P372012	Homo sapiens islet cell autoantigen 1. 69kDa (ICA1). transcript variant 2. mRNA [NM_004968]	2.88	0.36	10.57	35.58	1.44	0.13595	5e-05	B
CD164	NM_006016	A_24_P380536	Homo sapiens CD164 molecule. sialomucin (CD164). transcript variant 1. mRNA [NM_006016]	0.95	0.02	1.8	220.79	0.48	0.26456	0*	B
MEF2BNB	NM_001145783	A_24_P393470	Homo sapiens MEF2B neighbor (MEF2BNB). transcript variant 2. mRNA [NM_001145783]	1.9	0.13	6.8	66.48	0.95	0.1395	0*	B
NIN	NM_016350	A_24_P412512	Homo sapiens ninein (GSK3B interacting protein) (NIN). transcript variant 6. mRNA [NM_016350]	0.63	0.11	1.82	26.74	0.31	0.17236	0.00016	B
DUSP9	NM_001395	A_24_P417189	Homo sapiens dual specificity phosphatase 9 (DUSP9). mRNA [NM_001395]	2.06	0.61	6.71	15.34	1.03	0.15376	0.00126	B
PSENEN	NM_172341	A_24_P48587	Homo sapiens presenilin enhancer gamma secretase subunit (PSENEN). transcript variant 1. mRNA [NM_172341]	0.27	0.08	0.65	14.82	0.13	0.20782	0.00142	B
TERF1	NM_017489	A_24_P50458	Homo sapiens telomeric repeat binding factor (NIMA-interacting) 1 (TERF1). transcript variant 1. mRNA [NM_017489]	0.42	0.03	0.66	65.39	0.21	0.321	0*	B
CDK5R2	NM_003936	A_24_P51683	Homo sapiens cyclin-dependent kinase 5. regulatory subunit 2 (p39) (CDK5R2). mRNA [NM_003936]	6.62	1.79	16.62	16.68	3.31	0.19904	0.00094	B
TALDO1	NM_006755	A_32_P18258	Homo sapiens transaldolase 1 (TALDO1). mRNA [NM_006755]	0.33	0.08	1.26	19.3	0.16	0.12937	0.00056	B
RPL21	NM_000982	A_32_P184518	Homo sapiens ribosomal protein L21 (RPL21). mRNA [NM_000982]	0.43	0.14	0.71	13.83	0.21	0.29872	0.0018	B
ANK3	NM_001204404	A_33_P3218783	Homo sapiens ankyrin 3. node of Ranvier (ankyrin G) (ANK3). transcript variant 4. mRNA [NM_001204404]	8.03	0.92	17.1	39.39	4.01	0.2347	4e-05	B
OXER1	NM_148962	A_33_P3222203	Homo sapiens oxoeicosanoid (OXE) receptor 1 (OXER1). mRNA [NM_148962]	1.38	0.15	6.93	40.09	0.69	0.09925	3e-05	B
APOE	NM_001302688	A_33_P3223592	Homo sapiens apolipoprotein E (APOE). transcript variant 1. mRNA [NM_001302688]	8.92	2.74	23.08	14.65	4.46	0.1933	0.00148	B
ERV3-1	NM_001007253	A_33_P3228355	Homo sapiens endogenous retrovirus group 3. member 1 (ERV3-1). mRNA [NM_001007253]	4.57	0.67	10.49	30.85	2.28	0.21776	9e-05	B
SLC39A4	NM_017767	A_33_P3240353	Homo sapiens solute carrier family 39 (zinc transporter). member 4 (SLC39A4). transcript variant 1. mRNA [NM_017767]	2.24	0.19	5.01	52.45	1.12	0.22325	1e-05	B
A_33_P3241043	A_33_P3241043	A_33_P3241043	Unknown	0.8	0.05	1.54	69.74	0.4	0.2594	1e-05	B
CRIP1	NM_001311	A_33_P3251703	Homo sapiens cysteine-rich protein 1 (intestinal) (CRIP1). mRNA [NM_001311]	0.83	0.03	2.2	135.04	0.42	0.18966	0*	B
HSD3B7	NM_001142777	A_33_P3251776	Homo sapiens hydroxy-delta-5-steroid dehydrogenase. 3 beta- and steroid delta-isomerase 7 (HSD3B7). transcript variant 2. mRNA [NM_001142777]	2.07	0.39	4.3	23.56	1.03	0.24027	0.00026	B
IL18R1	NM_003855	A_33_P3251876	Homo sapiens interleukin 18 receptor 1 (IL18R1). transcript variant 1. mRNA [NM_003855]	5.13	0.16	8.2	145.97	2.57	0.31296	0*	B
KCNH3	NM_012284	A_33_P3253672	Homo sapiens potassium channel. voltage gated eag related subfamily H. member 3 (KCNH3). mRNA [NM_012284]	2.71	0.26	5.22	46.15	1.36	0.25948	2e-05	B
ZNF780A	NM_001010880	A_33_P3255631	Homo sapiens zinc finger protein 780A (ZNF780A). transcript variant 2. mRNA [NM_001010880]	0.12	0.03	0.51	19.22	0.06	0.12101	0.00056	B
XLOC_l2_013837	TCONS_l2_00026576	A_33_P3258316	BROAD Institute lincRNA (XLOC_l2_013837). lincRNA [TCONS_l2_00026576]	1.12	0.34	3.54	14.85	0.56	0.15862	0.00141	B
LOC102724279	NM_001302493	A_33_P3258324	Homo sapiens uncharacterized LOC102724279 (LOC102724279). mRNA [NM_001302493]	0.24	0.04	1.53	27.23	0.12	0.07763	0.00015	B
CEACAM4	NM_001817	A_33_P3265309	Homo sapiens carcinoembryonic antigen-related cell adhesion molecule 4 (CEACAM4). mRNA [NM_001817]	1.66	0.36	3.63	20.55	0.83	0.22941	0.00044	B
AC106794.2	ENST00000513713	A_33_P3265941	Unknown	0.58	0.02	1.24	150.66	0.29	0.23265	0*	B
CEACAM1	NM_001184816	A_33_P3268507	Homo sapiens carcinoembryonic antigen-related cell adhesion molecule 1 (biliary glycoprotein) (CEACAM1). transcript variant 5. mRNA [NM_001184816]	5	0.67	11.83	33.69	2.5	0.21112	7e-05	B
FAM21C	NM_001169107	A_33_P3279124	Homo sapiens family with sequence similarity 21. member C (FAM21C). transcript variant 3. mRNA [NM_001169107]	3.23	0.73	7.98	19.91	1.61	0.20243	0.0005	B
RPE	NM_001278283	A_33_P3281940	Homo sapiens ribulose-5-phosphate-3-epimerase (RPE). transcript variant 4. mRNA [NM_001278283]	0.38	0.03	0.78	57.62	0.19	0.24715	1e-05	B
CTSB	NM_147780	A_33_P3287631	Homo sapiens cathepsin B (CTSB). transcript variant 2. mRNA [NM_147780]	0.78	0.1	2.56	37.14	0.39	0.15337	4e-05	B
EXOSC4	NM_019037	A_33_P3301410	Homo sapiens exosome component 4 (EXOSC4). mRNA [NM_019037]	2.19	0.6	4.34	16.29	1.09	0.25167	0.00102	B
A_33_P3304748	A_33_P3304748	A_33_P3304748	Unknown	2.71	0.42	5.02	29.22	1.35	0.26975	0.00012	B
CA5BP1	NR_026551	A_33_P3316061	Homo sapiens carbonic anhydrase VB pseudogene 1 (CA5BP1). non-coding RNA [NR_026551]	0.11	0.01	0.42	58.39	0.05	0.12646	1e-05	B
ARG1	NM_001244438	A_33_P3319967	Homo sapiens arginase 1 (ARG1). transcript variant 1. mRNA [NM_001244438]	13.46	2.52	32.76	24.08	6.73	0.20551	0.00024	B
MOSPD3	NM_023948	A_33_P3321946	Homo sapiens motile sperm domain containing 3 (MOSPD3). transcript variant 1. mRNA [NM_023948]	1.07	0.1	2.4	47.13	0.53	0.22245	2e-05	B
LOC441644	NG_015897	A_33_P3322192	REST corepressor 2 pseudogene	2.7	0.5	5.13	24.41	1.35	0.26363	0.00023	B
LOC100128276	NR_148996	A_33_P3326447	Homo sapiens cDNA FLJ43282 fis. clone LIVER2007415. [AK125272]	1.54	0.23	6.12	30.53	0.77	0.12561	0.0001	B
HMGN2P36	NG_032293	A_33_P3329352	high mobility group nucleosomal binding domain 2 pseudogene 36 [Source:HGNC Symbol;Acc:HGNC:39407] [ENST00000529541]"	2.81	0.58	16.86	21.72	1.41	0.08333	0.00036	B
MAML3	NM_018717	A_33_P3335371	Homo sapiens mastermind-like 3 (Drosophila) (MAML3). mRNA [NM_018717]	1.02	0.17	3.57	26.62	0.51	0.1424	0.00017	B
ZBTB38	NM_001080412	A_33_P3341474	Homo sapiens zinc finger and BTB domain containing 38 (ZBTB38). mRNA [NM_001080412]	3.32	0.87	12.53	17.18	1.66	0.13258	0.00085	B
KRTAP9-1	NM_001190460	A_33_P3352349	Homo sapiens keratin associated protein 9-1 (KRTAP9-1). mRNA [NM_001190460]	0.55	0.13	1.05	18.82	0.27	0.26167	0.00061	B
MSL1	NM_001012241	A_33_P3356341	Homo sapiens male-specific lethal 1 homolog (Drosophila) (MSL1). mRNA [NM_001012241]	3.59	0.45	7.06	35.86	1.8	0.25432	5e-05	B
REPS2	NM_004726	A_33_P3357470	Homo sapiens RALBP1 associated Eps domain containing 2 (REPS2). transcript variant 1. mRNA [NM_004726]	0.91	0.22	2.26	18.57	0.46	0.20247	0.00064	B
THC2688744	THC2688744	A_33_P3362068	ICP0_HHV11 (P08393) Trans-acting transcriptional protein ICP0 (Immediate-early protein IE110) (VMW110) (Alpha-0 protein). partial (4%) [THC2688744]	0.75	0.04	1.46	82.05	0.37	0.25592	1e-05	B
A_33_P3364493	A_33_P3364493	A_33_P3364493	Unknown	1.19	0.01	2.59	1004.77	0.59	0.22887	0*	B
EFEMP2	NM_016938	A_33_P3367830	Homo sapiens EGF containing fibulin-like extracellular matrix protein 2 (EFEMP2). transcript variant 1. mRNA [NM_016938]	0.56	0.15	3.15	16.64	0.28	0.08945	0.00095	B
GLIPR2	NM_001287011	A_33_P3369760	Homo sapiens GLI pathogenesis-related 2 (GLIPR2). transcript variant 3. mRNA [NM_001287011]	0.35	0.07	1.86	22.07	0.17	0.09293	0.00034	B
LTK	NM_002344	A_33_P3371663	Homo sapiens leukocyte receptor tyrosine kinase (LTK). transcript variant 1. mRNA [NM_002344]	0.89	0.11	4.95	35.66	0.45	0.09004	5e-05	B
KRTAP10-10	NM_181688	A_33_P3381851	Homo sapiens keratin associated protein 10-10 (KRTAP10-10). mRNA [NM_181688]	0.95	0.05	2.23	82.69	0.47	0.21205	1e-05	B
SH3KBP1	NM_031892	A_33_P3387145	Homo sapiens SH3-domain kinase binding protein 1 (SH3KBP1). transcript variant 1. mRNA [NM_031892]	0.78	0.18	1.52	19.9	0.39	0.25729	0.0005	B
MIR503HG	NR_024607	A_33_P3402329	Homo sapiens MIR503 host gene (non-protein coding) (MIR503HG). long non-coding RNA [NR_024607]	1.2	0.24	2.32	22.54	0.6	0.25779	0.00031	B
FAM209B	NM_001013646	A_33_P3404014	Homo sapiens family with sequence similarity 209. member B (FAM209B). mRNA [NM_001013646]	3.95	0.37	6.53	47.89	1.98	0.30282	2e-05	B
ADM2	NM_024866	A_33_P3413910	Homo sapiens adrenomedullin 2 (ADM2). transcript variant 1. mRNA [NM_024866]	0.48	0.06	1.13	36.82	0.24	0.21191	5e-05	B
USP32	NM_032582	A_33_P3414312	Homo sapiens ubiquitin specific peptidase 32 (USP32). mRNA [NM_032582]	0.29	0.04	1.32	29.31	0.15	0.11072	0.00011	B
CHD5	NM_015557	A_33_P3419321	Homo sapiens chromodomain helicase DNA binding protein 5 (CHD5). mRNA [NM_015557]	3.64	0.19	8.42	84.18	1.82	0.21606	0*	B
LOC643454	NG_008800	A_33_P3429575	Homo sapiens adaptor-related protein complex 3. sigma 1 subunit pseudogene. mRNA (cDNA clone IMAGE:8862705). [BC157883]	1.04	0.11	2.01	44.41	0.52	0.25835	2e-05	B
LEPREL2	NM_014262	A_33_P3507542	Homo sapiens leprecan-like 2 (LEPREL2). mRNA [NM_014262]	0.68	0.04	1.62	79.01	0.34	0.20964	1e-05	B
PHF20L1	NM_016018	A_33_P3546070	Homo sapiens PHD finger protein 20-like 1 (PHF20L1). transcript variant 1. mRNA [NM_016018]	1.52	0.37	2.77	18.4	0.76	0.27485	0.00066	B
STEAP4	NM_001205315	A_33_P3555937	Homo sapiens STEAP family member 4 (STEAP4). transcript variant 2. mRNA [NM_001205315]	7.39	0.25	13.4	131.43	3.69	0.27561	0*	B
PIK3CD-AS1	NR_027045	A_33_P3789056	Homo sapiens PIK3CD antisense RNA 1 (PIK3CD-AS1). long non-coding RNA [NR_027045]	0.74	0.08	1.78	41.84	0.37	0.2074	3e-05	B

## Sheet: Anova_Results_MM vs CM
Differentially expressed genes when taking into account covariates at FDR<0.10 in MM vs CM analysis
0* : The P value is less than 0,00001
				Multiway anova results for cerebral malaria factor with age, sex and leucocytes count as cofounders
Gene Name / Agilent probe Name	Systematic Name	Agilent probe name	Description	Factor CM	Residuel	Total	F	Variance	Explained variance	P value	Cluster
LINC01004	NR_039981	A_19_P00320028	Homo sapiens long intergenic non-protein coding RNA 1004 (LINC01004). long non-coding RNA [NR_039981]	2.27	1.08	4.89	23.14	2.27	0.465	0.00054	A
HCG18	NR_102326	A_19_P00320056	Homo sapiens HLA complex group 18 (non-protein coding) (HCG18). transcript variant 3. long non-coding RNA [NR_102326]	1.17	0.72	4.44	17.93	1.17	0.2633	0.0014	A
LINC01588	NR_126496	A_19_P00321781	Homo sapiens long intergenic non-protein coding RNA 1588	0.17	0.08	0.5	22.79	0.17	0.3386	0.00058	A
LINC00963	NR_038955	A_19_P00323022	Homo sapiens long intergenic non-protein coding RNA 963 (LINC00963). long non-coding RNA [NR_038955]	0.83	0.58	2.66	15.74	0.83	0.3107	0.0022	A
WDR82	NM_025222	A_19_P00808668	Homo sapiens WD repeat domain 82 (WDR82). mRNA [NM_025222]	1.4	0.55	2.73	27.99	1.4	0.5137	0.00026	A
NASP	NM_002482	A_19_P00811284	Homo sapiens nuclear autoantigenic sperm protein (histone-binding) (NASP). transcript variant 2. mRNA [NM_002482]	0.69	0.55	1.81	13.71	0.69	0.3805	0.00349	A
KDM4C	NM_001146695	A_21_P0000019	Homo sapiens lysine (K)-specific demethylase 4C (KDM4C). transcript variant 3. mRNA [NM_001146695]	1.67	1.31	7.47	14.07	1.67	0.2239	0.00321	A
TMEM217	NM_001162900	A_21_P0000035	Homo sapiens transmembrane protein 217 (TMEM217). transcript variant 2. mRNA [NM_001162900]	9.76	4.75	19.17	22.61	9.76	0.5091	0.0006	A
CREBRF	NM_001168394	A_21_P0000074	Homo sapiens CREB3 regulatory factor (CREBRF). transcript variant 3. mRNA [NM_001168394]	2.29	0.86	5.4	29.26	2.29	0.4243	0.00021	A
FAM122C	NM_001170781	A_21_P0000080	Homo sapiens family with sequence similarity 122C (FAM122C). transcript variant 4. mRNA [NM_001170781]	0.31	0.13	1.28	26.15	0.31	0.2428	0.00034	A
HDHD1	NM_001178135	A_21_P0000095	Homo sapiens haloacid dehalogenase-like hydrolase domain containing 1 (HDHD1). transcript variant 3. mRNA [NM_001178135]	0.61	0.51	1.64	13.13	0.61	0.3732	0.004	A
RBM4	NM_001198844	A_21_P0000141	Homo sapiens RNA binding motif protein 4 (RBM4). transcript variant 3. mRNA [NM_001198844]	7.07	2.81	14.05	27.62	7.07	0.503	0.00027	A
AFF3	NM_002285	A_21_P0000190	Homo sapiens AF4/FMR2 family. member 3 (AFF3). transcript variant 1. mRNA [NM_002285]	0.59	0.32	2.29	20.32	0.59	0.259	0.00089	A
SNORD4B	NR_000009	A_21_P0000209	Homo sapiens small nucleolar RNA. C/D box 4B (SNORD4B). small nucleolar RNA [NR_000009]	0.49	0.33	2.38	16.33	0.49	0.2051	0.00195	A
SNORA6	NR_002325	A_21_P0000235	Homo sapiens small nucleolar RNA. H/ACA box 6 (SNORA6). small nucleolar RNA [NR_002325]	0.18	0.14	0.94	14.57	0.18	0.1928	0.00286	A
SNORD59A	NR_002737	A_21_P0000281	Homo sapiens small nucleolar RNA. C/D box 59A (SNORD59A). small nucleolar RNA [NR_002737]	0.72	0.43	5.78	18.56	0.72	0.124	0.00124	A
SNORD91A	NR_003072	A_21_P0000388	Homo sapiens small nucleolar RNA. C/D box 91A (SNORD91A). small nucleolar RNA [NR_003072]	1.88	0.73	9.04	28.5	1.88	0.2082	0.00024	A
SRD5A3-AS1	NR_037969	A_21_P0000711	Homo sapiens SRD5A3 antisense RNA 1 (SRD5A3-AS1). long non-coding RNA [NR_037969]	1.92	1.1	4.03	19.19	1.92	0.4754	0.0011	A
LOC101929609	XR_246317	A_21_P0001124	PREDICTED: Homo sapiens uncharacterized LOC101929609 (LOC101929609). ncRNA [XR_246317]	1.88	1	3.81	20.59	1.88	0.4933	0.00085	A
lnc-C1orf201-3	lnc-C1orf201-3:2	A_21_P0001481	LNCipedia lincRNA (lnc-C1orf201-3). lincRNA [lnc-C1orf201-3:2]	1.05	0.48	2.27	24.24	1.05	0.463	0.00045	A
lnc-CYS1-2	lnc-CYS1-2:2	A_21_P0002402	LNCipedia lincRNA (lnc-CYS1-2). lincRNA [lnc-CYS1-2:2]	1.68	0.06	3.25	324.89	1.68	0.5166	0*	A
lnc-RASA1-3	lnc-RASA1-3:1	A_21_P0004024	LNCipedia lincRNA (lnc-RASA1-3). lincRNA [lnc-RASA1-3:1]	0.61	0.2	1.19	33.76	0.61	0.5096	0.00012	A
LOC101927959	XR_245585	A_21_P0004931	PREDICTED: Homo sapiens uncharacterized LOC101927959 (LOC101927959). transcript variant X1. ncRNA [XR_245585]	1.84	1.43	4.93	14.15	1.84	0.3737	0.00315	A
LOC101928954	XR_252644	A_21_P0006371	PREDICTED: Homo sapiens uncharacterized LOC101928954 (LOC101928954). ncRNA [XR_252644]	1.08	0.72	2.33	16.48	1.08	0.4626	0.00189	A
lnc-AL353698.1-1	lnc-AL353698.1-1:1	A_21_P0006498	Q14754_HUMAN (Q14754) ORFII. partial (4%) [THC2714876]	2.78	1.28	8.03	23.98	2.78	0.3463	0.00047	A
SLC9A7	NM_001257291	A_21_P0006580	Homo sapiens solute carrier family 9. subfamily A (NHE7. cation proton antiporter 7). member 7 (SLC9A7). transcript variant 1. mRNA [NM_001257291]	3.16	0.85	6.94	41.01	3.16	0.4551	5e-05	A
lnc-EBF3-4	lnc-EBF3-4:1	A_21_P0007034	LNCipedia lincRNA (lnc-EBF3-4). lincRNA [lnc-EBF3-4:1]	1.38	0.89	2.86	17.14	1.38	0.4829	0.00164	A
GNB5	NM_006578	A_21_P0008848	guanine nucleotide binding protein (G protein). beta 5 [Source:HGNC Symbol;Acc:HGNC:4401] [ENST00000261837]"	4.04	2.22	8.8	19.97	4.04	0.4591	0.00095	A
lnc-AC003101.1.1-1	lnc-AC003101.1.1-1:1	A_21_P0009234	LNCipedia lincRNA (lnc-AC003101.1.1-1). lincRNA [lnc-AC003101.1.1-1:1]	2.43	1.06	4.48	25.23	2.43	0.5411	0.00039	A
PABPC1P4	ENST00000539977	A_21_P0011047	poly(A) binding protein. cytoplasmic 1 pseudogene 4 [Source:HGNC Symbol;Acc:HGNC:8563] [ENST00000539977]"	2.08	0.63	5.43	36.48	2.08	0.383	8e-05	A
XLOC_l2_003627	TCONS_l2_00006720	A_21_P0011124	BROAD Institute lincRNA (XLOC_l2_003627). lincRNA [TCONS_l2_00006720]	0.2	0.14	1	16.44	0.2	0.2035	0.0019	A
SYNGR2	NM_004710	A_21_P0011306	Homo sapiens synaptogyrin 2 (SYNGR2). mRNA [NM_004710]	2.6	1.57	6.64	18.27	2.6	0.3919	0.00131	A
ZNF846	NM_001077624	A_21_P0011721	zinc finger protein 846 [Source:HGNC Symbol;Acc:HGNC:27260] [ENST00000589038]"	7.19	2.62	13.51	30.2	7.19	0.5321	0.00019	A
LINC00665	NR_038278	A_21_P0011742	long intergenic non-protein coding RNA 665 [Source:HGNC Symbol;Acc:HGNC:44323] [ENST00000427868]"	1.31	0.75	2.35	19.27	1.31	0.5574	0.00108	A
XLOC_l2_008163	TCONS_l2_00014743	A_21_P0011941	BROAD Institute lincRNA (XLOC_l2_008163). lincRNA [TCONS_l2_00014743]	2.42	1.93	9.98	13.79	2.42	0.2423	0.00342	A
PI4KA	NM_058004	A_21_P0012339	Homo sapiens phosphatidylinositol 4-kinase. catalytic. alpha (PI4KA). mRNA [NM_058004]	0.79	0.49	1.71	17.89	0.79	0.4633	0.00141	A
TOMM20	NM_014765	A_21_P0013326	Homo sapiens translocase of outer mitochondrial membrane 20 homolog (yeast) (TOMM20). mRNA [NM_014765]	1.08	0.68	2.97	17.4	1.08	0.3621	0.00156	A
DDX11L16	NR_110561	A_21_P0013543	Homo sapiens DEAD/H (Asp-Glu-Ala-Asp/His) box helicase 11 like 16 (DDX11L16). non-coding RNA [NR_110561]	7.04	5.11	16.63	15.15	7.04	0.4231	0.00251	A
XLOC_l2_015722	TCONS_l2_00030483	A_21_P0013814	BROAD Institute lincRNA (XLOC_l2_015722). lincRNA [TCONS_l2_00030483]	9.16	7.66	19.73	13.16	9.16	0.4643	0.00398	A
ZNF322	NM_001242797	A_21_P0014008	Homo sapiens zinc finger protein 322 (ZNF322). transcript variant 1. mRNA [NM_001242797]	2.71	1.54	6.42	19.45	2.71	0.4231	0.00105	A
LOC101927752	XR_245324	A_21_P0014496	PREDICTED: Homo sapiens uncharacterized LOC101927752 (LOC101927752). ncRNA [XR_245324]	1.19	0.2	3.56	66.24	1.19	0.3358	1e-05	A
LOC100128108	NM_001321551	A_21_P0014798	PREDICTED: Homo sapiens uncharacterized LOC100128108 (LOC100128108). transcript variant X2. misc_RNA [XR_172104]	0.66	0.53	2.95	13.65	0.66	0.2248	0.00353	A
FGD5-AS1	NR_046251	A_21_P0014935	Homo sapiens FGD5 antisense RNA 1 (FGD5-AS1). transcript variant 1. long non-coding RNA [NR_046251]	0.9	0.54	1.58	18.3	0.9	0.5713	0.0013	A
NELL2	NM_006159	A_23_P10025	Homo sapiens NEL-like 2 (chicken) (NELL2). transcript variant 2. mRNA [NM_006159]	1.36	1.03	3.61	14.46	1.36	0.3762	0.00293	A
GIT1	NM_014030	A_23_P100912	Homo sapiens G protein-coupled receptor kinase interacting ArfGAP 1 (GIT1). transcript variant 2. mRNA [NM_014030]	0.49	0.06	1.43	85.18	0.49	0.3411	0*	A
ZNF426	NM_024106	A_23_P101351	Homo sapiens zinc finger protein 426 (ZNF426). transcript variant 1. mRNA [NM_024106]	0.41	0.32	1.67	14.12	0.41	0.2458	0.00317	A
ZNF426	NM_024106	A_23_P101351	Homo sapiens zinc finger protein 426 (ZNF426). transcript variant 1. mRNA [NM_024106]	0.34	0.05	1.07	73.6	0.34	0.3182	1e-05	A
ZNF426	NM_024106	A_23_P101351	Homo sapiens zinc finger protein 426 (ZNF426). transcript variant 1. mRNA [NM_024106]	0.94	0.77	3.6	13.39	0.94	0.2612	0.00376	A
ZNF565	NM_001042474	A_23_P101615	Homo sapiens zinc finger protein 565 (ZNF565). mRNA [NM_001042474]	0.32	0.26	0.71	13.3	0.32	0.4475	0.00384	A
ZNF14	NM_021030	A_23_P101811	Homo sapiens zinc finger protein 14 (ZNF14). mRNA [NM_021030]	3.09	2.03	5.8	16.75	3.09	0.5324	0.00178	A
ZNF14	NM_021030	A_23_P101811	Homo sapiens zinc finger protein 14 (ZNF14). mRNA [NM_021030]	1.12	0.57	1.82	21.64	1.12	0.6153	0.0007	A
PLEKHA3	NM_019091	A_23_P102412	Homo sapiens pleckstrin homology domain containing. family A (phosphoinositide binding specific) member 3 (PLEKHA3). mRNA [NM_019091]	0.06	0.03	0.18	22.14	0.06	0.3487	0.00064	A
SUMO3	NM_006936	A_23_P102937	Homo sapiens small ubiquitin-like modifier 3 (SUMO3). transcript variant 1. mRNA [NM_006936]	1.31	0.66	4.2	21.79	1.31	0.3111	0.00068	A
SUMO3	NM_006936	A_23_P102937	Homo sapiens small ubiquitin-like modifier 3 (SUMO3). transcript variant 1. mRNA [NM_006936]	1.33	0.68	4.86	21.45	1.33	0.2741	0.00073	A
SUMO3	NM_006936	A_23_P102937	Homo sapiens small ubiquitin-like modifier 3 (SUMO3). transcript variant 1. mRNA [NM_006936]	1.22	0.65	4.24	20.5	1.22	0.2876	0.00086	A
SUMO3	NM_006936	A_23_P102937	Homo sapiens small ubiquitin-like modifier 3 (SUMO3). transcript variant 1. mRNA [NM_006936]	1.35	0.75	4.64	19.78	1.35	0.2905	0.00098	A
SUMO3	NM_006936	A_23_P102937	Homo sapiens small ubiquitin-like modifier 3 (SUMO3). transcript variant 1. mRNA [NM_006936]	1.4	0.96	4.96	16.1	1.4	0.2833	0.00204	A
SUMO3	NM_006936	A_23_P102937	Homo sapiens small ubiquitin-like modifier 3 (SUMO3). transcript variant 1. mRNA [NM_006936]	1.29	0.89	4.59	15.86	1.29	0.2808	0.00215	A
SUMO3	NM_006936	A_23_P102937	Homo sapiens small ubiquitin-like modifier 3 (SUMO3). transcript variant 1. mRNA [NM_006936]	1.04	0.87	4.2	13.21	1.04	0.2488	0.00393	A
MIEF1	NM_019008	A_23_P103131	Homo sapiens mitochondrial elongation factor 1 (MIEF1). mRNA [NM_019008]	0.7	0.54	1.49	14.37	0.7	0.4735	0.00299	A
RELA	NM_021975	A_23_P104689	Homo sapiens v-rel avian reticuloendotheliosis viral oncogene homolog A (RELA). transcript variant 1. mRNA [NM_021975]	1.98	1.32	5.39	16.55	1.98	0.367	0.00186	A
RELA	NM_021975	A_23_P104689	Homo sapiens v-rel avian reticuloendotheliosis viral oncogene homolog A (RELA). transcript variant 1. mRNA [NM_021975]	1.48	1.24	4.95	13.11	1.48	0.2988	0.00402	A
SEMA7A	NM_003612	A_23_P106389	Homo sapiens semaphorin 7A. GPI membrane anchor (John Milton Hagen blood group) (SEMA7A). transcript variant 1. mRNA [NM_003612]	0.44	0.27	2.94	17.52	0.44	0.1484	0.00152	A
SEMA7A	NM_003612	A_23_P106389	Homo sapiens semaphorin 7A. GPI membrane anchor (John Milton Hagen blood group) (SEMA7A). transcript variant 1. mRNA [NM_003612]	0.13	0.09	1.48	16.2	0.13	0.087	0.002	A
FUS	NM_004960	A_23_P106887	Homo sapiens FUS RNA binding protein (FUS). transcript variant 1. mRNA [NM_004960]	1.3	0.38	2.49	38.17	1.3	0.5222	7e-05	A
TMEM11	NM_003876	A_23_P107036	Homo sapiens transmembrane protein 11 (TMEM11). transcript variant 1. mRNA [NM_003876]	0.23	0.08	0.73	30.67	0.23	0.3129	0.00018	A
TMEM11	NM_003876	A_23_P107036	Homo sapiens transmembrane protein 11 (TMEM11). transcript variant 1. mRNA [NM_003876]	0.17	0.08	0.59	23.16	0.17	0.2882	0.00054	A
TMEM11	NM_003876	A_23_P107036	Homo sapiens transmembrane protein 11 (TMEM11). transcript variant 1. mRNA [NM_003876]	0.17	0.11	0.64	15.99	0.17	0.2622	0.00209	A
TMEM11	NM_003876	A_23_P107036	Homo sapiens transmembrane protein 11 (TMEM11). transcript variant 1. mRNA [NM_003876]	0.16	0.14	0.63	12.99	0.16	0.2604	0.00414	A
PDE6B	NM_000283	A_23_P10743	Homo sapiens phosphodiesterase 6B. cGMP-specific. rod. beta (PDE6B). transcript variant 1. mRNA [NM_000283]	1.7	0.25	3.33	73.55	1.7	0.5112	1e-05	A
ZNF571	NM_016536	A_23_P108342	Homo sapiens zinc finger protein 571 (ZNF571). transcript variant 2. mRNA [NM_016536]	5.04	4.15	12.42	13.35	5.04	0.4059	0.00379	A
THOC5	NM_001002878	A_23_P109470	Homo sapiens THO complex 5 (THOC5). transcript variant 1. mRNA [NM_001002878]	0.23	0.13	0.88	19.5	0.23	0.2581	0.00104	A
EIF2B5	NM_003907	A_23_P110062	Homo sapiens eukaryotic translation initiation factor 2B. subunit 5 epsilon. 82kDa (EIF2B5). mRNA [NM_003907]	0.58	0.35	1.11	18	0.58	0.5202	0.00138	A
EIF2B5	NM_003907	A_23_P110062	Homo sapiens eukaryotic translation initiation factor 2B. subunit 5 epsilon. 82kDa (EIF2B5). mRNA [NM_003907]	0.5	0.31	0.98	17.66	0.5	0.5114	0.00148	A
EIF2B5	NM_003907	A_23_P110062	Homo sapiens eukaryotic translation initiation factor 2B. subunit 5 epsilon. 82kDa (EIF2B5). mRNA [NM_003907]	0.51	0.32	1	17.56	0.51	0.5073	0.00151	A
EIF2B5	NM_003907	A_23_P110062	Homo sapiens eukaryotic translation initiation factor 2B. subunit 5 epsilon. 82kDa (EIF2B5). mRNA [NM_003907]	0.62	0.41	1.2	16.87	0.62	0.5203	0.00174	A
EIF2B5	NM_003907	A_23_P110062	Homo sapiens eukaryotic translation initiation factor 2B. subunit 5 epsilon. 82kDa (EIF2B5). mRNA [NM_003907]	0.6	0.4	1.18	16.29	0.6	0.5056	0.00196	A
EIF2B5	NM_003907	A_23_P110062	Homo sapiens eukaryotic translation initiation factor 2B. subunit 5 epsilon. 82kDa (EIF2B5). mRNA [NM_003907]	0.6	0.42	1.17	15.73	0.6	0.51	0.00221	A
EIF2B5	NM_003907	A_23_P110062	Homo sapiens eukaryotic translation initiation factor 2B. subunit 5 epsilon. 82kDa (EIF2B5). mRNA [NM_003907]	0.48	0.36	1	14.64	0.48	0.4844	0.00281	A
EIF2B5	NM_003907	A_23_P110062	Homo sapiens eukaryotic translation initiation factor 2B. subunit 5 epsilon. 82kDa (EIF2B5). mRNA [NM_003907]	0.44	0.33	0.9	14.44	0.44	0.4866	0.00295	A
EIF2B5	NM_003907	A_23_P110062	Homo sapiens eukaryotic translation initiation factor 2B. subunit 5 epsilon. 82kDa (EIF2B5). mRNA [NM_003907]	0.57	0.46	1.18	13.64	0.57	0.4804	0.00355	A
TSPYL4	NM_021648	A_23_P110882	Homo sapiens TSPY-like 4 (TSPYL4). mRNA [NM_021648]	0.27	0.17	1.16	17.32	0.27	0.233	0.00158	A
GSTA4	NM_001512	A_23_P110941	Homo sapiens glutathione S-transferase alpha 4 (GSTA4). mRNA [NM_001512]	3.81	2.98	10.16	14.05	3.81	0.3753	0.00322	A
ZSCAN21	NM_145914	A_23_P111865	Homo sapiens zinc finger and SCAN domain containing 21 (ZSCAN21). mRNA [NM_145914]	8.19	4.15	16.66	21.7	8.19	0.4914	0.0007	A
FAM102A	NM_001035254	A_23_P112531	Homo sapiens family with sequence similarity 102. member A (FAM102A). transcript variant 1. mRNA [NM_001035254]	2.44	0.98	5.96	27.37	2.44	0.4095	0.00028	A
FAM102A	NM_001035254	A_23_P112531	Homo sapiens family with sequence similarity 102. member A (FAM102A). transcript variant 1. mRNA [NM_001035254]	2.58	1.07	6.29	26.45	2.58	0.4098	0.00032	A
FAM102A	NM_001035254	A_23_P112531	Homo sapiens family with sequence similarity 102. member A (FAM102A). transcript variant 1. mRNA [NM_001035254]	2.45	1.04	5.96	25.83	2.45	0.4114	0.00035	A
FAM102A	NM_001035254	A_23_P112531	Homo sapiens family with sequence similarity 102. member A (FAM102A). transcript variant 1. mRNA [NM_001035254]	2.62	1.11	6.34	25.94	2.62	0.4137	0.00035	A
FAM102A	NM_001035254	A_23_P112531	Homo sapiens family with sequence similarity 102. member A (FAM102A). transcript variant 1. mRNA [NM_001035254]	2.56	1.17	6.3	24.14	2.56	0.406	0.00046	A
FAM102A	NM_001035254	A_23_P112531	Homo sapiens family with sequence similarity 102. member A (FAM102A). transcript variant 1. mRNA [NM_001035254]	2.54	1.16	6.13	24.14	2.54	0.4138	0.00046	A
FAM102A	NM_001035254	A_23_P112531	Homo sapiens family with sequence similarity 102. member A (FAM102A). transcript variant 1. mRNA [NM_001035254]	2.45	1.14	6	23.53	2.45	0.4077	0.00051	A
FAM102A	NM_001035254	A_23_P112531	Homo sapiens family with sequence similarity 102. member A (FAM102A). transcript variant 1. mRNA [NM_001035254]	2.71	1.3	6.64	22.92	2.71	0.4089	0.00056	A
FAM102A	NM_001035254	A_23_P112531	Homo sapiens family with sequence similarity 102. member A (FAM102A). transcript variant 1. mRNA [NM_001035254]	2.35	1.24	6.03	20.83	2.35	0.39	0.00081	A
FAM102A	NM_001035254	A_23_P112531	Homo sapiens family with sequence similarity 102. member A (FAM102A). transcript variant 1. mRNA [NM_001035254]	2.36	1.31	5.89	19.87	2.36	0.4002	0.00097	A
CHP1	NM_007236	A_23_P112801	Homo sapiens calcineurin-like EF-hand protein 1 (CHP1). mRNA [NM_007236]	1.52	1.05	3	15.86	1.52	0.5064	0.00215	A
EFNA1	NM_004428	A_23_P113005	Homo sapiens ephrin-A1 (EFNA1). transcript variant 1. mRNA [NM_004428]	2.57	1.1	7.06	25.84	2.57	0.3643	0.00035	A
EFNA1	NM_004428	A_23_P113005	Homo sapiens ephrin-A1 (EFNA1). transcript variant 1. mRNA [NM_004428]	2.36	1.68	13.22	15.44	2.36	0.1783	0.00236	A
C1orf21	NM_030806	A_23_P113161	Homo sapiens chromosome 1 open reading frame 21 (C1orf21). mRNA [NM_030806]	1.06	0.62	5.79	18.66	1.06	0.1832	0.00122	A
KATNA1	NM_007044	A_23_P113803	Homo sapiens katanin p60 (ATPase containing) subunit A 1 (KATNA1). transcript variant 1. mRNA [NM_007044]	0.25	0	0.46	881.77	0.25	0.5337	0*	A
KATNA1	NM_007044	A_23_P113803	Homo sapiens katanin p60 (ATPase containing) subunit A 1 (KATNA1). transcript variant 1. mRNA [NM_007044]	0.24	0.02	0.53	125.66	0.24	0.451	0*	A
KATNA1	NM_007044	A_23_P113803	Homo sapiens katanin p60 (ATPase containing) subunit A 1 (KATNA1). transcript variant 1. mRNA [NM_007044]	0.24	0.04	0.47	67.19	0.24	0.5118	1e-05	A
KATNA1	NM_007044	A_23_P113803	Homo sapiens katanin p60 (ATPase containing) subunit A 1 (KATNA1). transcript variant 1. mRNA [NM_007044]	0.19	0.04	0.4	51.3	0.19	0.4692	2e-05	A
KATNA1	NM_007044	A_23_P113803	Homo sapiens katanin p60 (ATPase containing) subunit A 1 (KATNA1). transcript variant 1. mRNA [NM_007044]	0.17	0.05	0.46	41.36	0.17	0.3681	5e-05	A
KATNA1	NM_007044	A_23_P113803	Homo sapiens katanin p60 (ATPase containing) subunit A 1 (KATNA1). transcript variant 1. mRNA [NM_007044]	0.22	0.07	0.49	35.41	0.22	0.4424	0.0001	A
KATNA1	NM_007044	A_23_P113803	Homo sapiens katanin p60 (ATPase containing) subunit A 1 (KATNA1). transcript variant 1. mRNA [NM_007044]	0.17	0.07	0.4	25.3	0.17	0.4181	0.00038	A
KATNA1	NM_007044	A_23_P113803	Homo sapiens katanin p60 (ATPase containing) subunit A 1 (KATNA1). transcript variant 1. mRNA [NM_007044]	0.17	0.1	0.41	19.45	0.17	0.4312	0.00105	A
LRRC8B	NM_015350	A_23_P115167	Homo sapiens leucine rich repeat containing 8 family. member B (LRRC8B). transcript variant 1. mRNA [NM_015350]	0.33	0.14	0.68	25.95	0.33	0.48	0.00035	A
LRRC8B	NM_015350	A_23_P115167	Homo sapiens leucine rich repeat containing 8 family. member B (LRRC8B). transcript variant 1. mRNA [NM_015350]	0.37	0.31	0.92	13.07	0.37	0.3948	0.00406	A
LRRC8B	NM_015350	A_23_P115167	Homo sapiens leucine rich repeat containing 8 family. member B (LRRC8B). transcript variant 1. mRNA [NM_015350]	0.47	0.4	1.18	12.82	0.47	0.3999	0.00431	A
VASH2	NM_024749	A_23_P115492	Homo sapiens vasohibin 2 (VASH2). transcript variant 1. mRNA [NM_024749]	2.72	1.49	13.32	20.04	2.72	0.2041	0.00094	A
RCBTB1	NM_018191	A_23_P117163	Homo sapiens regulator of chromosome condensation (RCC1) and BTB (POZ) domain containing protein 1 (RCBTB1). mRNA [NM_018191]	0.2	0.12	0.45	19.22	0.2	0.4536	0.00109	A
RCBTB1	NM_018191	A_23_P117163	Homo sapiens regulator of chromosome condensation (RCC1) and BTB (POZ) domain containing protein 1 (RCBTB1). mRNA [NM_018191]	0.61	0.48	1.23	14.01	0.61	0.5006	0.00325	A
CPLX3	NM_001030005	A_23_P117851	Homo sapiens complexin 3 (CPLX3). mRNA [NM_001030005]	2.51	0.42	6.51	65.15	2.51	0.3864	1e-05	A
CPLX3	NM_001030005	A_23_P117851	Homo sapiens complexin 3 (CPLX3). mRNA [NM_001030005]	10.72	2.93	24.39	40.21	10.72	0.4397	6e-05	A
CPLX3	NM_001030005	A_23_P117851	Homo sapiens complexin 3 (CPLX3). mRNA [NM_001030005]	2.65	0.93	5.16	31.4	2.65	0.5132	0.00016	A
CPLX3	NM_001030005	A_23_P117851	Homo sapiens complexin 3 (CPLX3). mRNA [NM_001030005]	3.95	3.06	11.4	14.21	3.95	0.3468	0.0031	A
SLC39A10	NM_020342	A_23_P119778	Homo sapiens solute carrier family 39 (zinc transporter). member 10 (SLC39A10). transcript variant 2. mRNA [NM_020342]	3.36	0.27	5.98	134.51	3.36	0.5614	0*	A
SLC39A10	NM_020342	A_23_P119778	Homo sapiens solute carrier family 39 (zinc transporter). member 10 (SLC39A10). transcript variant 2. mRNA [NM_020342]	2.05	0.47	3.98	48.11	2.05	0.5152	2e-05	A
SLC39A10	NM_020342	A_23_P119778	Homo sapiens solute carrier family 39 (zinc transporter). member 10 (SLC39A10). transcript variant 2. mRNA [NM_020342]	5.26	1.24	10.43	46.69	5.26	0.5049	3e-05	A
SLC39A10	NM_020342	A_23_P119778	Homo sapiens solute carrier family 39 (zinc transporter). member 10 (SLC39A10). transcript variant 2. mRNA [NM_020342]	0.74	0.22	1.77	36.78	0.74	0.4184	8e-05	A
SLC39A10	NM_020342	A_23_P119778	Homo sapiens solute carrier family 39 (zinc transporter). member 10 (SLC39A10). transcript variant 2. mRNA [NM_020342]	8.68	3.78	17.08	25.24	8.68	0.5082	0.00039	A
SLC39A10	NM_020342	A_23_P119778	Homo sapiens solute carrier family 39 (zinc transporter). member 10 (SLC39A10). transcript variant 2. mRNA [NM_020342]	3.68	2.48	8.78	16.35	3.68	0.4198	0.00194	A
SLC39A10	NM_020342	A_23_P119778	Homo sapiens solute carrier family 39 (zinc transporter). member 10 (SLC39A10). transcript variant 2. mRNA [NM_020342]	2.91	2.22	6.25	14.4	2.91	0.4657	0.00297	A
SLC39A10	NM_020342	A_23_P119778	Homo sapiens solute carrier family 39 (zinc transporter). member 10 (SLC39A10). transcript variant 2. mRNA [NM_020342]	8.94	7.52	18.47	13.06	8.94	0.4839	0.00407	A
CNNM4	NM_020184	A_23_P119923	Homo sapiens cyclin and CBS domain divalent metal cation transport mediator 4 (CNNM4). mRNA [NM_020184]	1.41	0.07	2.93	209.24	1.41	0.4797	0*	A
CNNM4	NM_020184	A_23_P119923	Homo sapiens cyclin and CBS domain divalent metal cation transport mediator 4 (CNNM4). mRNA [NM_020184]	1.37	0.12	2.88	129.14	1.37	0.4768	0*	A
CNNM4	NM_020184	A_23_P119923	Homo sapiens cyclin and CBS domain divalent metal cation transport mediator 4 (CNNM4). mRNA [NM_020184]	1.32	0.22	2.88	65.81	1.32	0.4571	1e-05	A
CNNM4	NM_020184	A_23_P119923	Homo sapiens cyclin and CBS domain divalent metal cation transport mediator 4 (CNNM4). mRNA [NM_020184]	1.35	0.31	2.99	48.39	1.35	0.4521	2e-05	A
CNNM4	NM_020184	A_23_P119923	Homo sapiens cyclin and CBS domain divalent metal cation transport mediator 4 (CNNM4). mRNA [NM_020184]	1.98	0.79	5.29	27.39	1.98	0.3743	0.00028	A
CNNM4	NM_020184	A_23_P119923	Homo sapiens cyclin and CBS domain divalent metal cation transport mediator 4 (CNNM4). mRNA [NM_020184]	2.61	1.5	7.17	19.15	2.61	0.3635	0.00111	A
CNNM4	NM_020184	A_23_P119923	Homo sapiens cyclin and CBS domain divalent metal cation transport mediator 4 (CNNM4). mRNA [NM_020184]	2.71	1.61	8.03	18.56	2.71	0.3378	0.00124	A
CNNM4	NM_020184	A_23_P119923	Homo sapiens cyclin and CBS domain divalent metal cation transport mediator 4 (CNNM4). mRNA [NM_020184]	3.19	2.1	8.91	16.67	3.19	0.3578	0.00181	A
CNNM4	NM_020184	A_23_P119923	Homo sapiens cyclin and CBS domain divalent metal cation transport mediator 4 (CNNM4). mRNA [NM_020184]	3.51	2.84	10.48	13.61	3.51	0.3354	0.00357	A
TIGD1	NM_145702	A_23_P120170	Homo sapiens tigger transposable element derived 1 (TIGD1). mRNA [NM_145702]	0.66	0.37	1.6	19.53	0.66	0.4135	0.00103	A
TIGD1	NM_145702	A_23_P120170	Homo sapiens tigger transposable element derived 1 (TIGD1). mRNA [NM_145702]	1.09	0.69	2.44	17.34	1.09	0.4486	0.00158	A
TIGD1	NM_145702	A_23_P120170	Homo sapiens tigger transposable element derived 1 (TIGD1). mRNA [NM_145702]	2.92	1.86	6.43	17.28	2.92	0.4541	0.0016	A
TIGD1	NM_145702	A_23_P120170	Homo sapiens tigger transposable element derived 1 (TIGD1). mRNA [NM_145702]	3.19	2.06	6.8	17.04	3.19	0.4694	0.00168	A
TIGD1	NM_145702	A_23_P120170	Homo sapiens tigger transposable element derived 1 (TIGD1). mRNA [NM_145702]	0.79	0.67	2.04	13.07	0.79	0.3879	0.00406	A
TASP1	NM_017714	A_23_P120557	Homo sapiens taspase. threonine aspartase. 1 (TASP1). mRNA [NM_017714]	0.37	0.14	0.86	28.7	0.37	0.433	0.00023	A
TASP1	NM_017714	A_23_P120557	Homo sapiens taspase. threonine aspartase. 1 (TASP1). mRNA [NM_017714]	1.11	0.93	2.41	13.02	1.11	0.46	0.00411	A
ASTE1	NM_014065	A_23_P121141	Homo sapiens asteroid homolog 1 (Drosophila) (ASTE1). transcript variant 2. mRNA [NM_014065]	0.14	0.1	0.39	16.19	0.14	0.3697	0.002	A
HACL1	NM_012260	A_23_P121182	Homo sapiens 2-hydroxyacyl-CoA lyase 1 (HACL1). transcript variant 1. mRNA [NM_012260]	0.07	0	0.3	299.87	0.07	0.2405	0*	A
HACL1	NM_012260	A_23_P121182	Homo sapiens 2-hydroxyacyl-CoA lyase 1 (HACL1). transcript variant 1. mRNA [NM_012260]	0.08	0.02	0.32	52.97	0.08	0.2345	2e-05	A
HACL1	NM_012260	A_23_P121182	Homo sapiens 2-hydroxyacyl-CoA lyase 1 (HACL1). transcript variant 1. mRNA [NM_012260]	0.09	0.02	0.3	46.61	0.09	0.3072	3e-05	A
TWF2	NM_007284	A_23_P121265	Homo sapiens twinfilin actin-binding protein 2 (TWF2). mRNA [NM_007284]	0.6	0.26	1.13	25.07	0.6	0.5289	0.0004	A
CD200	NM_001004196	A_23_P121480	Homo sapiens CD200 molecule (CD200). transcript variant 2. mRNA [NM_001004196]	7.35	4.38	14.8	18.46	7.35	0.4966	0.00126	A
CD200	NM_001004196	A_23_P121480	Homo sapiens CD200 molecule (CD200). transcript variant 2. mRNA [NM_001004196]	2.95	1.89	7.67	17.12	2.95	0.3842	0.00165	A
TRAPPC13	NM_024941	A_23_P121825	Homo sapiens trafficking protein particle complex 13 (TRAPPC13). transcript variant 2. mRNA [NM_024941]	0.32	0.25	0.73	14.02	0.32	0.435	0.00325	A
C5orf28	NM_022483	A_23_P121875	Homo sapiens chromosome 5 open reading frame 28 (C5orf28). mRNA [NM_022483]	0.24	0.08	0.79	30.95	0.24	0.3	0.00017	A
C5orf28	NM_022483	A_23_P121875	Homo sapiens chromosome 5 open reading frame 28 (C5orf28). mRNA [NM_022483]	0.84	0.53	3.2	17.58	0.84	0.2624	0.0015	A
C5orf28	NM_022483	A_23_P121875	Homo sapiens chromosome 5 open reading frame 28 (C5orf28). mRNA [NM_022483]	0.83	0.56	2.97	16.5	0.83	0.2804	0.00188	A
C5orf28	NM_022483	A_23_P121875	Homo sapiens chromosome 5 open reading frame 28 (C5orf28). mRNA [NM_022483]	0.97	0.73	3.61	14.62	0.97	0.269	0.00282	A
C5orf28	NM_022483	A_23_P121875	Homo sapiens chromosome 5 open reading frame 28 (C5orf28). mRNA [NM_022483]	0.99	0.78	3.64	13.88	0.99	0.2714	0.00335	A
C6orf48	NM_001040437	A_23_P122531	Homo sapiens chromosome 6 open reading frame 48 (C6orf48). transcript variant 1. mRNA [NM_001040437]	1.22	0.04	2.46	337.14	1.22	0.4973	0*	A
C6orf48	NM_001040437	A_23_P122531	Homo sapiens chromosome 6 open reading frame 48 (C6orf48). transcript variant 1. mRNA [NM_001040437]	1.2	0.01	2.42	2112.71	1.2	0.496	0*	A
C6orf48	NM_001040437	A_23_P122531	Homo sapiens chromosome 6 open reading frame 48 (C6orf48). transcript variant 1. mRNA [NM_001040437]	1.27	0.04	2.48	393.09	1.27	0.5116	0*	A
C6orf48	NM_001040437	A_23_P122531	Homo sapiens chromosome 6 open reading frame 48 (C6orf48). transcript variant 1. mRNA [NM_001040437]	1.11	0.15	2.38	80.39	1.11	0.4665	0*	A
C6orf48	NM_001040437	A_23_P122531	Homo sapiens chromosome 6 open reading frame 48 (C6orf48). transcript variant 1. mRNA [NM_001040437]	1.24	0.04	2.55	371.62	1.24	0.4872	0*	A
C6orf48	NM_001040437	A_23_P122531	Homo sapiens chromosome 6 open reading frame 48 (C6orf48). transcript variant 1. mRNA [NM_001040437]	1.24	0.11	2.6	126.95	1.24	0.4761	0*	A
TMEM209	NM_032842	A_23_P122805	Homo sapiens transmembrane protein 209 (TMEM209). transcript variant 1. mRNA [NM_032842]	0.43	0.32	1.04	14.88	0.43	0.4109	0.00267	A
TMEM209	NM_032842	A_23_P122805	Homo sapiens transmembrane protein 209 (TMEM209). transcript variant 1. mRNA [NM_032842]	0.56	0.41	1.46	15.04	0.56	0.3844	0.00257	A
TMEM209	NM_032842	A_23_P122805	Homo sapiens transmembrane protein 209 (TMEM209). transcript variant 1. mRNA [NM_032842]	0.53	0.23	1.3	25.83	0.53	0.4078	0.00035	A
TMEM209	NM_032842	A_23_P122805	Homo sapiens transmembrane protein 209 (TMEM209). transcript variant 1. mRNA [NM_032842]	0.55	0.25	1.37	24.77	0.55	0.4042	0.00042	A
TMEM209	NM_032842	A_23_P122805	Homo sapiens transmembrane protein 209 (TMEM209). transcript variant 1. mRNA [NM_032842]	0.59	0.21	1.28	30.38	0.59	0.4612	0.00018	A
APH1A	NM_016022	A_23_P12329	Homo sapiens APH1A gamma secretase subunit (APH1A). transcript variant 2. mRNA [NM_016022]	1.47	1.22	3.9	13.21	1.47	0.3766	0.00393	A
APH1A	NM_016022	A_23_P12329	Homo sapiens APH1A gamma secretase subunit (APH1A). transcript variant 2. mRNA [NM_016022]	1.49	1.29	4.08	12.68	1.49	0.3649	0.00447	A
MED10	NM_032286	A_23_P124024	Homo sapiens mediator complex subunit 10 (MED10). mRNA [NM_032286]	0.96	0.82	3.63	12.84	0.96	0.2643	0.0043	A
NOL9	NM_024654	A_23_P126727	Homo sapiens nucleolar protein 9 (NOL9). mRNA [NM_024654]	0.53	0.46	1.72	12.75	0.53	0.3075	0.00439	A
TUBGCP2	NM_006659	A_23_P127150	Homo sapiens tubulin. gamma complex associated protein 2 (TUBGCP2). transcript variant 2. mRNA [NM_006659]	0.3	0.17	0.69	19.3	0.3	0.4276	0.00108	A
SMNDC1	NM_005871	A_23_P127233	Homo sapiens survival motor neuron domain containing 1 (SMNDC1). mRNA [NM_005871]	1.84	1.14	3.95	17.66	1.84	0.4645	0.00148	A
SETD6	NM_024860	A_23_P129358	Homo sapiens SET domain containing 6 (SETD6). transcript variant 2. mRNA [NM_024860]	0.54	0.34	1.21	17.8	0.54	0.4518	0.00144	A
ZNF689	NM_138447	A_23_P129659	Homo sapiens zinc finger protein 689 (ZNF689). transcript variant 1. mRNA [NM_138447]	2.38	1.66	7.61	15.81	2.38	0.3128	0.00217	A
ELOF1	NM_032377	A_23_P130689	Homo sapiens elongation factor 1 homolog (S. cerevisiae) (ELOF1). mRNA [NM_032377]	0.56	0.4	1.7	15.32	0.56	0.328	0.00242	A
CELSR1	NM_014246	A_23_P132378	Homo sapiens cadherin. EGF LAG seven-pass G-type receptor 1 (CELSR1). mRNA [NM_014246]	1.88	0.88	6.19	23.41	1.88	0.304	0.00052	A
TRAK1	NM_001042646	A_23_P132536	Homo sapiens trafficking protein. kinesin binding 1 (TRAK1). transcript variant 1. mRNA [NM_001042646]	3.81	2.54	9.33	16.48	3.81	0.4083	0.00188	A
KLHL3	NM_017415	A_23_P133543	Homo sapiens kelch-like family member 3 (KLHL3). transcript variant 1. mRNA [NM_017415]	1.02	0.35	2.75	31.73	1.02	0.3713	0.00015	A
NXF1	NM_006362	A_23_P13359	Homo sapiens nuclear RNA export factor 1 (NXF1). transcript variant 1. mRNA [NM_006362]	1.3	1.09	2.96	13.15	1.3	0.4401	0.00398	A
AFG3L2	NM_006796	A_23_P135454	Homo sapiens AFG3-like AAA ATPase 2 (AFG3L2). mRNA [NM_006796]	0.77	0.43	2.03	19.53	0.77	0.3789	0.00103	A
STX18	NM_016930	A_23_P135616	Homo sapiens syntaxin 18 (STX18). mRNA [NM_016930]	0.24	0.21	0.57	12.76	0.24	0.4292	0.00438	A
TMEM203	NM_053045	A_23_P136238	Homo sapiens transmembrane protein 203 (TMEM203). mRNA [NM_053045]	1.04	0	2.48	3016.41	1.04	0.419	0	A
C10orf2	NM_021830	A_23_P138461	Homo sapiens chromosome 10 open reading frame 2 (C10orf2). transcript variant 1. mRNA [NM_021830]	0.55	0.44	2.22	13.68	0.55	0.2462	0.00351	A
KAT5	NM_006388	A_23_P138849	Homo sapiens K(lysine) acetyltransferase 5 (KAT5). transcript variant 2. mRNA [NM_006388]	0.19	0.12	0.54	18.19	0.19	0.3571	0.00133	A
CDK2AP1	NM_004642	A_23_P139486	Homo sapiens cyclin-dependent kinase 2 associated protein 1 (CDK2AP1). transcript variant 1. mRNA [NM_004642]	3.81	2.1	9.16	19.96	3.81	0.4159	0.00095	A
ZNF263	NM_005741	A_23_P140978	Homo sapiens zinc finger protein 263 (ZNF263). mRNA [NM_005741]	0.74	0.35	1.41	23.35	0.74	0.5262	0.00053	A
AMFR	NM_001144	A_23_P141005	Homo sapiens autocrine motility factor receptor. E3 ubiquitin protein ligase (AMFR). mRNA [NM_001144]	0.86	0.16	2.22	59.75	0.86	0.3883	1e-05	A
COX4I1	NM_001861	A_23_P141032	Homo sapiens cytochrome c oxidase subunit IV isoform 1 (COX4I1). mRNA [NM_001861]	0.85	0.27	2.22	34.02	0.85	0.3825	0.00011	A
SS18	NM_001007559	A_23_P141738	Homo sapiens synovial sarcoma translocation. chromosome 18 (SS18). transcript variant 1. mRNA [NM_001007559]	0.91	0.73	1.94	13.71	0.91	0.4719	0.00349	A
CIRBP	NM_001280	A_23_P142322	Homo sapiens cold inducible RNA binding protein (CIRBP). transcript variant 1. mRNA [NM_001280]	1.5	0.85	5.51	19.37	1.5	0.2715	0.00106	A
ZNF513	NM_144631	A_23_P142671	Homo sapiens zinc finger protein 513 (ZNF513). transcript variant 1. mRNA [NM_144631]	0.62	0.22	0.95	31.32	0.62	0.6566	0.00016	A
EIF3F	NM_003754	A_23_P142776	Homo sapiens eukaryotic translation initiation factor 3. subunit F (EIF3F). mRNA [NM_003754]	0.54	0.06	1.49	95.07	0.54	0.3595	0*	A
LINC00341	NR_026779	A_23_P14302	Homo sapiens long intergenic non-protein coding RNA 341 (LINC00341). long non-coding RNA [NR_026779]	1.65	0.44	2.82	41.05	1.65	0.5856	5e-05	A
EML4	NM_019063	A_23_P143127	echinoderm microtubule associated protein like 4 [Source:HGNC Symbol;Acc:HGNC:1316] [ENST00000318522]"	1.3	0.13	2.42	110.89	1.3	0.5376	0*	A
EEFSEC	NM_021937	A_23_P144202	Homo sapiens eukaryotic elongation factor. selenocysteine-tRNA-specific (EEFSEC). mRNA [NM_021937]	0.97	0.32	2.14	33.05	0.97	0.4535	0.00013	A
GNPDA2	NM_138335	A_23_P144578	Homo sapiens glucosamine-6-phosphate deaminase 2 (GNPDA2). transcript variant 1. mRNA [NM_138335]	0.23	0.16	0.63	15.29	0.23	0.3596	0.00243	A
GIMAP6	NM_024711	A_23_P145631	Homo sapiens GTPase. IMAP family member 6 (GIMAP6). transcript variant 1. mRNA [NM_024711]	2.31	1.98	6.45	12.85	2.31	0.3584	0.00429	A
CBLL1	NM_024814	A_23_P146004	Homo sapiens Cbl proto-oncogene-like 1. E3 ubiquitin protein ligase (CBLL1). transcript variant 1. mRNA [NM_024814]	1.24	0.93	4.37	14.56	1.24	0.2833	0.00287	A
RBM3	NM_006743	A_23_P148308	Homo sapiens RNA binding motif (RNP1. RRM) protein 3 (RBM3). mRNA [NM_006743]	1.89	0.97	3.71	21.53	1.89	0.5107	0.00072	A
RPP38	NM_183005	A_23_P150080	Homo sapiens ribonuclease P/MRP 38kDa subunit (RPP38). transcript variant 1. mRNA [NM_183005]	0.5	0.11	1.25	52.33	0.5	0.402	2e-05	A
E2F4	NM_001950	A_23_P152218	Homo sapiens E2F transcription factor 4. p107/p130-binding (E2F4). mRNA [NM_001950]	0.5	0.05	0.9	104.71	0.5	0.5516	0*	A
RNPS1	NM_006711	A_23_P152272	Homo sapiens RNA binding protein S1. serine-rich domain (RNPS1). transcript variant 1. mRNA [NM_006711]	0.75	0.62	2.08	13.36	0.75	0.362	0.00379	A
TGIF1	NM_170695	A_23_P153197	Homo sapiens TGFB-induced factor homeobox 1 (TGIF1). transcript variant 1. mRNA [NM_170695]	2.1	0.91	5.75	25.46	2.1	0.3647	0.00037	A
ZNF773	NM_001304334	A_23_P153256	zinc finger protein 773 [Source:HGNC Symbol;Acc:HGNC:30487] [ENST00000598770]"	1.03	0.33	2.86	34.03	1.03	0.36	0.00011	A
SNRPB	NM_198216	A_23_P154675	Homo sapiens small nuclear ribonucleoprotein polypeptides B and B1 (SNRPB). transcript variant 1. mRNA [NM_198216]	1.01	0.79	2.54	14.05	1.01	0.3956	0.00322	A
GPR20	NM_005293	A_23_P159237	Homo sapiens G protein-coupled receptor 20 (GPR20). mRNA [NM_005293]	13.3	8.11	32.24	18.04	13.3	0.4126	0.00137	A
TBC1D25	NM_002536	A_23_P159688	Homo sapiens TBC1 domain family. member 25 (TBC1D25). mRNA [NM_002536]	3.75	2.5	11.02	16.52	3.75	0.3406	0.00187	A
COG2	NM_007357	A_23_P160809	Homo sapiens component of oligomeric golgi complex 2 (COG2). transcript variant 1. mRNA [NM_007357]	0.35	0.26	0.76	15.03	0.35	0.4639	0.00258	A
ADNP2	NM_014913	A_23_P164468	Homo sapiens ADNP homeobox 2 (ADNP2). mRNA [NM_014913]	1.33	0.85	4.18	17.08	1.33	0.3171	0.00167	A
MED26	NM_004831	A_23_P164737	Homo sapiens mediator complex subunit 26 (MED26). mRNA [NM_004831]	0.74	0.19	2.12	42.39	0.74	0.3493	4e-05	A
POLR3F	NM_006466	A_23_P166122	Homo sapiens polymerase (RNA) III (DNA directed) polypeptide F. 39 kDa (POLR3F). transcript variant 1. mRNA [NM_006466]	0.83	0.56	1.65	16.31	0.83	0.504	0.00195	A
BRD1	NM_014577	A_23_P166536	Homo sapiens bromodomain containing 1 (BRD1). mRNA [NM_014577]	1.22	0.73	2.85	18.28	1.22	0.4268	0.00131	A
RNF4	NM_002938	A_23_P167308	Homo sapiens ring finger protein 4 (RNF4). transcript variant 2. mRNA [NM_002938]	1.53	1.22	3.75	13.71	1.53	0.4068	0.00348	A
CCDC115	NM_032357	A_23_P17074	Homo sapiens coiled-coil domain containing 115 (CCDC115). transcript variant 1. mRNA [NM_032357]	2.05	1.49	5.75	15.13	2.05	0.356	0.00252	A
UCKL1	NM_017859	A_23_P17330	Homo sapiens uridine-cytidine kinase 1-like 1 (UCKL1). transcript variant 1. mRNA [NM_017859]	1.94	1.31	5.12	16.33	1.94	0.3792	0.00194	A
BRD9	NM_023924	A_23_P19004	Homo sapiens bromodomain containing 9 (BRD9). transcript variant 1. mRNA [NM_023924]	0.59	0.06	0.88	113.34	0.59	0.6746	0*	A
TBP	NM_003194	A_23_P19313	Homo sapiens TATA box binding protein (TBP). transcript variant 1. mRNA [NM_003194]	0.24	0.13	0.46	20.26	0.24	0.5339	0.0009	A
TBP	NM_003194	A_23_P19313	Homo sapiens TATA box binding protein (TBP). transcript variant 1. mRNA [NM_003194]	0.66	0.43	1.52	16.68	0.66	0.4334	0.00181	A
TBP	NM_003194	A_23_P19313	Homo sapiens TATA box binding protein (TBP). transcript variant 1. mRNA [NM_003194]	0.3	0.24	0.63	13.76	0.3	0.4739	0.00344	A
TBP	NM_003194	A_23_P19313	Homo sapiens TATA box binding protein (TBP). transcript variant 1. mRNA [NM_003194]	0.32	0.26	0.83	13.31	0.32	0.3856	0.00383	A
TBP	NM_003194	A_23_P19313	Homo sapiens TATA box binding protein (TBP). transcript variant 1. mRNA [NM_003194]	0.14	0.12	0.29	12.79	0.14	0.4775	0.00435	A
STK19	NM_032454	A_23_P19479	Homo sapiens serine/threonine kinase 19 (STK19). transcript variant 2. mRNA [NM_032454]	0.29	0.14	0.54	22.59	0.29	0.5277	0.0006	A
HLA-DQB2	NM_001198858	A_23_P19510	Homo sapiens major histocompatibility complex. class II. DQ beta 2 (HLA-DQB2). transcript variant 2. mRNA [NM_001198858]	4.44	1.81	11.68	26.96	4.44	0.3797	0.0003	A
ITFG2	NM_018463	A_23_P204417	Homo sapiens integrin alpha FG-GAP repeat containing 2 (ITFG2). mRNA [NM_018463]	0.95	0.19	1.78	54.99	0.95	0.533	1e-05	A
PRKAB1	NM_006253	A_23_P204503	Homo sapiens protein kinase. AMP-activated. beta 1 non-catalytic subunit (PRKAB1). mRNA [NM_006253]	2.31	1.69	6.55	15.05	2.31	0.3529	0.00257	A
TDG	NM_003211	A_23_P204579	Homo sapiens thymine-DNA glycosylase (TDG). mRNA [NM_003211]	0.56	0.33	1.66	18.96	0.56	0.3394	0.00115	A
MOAP1	NM_022151	A_23_P205389	Homo sapiens modulator of apoptosis 1 (MOAP1). mRNA [NM_022151]	8.82	6.47	23.02	14.99	8.82	0.383	0.0026	A
BTBD1	NM_025238	A_23_P205830	Homo sapiens BTB (POZ) domain containing 1 (BTBD1). transcript variant 1. mRNA [NM_025238]	0.86	0.68	1.93	13.84	0.86	0.4452	0.00338	A
WDR45B	NM_019613	A_23_P207020	Homo sapiens WD repeat domain 45B (WDR45B). mRNA [NM_019613]	3.17	2.57	7.56	13.57	3.17	0.4196	0.0036	A
ZNF304	NM_020657	A_23_P208288	Homo sapiens zinc finger protein 304 (ZNF304). transcript variant 2. mRNA [NM_020657]	2.72	0.45	4.87	66.04	2.72	0.5589	1e-05	A
UBP1	NM_014517	A_23_P211738	Homo sapiens upstream binding protein 1 (LBP-1a) (UBP1). transcript variant 1. mRNA [NM_014517]	0.88	0.76	2.05	12.85	0.88	0.4307	0.00429	A
PID1	NM_017933	A_23_P21485	Homo sapiens phosphotyrosine interaction domain containing 1 (PID1). transcript variant 1. mRNA [NM_017933]	12.11	9.85	25.65	13.53	12.11	0.4719	0.00364	A
ZBTB5	NM_014872	A_23_P216476	Homo sapiens zinc finger and BTB domain containing 5 (ZBTB5). mRNA [NM_014872]	0.79	0.04	1.55	196.27	0.79	0.5118	0	A
GNE	NM_005476	A_23_P216489	Homo sapiens glucosamine (UDP-N-acetyl)-2-epimerase/N-acetylmannosamine kinase (GNE). transcript variant 2. mRNA [NM_005476]	0.8	0.46	2.01	19.15	0.8	0.3992	0.00111	A
MLLT3	NM_004529	A_23_P216693	Homo sapiens myeloid/lymphoid or mixed-lineage leukemia (trithorax homolog. Drosophila); translocated to. 3 (MLLT3). transcript variant 1. mRNA [NM_004529]"	0.2	0.1	1.05	21.73	0.2	0.1918	0.00069	A
RPL10	NM_006013	A_23_P217666	ribosomal protein L10 [Source:HGNC Symbol;Acc:HGNC:10298] [ENST00000436473]"	0.09	0.05	0.45	20.83	0.09	0.1899	0.00081	A
CCNJ	NM_019084	A_23_P24176	Homo sapiens cyclin J (CCNJ). transcript variant 2. mRNA [NM_019084]	1.73	1.04	3.46	18.31	1.73	0.5014	0.0013	A
NFRKB	NM_006165	A_23_P24485	Homo sapiens nuclear factor related to kappaB binding protein (NFRKB). transcript variant 2. mRNA [NM_006165]	2.07	1.54	4.56	14.84	2.07	0.4545	0.00269	A
TMEM138	NM_016464	A_23_P24723	Homo sapiens transmembrane protein 138 (TMEM138). transcript variant 1. mRNA [NM_016464]	0.5	0.36	1.21	15.26	0.5	0.4144	0.00245	A
LIPT2	NM_001144869	A_23_P24922	Homo sapiens lipoyl(octanoyl) transferase 2 (putative) (LIPT2). mRNA [NM_001144869]	0.92	0.52	2.66	19.39	0.92	0.345	0.00106	A
MRPS30	NM_016640	A_23_P252362	Homo sapiens mitochondrial ribosomal protein S30 (MRPS30). mRNA [NM_016640]	1.38	1.11	3.78	13.75	1.38	0.3659	0.00345	A
STK24	NM_001032296	A_23_P253177	Homo sapiens serine/threonine kinase 24 (STK24). transcript variant 2. mRNA [NM_001032296]	1.35	0.63	2.75	23.6	1.35	0.4906	0.0005	A
FAM175A	NM_139076	A_23_P253464	Homo sapiens family with sequence similarity 175. member A (FAM175A). mRNA [NM_139076]	0.47	0.24	1.42	21.39	0.47	0.3321	0.00073	A
FAM175A	NM_139076	A_23_P253464	Homo sapiens family with sequence similarity 175. member A (FAM175A). mRNA [NM_139076]	0.37	0.32	1.11	12.77	0.37	0.3329	0.00437	A
SMPD4	NM_017951	A_23_P255286	Homo sapiens sphingomyelin phosphodiesterase 4. neutral membrane (neutral sphingomyelinase-3) (SMPD4). transcript variant 2. mRNA [NM_017951]	0.56	0.37	1.55	16.57	0.56	0.3596	0.00185	A
CCDC109B	NM_017918	A_23_P255376	Homo sapiens coiled-coil domain containing 109B (CCDC109B). mRNA [NM_017918]	2.08	0.46	4.02	50.25	2.08	0.5183	2e-05	A
CENPB	NM_001810	A_23_P257905	Homo sapiens centromere protein B. 80kDa (CENPB). mRNA [NM_001810]	0.4	0	0.96	4208.68	0.4	0.4184	0*	A
RPL9P16	NG_010139	A_23_P258108	ribosomal protein L9 pseudogene 16 [Source:HGNC Symbol;Acc:HGNC:36851] [ENST00000491923]"	0.29	0.24	1.62	13.56	0.29	0.1791	0.00361	A
BAP1	NM_004656	A_23_P259012	Homo sapiens BRCA1 associated protein-1 (ubiquitin carboxy-terminal hydrolase) (BAP1). mRNA [NM_004656]	3.72	2.46	10.04	16.62	3.72	0.3707	0.00183	A
LSM6	NM_007080	A_23_P259451	Homo sapiens LSM6 homolog. U6 small nuclear RNA associated (S. cerevisiae) (LSM6). mRNA [NM_007080]	1.41	0.89	3.83	17.36	1.41	0.3684	0.00157	A
ASNA1	NM_004317	A_23_P27627	Homo sapiens arsA arsenite transporter. ATP-binding. homolog 1 (bacterial) (ASNA1). mRNA [NM_004317]	0.83	0.37	2.53	24.48	0.83	0.3285	0.00044	A
SPINT2	NM_021102	A_23_P27795	Homo sapiens serine peptidase inhibitor. Kunitz type. 2 (SPINT2). transcript variant a. mRNA [NM_021102]	1.62	1.17	3.56	15.17	1.62	0.4541	0.0025	A
SRD5A1	NM_001047	A_23_P30223	Homo sapiens steroid-5-alpha-reductase. alpha polypeptide 1 (3-oxo-5 alpha-steroid delta 4-dehydrogenase alpha 1) (SRD5A1). mRNA [NM_001047]	0.99	0.37	2.58	29.63	0.99	0.3847	0.0002	A
RAPGEF1	NM_198679	A_23_P304237	Homo sapiens Rap guanine nucleotide exchange factor (GEF) 1 (RAPGEF1). transcript variant 2. mRNA [NM_198679]	6.12	5.27	20.34	12.77	6.12	0.301	0.00436	A
BACH2	NM_021813	A_23_P30634	Homo sapiens BTB and CNC homology 1. basic leucine zipper transcription factor 2 (BACH2). transcript variant 1. mRNA [NM_021813]	3.9	1.39	10.14	30.9	3.9	0.3842	0.00017	A
CABP4	NM_145200	A_23_P308021	Homo sapiens calcium binding protein 4 (CABP4). transcript variant 1. mRNA [NM_145200]	1.41	0.67	2.8	23.18	1.41	0.5031	0.00054	A
L3MBTL3	NM_032438	A_23_P311885	Homo sapiens l(3)mbt-like 3 (Drosophila) (L3MBTL3). transcript variant 1. mRNA [NM_032438]	1.68	0.82	3.24	22.56	1.68	0.5198	0.0006	A
RFTN1	NM_015150	A_23_P315571	Homo sapiens raftlin. lipid raft linker 1 (RFTN1). mRNA [NM_015150]	1.71	0.63	4.29	29.93	1.71	0.3995	0.00019	A
MED30	NM_080651	A_23_P31866	Homo sapiens mediator complex subunit 30 (MED30). transcript variant 1. mRNA [NM_080651]	0.63	0.52	1.72	13.39	0.63	0.3651	0.00376	A
CHST7	NM_019886	A_23_P319617	Homo sapiens carbohydrate (N-acetylglucosamine 6-O) sulfotransferase 7 (CHST7). mRNA [NM_019886]	3.05	2.45	11.28	13.69	3.05	0.27	0.0035	A
NSMF	NM_015537	A_23_P32064	Homo sapiens NMDA receptor synaptonuclear signaling and neuronal migration factor (NSMF). transcript variant 2. mRNA [NM_015537]	1.15	0.11	2.7	116.27	1.15	0.4249	0*	A
KIAA0355	NM_014686	A_23_P324490	Homo sapiens KIAA0355 (KIAA0355). mRNA [NM_014686]	0.78	0.21	1.34	40.11	0.78	0.5844	6e-05	A
ZNF134	NM_003435	A_23_P325661	Homo sapiens zinc finger protein 134 (ZNF134). mRNA [NM_003435]	0.57	0.05	2.07	116.33	0.57	0.2772	0	A
RBBP4	NM_005610	A_23_P326691	Homo sapiens retinoblastoma binding protein 4 (RBBP4). transcript variant 1. mRNA [NM_005610]	1.49	0.7	3.34	23.41	1.49	0.4457	0.00052	A
MAF1	NM_032272	A_23_P33072	Homo sapiens MAF1 homolog (S. cerevisiae) (MAF1). mRNA [NM_032272]	1.2	0.3	3.7	43.96	1.2	0.3242	4e-05	A
IMP3	NM_018285	A_23_P33809	Homo sapiens IMP3. U3 small nucleolar ribonucleoprotein (IMP3). mRNA [NM_018285]	0.45	0.3	1.69	16.53	0.45	0.2631	0.00186	A
MAGED2	NM_201222	A_23_P33894	Homo sapiens melanoma antigen family D. 2 (MAGED2). transcript variant 3. mRNA [NM_201222]	0.63	0.07	1.5	99.67	0.63	0.4174	0*	A
CYB561A3	NM_153611	A_23_P342131	Homo sapiens cytochrome b561 family. member A3 (CYB561A3). transcript variant 2. mRNA [NM_153611]	0.97	0.54	3.22	19.95	0.97	0.3019	0.00095	A
AKAP17A	NM_005088	A_23_P342668	Homo sapiens A kinase (PRKA) anchor protein 17A (AKAP17A). transcript variant 1. mRNA [NM_005088]	2.51	1.86	4.84	14.79	2.51	0.5183	0.00272	A
ZIK1	NM_001010879	A_23_P344281	Homo sapiens zinc finger protein interacting with K protein 1 (ZIK1). mRNA [NM_001010879]	0.98	0.24	3.59	45.75	0.98	0.2733	3e-05	A
ZCCHC11	NM_001009881	A_23_P34433	Homo sapiens zinc finger. CCHC domain containing 11 (ZCCHC11). transcript variant 1. mRNA [NM_001009881]	0.37	0.24	1.11	17.12	0.37	0.3365	0.00165	A
DVL1	NM_004421	A_23_P347432	Homo sapiens dishevelled segment polarity protein 1 (DVL1). mRNA [NM_004421]	0.27	0.13	0.47	22.77	0.27	0.5682	0.00058	A
PDCL	NM_005388	A_23_P349882	Homo sapiens phosducin-like (PDCL). mRNA [NM_005388]	1.09	0.34	2.01	35.08	1.09	0.5415	0.0001	A
DCAF5	NM_003861	A_23_P352684	Homo sapiens DDB1 and CUL4 associated factor 5 (DCAF5). transcript variant 1. mRNA [NM_003861]	0.24	0.1	0.51	27.33	0.24	0.4801	0.00028	A
TMEM129	NM_138385	A_23_P354175	Homo sapiens transmembrane protein 129. E3 ubiquitin protein ligase (TMEM129). transcript variant 2. mRNA [NM_138385]	1.07	0.14	3.95	86.51	1.07	0.2696	0*	A
ZNF567	NM_152603	A_23_P354894	Homo sapiens zinc finger protein 567 (ZNF567). transcript variant 2. mRNA [NM_152603]	0.75	0.41	1.78	19.93	0.75	0.4232	0.00096	A
EID2	NM_153232	A_23_P365844	Homo sapiens EP300 interacting inhibitor of differentiation 2 (EID2). mRNA [NM_153232]	0.52	0.32	1.01	17.74	0.52	0.5096	0.00146	A
GORAB	NM_152281	A_23_P368145	Homo sapiens golgin. RAB6-interacting (GORAB). transcript variant 1. mRNA [NM_152281]	2.37	1.69	5.59	15.43	2.37	0.4242	0.00236	A
SYS1	NM_033542	A_23_P369456	Homo sapiens Sys1 golgi trafficking protein (SYS1). transcript variant 1. mRNA [NM_033542]	0.71	0.52	1.93	15.07	0.71	0.3686	0.00255	A
CIRBP	NM_001280	A_23_P377616	cold inducible RNA binding protein [Source:HGNC Symbol;Acc:HGNC:1982] [ENST00000621399]"	1.21	0.34	3.23	39.41	1.21	0.3748	6e-05	A
IKZF4	NM_022465	A_23_P378288	Homo sapiens IKAROS family zinc finger 4 (Eos) (IKZF4). mRNA [NM_022465]	1.59	0.88	3.94	19.95	1.59	0.4032	0.00095	A
DHX38	NM_014003	A_23_P38011	Homo sapiens DEAH (Asp-Glu-Ala-His) box polypeptide 38 (DHX38). mRNA [NM_014003]	0.44	0.33	1.05	14.67	0.44	0.4189	0.0028	A
FASTKD5	NM_021826	A_23_P380724	Homo sapiens FAST kinase domains 5 (FASTKD5). mRNA [NM_021826]	1.16	0.64	2.65	19.98	1.16	0.4371	0.00095	A
ZNF747	NM_023931	A_23_P3819	Homo sapiens zinc finger protein 747 (ZNF747). mRNA [NM_023931]	5.07	3.17	10.21	17.58	5.07	0.4962	0.0015	A
HIC2	NM_015094	A_23_P383132	Homo sapiens hypermethylated in cancer 2 (HIC2). mRNA [NM_015094]	1.96	0.59	3.22	36.62	1.96	0.6081	8e-05	A
ZNHIT3	NM_004773	A_23_P383435	Homo sapiens zinc finger. HIT-type containing 3 (ZNHIT3). transcript variant 1. mRNA [NM_004773]	0.84	0.37	2.73	25.22	0.84	0.3092	0.00039	A
ZNF830	NM_052857	A_23_P387071	Homo sapiens zinc finger protein 830 (ZNF830). mRNA [NM_052857]	1.61	0.36	3	48.94	1.61	0.5375	2e-05	A
FOPNL	NM_144600	A_23_P390744	Homo sapiens FGFR1OP N-terminal like (FOPNL). mRNA [NM_144600]	0.84	0.32	1.91	28.45	0.84	0.4389	0.00024	A
KLHL26	NM_018316	A_23_P39375	Homo sapiens kelch-like family member 26 (KLHL26). mRNA [NM_018316]	0.35	0.01	0.94	423.55	0.35	0.3712	0*	A
CCDC32	NM_001289132	A_23_P398491	Homo sapiens Coiled-Coil Domain Containing 32 [NM_001289132]	0.59	0.4	1.51	16.29	0.59	0.3891	0.00196	A
PWWP2A	NM_001130864	A_23_P398770	Homo sapiens PWWP domain containing 2A (PWWP2A). transcript variant 2. mRNA [NM_001130864]	1.64	1.06	3.97	17.07	1.64	0.413	0.00167	A
MTHFR	NM_005957	A_23_P400078	Homo sapiens methylenetetrahydrofolate reductase (NAD(P)H) (MTHFR). mRNA [NM_005957]	0.46	0.28	1.22	18.49	0.46	0.381	0.00126	A
MTHFR	NM_005957	A_23_P400078	Homo sapiens methylenetetrahydrofolate reductase (NAD(P)H) (MTHFR). mRNA [NM_005957]	0.3	0.2	0.88	16.83	0.3	0.3473	0.00175	A
DZANK1	NM_001099407	A_23_P40315	Homo sapiens double zinc ribbon and ankyrin repeat domains 1 (DZANK1). mRNA [NM_001099407]	1.42	1.04	2.82	15.01	1.42	0.5039	0.00259	A
GNL1	NM_005275	A_23_P404965	Homo sapiens guanine nucleotide binding protein-like 1 (GNL1). mRNA [NM_005275]	1.68	1.37	5.27	13.43	1.68	0.3184	0.00372	A
BCOR	NM_001123383	A_23_P405707	BCL6 corepressor [Source:HGNC Symbol;Acc:HGNC:20893] [ENST00000615339]"	7.3	2.82	16.79	28.49	7.3	0.4349	0.00024	A
POLR1D	NM_152705	A_23_P409541	Homo sapiens polymerase (RNA) I polypeptide D. 16kDa (POLR1D). transcript variant 2. mRNA [NM_152705]	0.76	0.59	1.51	14.36	0.76	0.5071	0.003	A
KIAA1522	NM_020888	A_23_P410965	Homo sapiens KIAA1522 (KIAA1522). transcript variant 1. mRNA [NM_020888]	1.72	1.45	5.68	13.01	1.72	0.3024	0.00411	A
SYNE3	NM_152592	A_23_P411851	Homo sapiens spectrin repeat containing. nuclear envelope family member 3 (SYNE3). mRNA [NM_152592]	0.68	0.51	2.74	14.81	0.68	0.2502	0.00271	A
ZNF212	NM_012256	A_23_P415558	Homo sapiens zinc finger protein 212 (ZNF212). mRNA [NM_012256]	0.19	0.1	0.54	21.65	0.19	0.3541	0.0007	A
RAI1	NM_030665	A_23_P417148	Homo sapiens retinoic acid induced 1 (RAI1). mRNA [NM_030665]	2.44	1.78	7.18	15.05	2.44	0.3391	0.00256	A
BLCAP	NM_006698	A_23_P419624	Homo sapiens bladder cancer associated protein (BLCAP). transcript variant 1. mRNA [NM_006698]	1.11	0.81	2.88	15.13	1.11	0.3857	0.00252	A
ATXN7L3	NM_020218	A_23_P421935	Homo sapiens ataxin 7-like 3 (ATXN7L3). transcript variant 1. mRNA [NM_020218]	0.37	0.29	0.89	13.77	0.37	0.4113	0.00344	A
HKR1	NM_181786	A_23_P429020	Homo sapiens HKR1. GLI-Kruppel zinc finger family member (HKR1). mRNA [NM_181786]	1.53	0.12	4.04	137.39	1.53	0.3782	0*	A
CPSF4	NM_006693	A_23_P42997	Homo sapiens cleavage and polyadenylation specific factor 4. 30kDa (CPSF4). transcript variant 1. mRNA [NM_006693]	0.22	0.17	0.62	13.92	0.22	0.3514	0.00332	A
EXOC8	NM_175876	A_23_P430161	Homo sapiens exocyst complex component 8 (EXOC8). mRNA [NM_175876]	1.24	1.03	3.14	13.3	1.24	0.3949	0.00384	A
HMGXB4	NM_001003681	A_23_P431981	Homo sapiens HMG box domain containing 4 (HMGXB4). transcript variant 1. mRNA [NM_001003681]	1.54	0.45	2.77	37.99	1.54	0.5554	7e-05	A
KCTD9	NM_017634	A_23_P43226	Homo sapiens potassium channel tetramerization domain containing 9 (KCTD9). mRNA [NM_017634]	1.84	1.3	6.02	15.6	1.84	0.3054	0.00227	A
ZNF529	NM_020951	A_23_P433676	Homo sapiens zinc finger protein 529 (ZNF529). transcript variant 2. mRNA [NM_020951]	1.93	0.37	3.17	57.28	1.93	0.6087	1e-05	A
CLASP2	NM_015097	A_23_P44295	Homo sapiens cytoplasmic linker associated protein 2 (CLASP2). transcript variant 1. mRNA [NM_015097]	0.53	0.37	0.98	15.66	0.53	0.5365	0.00225	A
EIF1	NM_005801	A_23_P45945	Homo sapiens eukaryotic translation initiation factor 1 (EIF1). mRNA [NM_005801]	1.15	0.86	3.01	14.62	1.15	0.382	0.00283	A
NRIP3	NM_020645	A_23_P47682	Homo sapiens nuclear receptor interacting protein 3 (NRIP3). mRNA [NM_020645]	7.1	4.88	15.23	15.99	7.1	0.4659	0.00209	A
ZNF581	NM_016535	A_23_P4798	Homo sapiens zinc finger protein 581 (ZNF581). mRNA [NM_016535]	0.58	0.13	1.81	50.27	0.58	0.3207	2e-05	A
TMEM55B	NM_144568	A_23_P48610	Homo sapiens transmembrane protein 55B (TMEM55B). transcript variant 2. mRNA [NM_144568]	1.57	0.27	2.84	64.28	1.57	0.5543	1e-05	A
SMAD3	NM_005902	A_23_P48936	Homo sapiens SMAD family member 3 (SMAD3). transcript variant 1. mRNA [NM_005902]	1.18	0.51	2.46	25.26	1.18	0.4798	0.00039	A
TMEM62	NM_024956	A_23_P49041	Homo sapiens transmembrane protein 62 (TMEM62). mRNA [NM_024956]	0.49	0.17	0.88	31.09	0.49	0.5557	0.00017	A
GRAP	NM_006613	A_23_P49643	Homo sapiens GRB2-related adaptor protein (GRAP). mRNA [NM_006613]	5.42	3.74	11.35	15.93	5.42	0.4773	0.00212	A
POLDIP3	NM_032311	A_23_P502269	Homo sapiens polymerase (DNA-directed). delta interacting protein 3 (POLDIP3). transcript variant 1. mRNA [NM_032311]	1.55	0.61	2.96	27.7	1.55	0.5228	0.00027	A
PHF2	NM_005392	A_23_P502371	Homo sapiens PHD finger protein 2 (PHF2). mRNA [NM_005392]	0.93	0.22	1.41	46.88	0.93	0.6606	3e-05	A
DCAF15	NM_138353	A_23_P50399	Homo sapiens DDB1 and CUL4 associated factor 15 (DCAF15). mRNA [NM_138353]	0.27	0.09	0.47	32.17	0.27	0.5888	0.00014	A
ZNF791	NM_153358	A_23_P50418	Homo sapiens zinc finger protein 791 (ZNF791). mRNA [NM_153358]	1.03	0.27	1.83	41.6	1.03	0.5616	5e-05	A
DUSP12	NM_007240	A_23_P51508	Homo sapiens dual specificity phosphatase 12 (DUSP12). mRNA [NM_007240]	0.55	0.39	1.8	15.48	0.55	0.3083	0.00233	A
EED	NM_152991	A_23_P53217	Homo sapiens embryonic ectoderm development (EED). transcript variant 2. mRNA [NM_152991]	1.33	0.73	3.24	20.07	1.33	0.411	0.00093	A
FBXO21	NM_033624	A_23_P53736	Homo sapiens F-box protein 21 (FBXO21). transcript variant 1. mRNA [NM_033624]	1.63	0.31	3.35	57.9	1.63	0.4884	1e-05	A
HECTD1	NM_015382	A_23_P54006	Homo sapiens HECT domain containing E3 ubiquitin protein ligase 1 (HECTD1). mRNA [NM_015382]	0.26	0.17	0.72	16.69	0.26	0.3574	0.00181	A
RABGGTA	NM_004581	A_23_P54223	Homo sapiens Rab geranylgeranyltransferase. alpha subunit (RABGGTA). transcript variant 2. mRNA [NM_004581]	1.1	0.83	3.27	14.49	1.1	0.3351	0.00291	A
ADPRM	NM_020233	A_23_P55127	Homo sapiens ADP-ribose/CDP-alcohol diphosphatase. manganese-dependent (ADPRM). mRNA [NM_020233]	0.34	0.23	1.17	15.8	0.34	0.2875	0.00218	A
KLHL11	NM_018143	A_23_P55388	Homo sapiens kelch-like family member 11 (KLHL11). mRNA [NM_018143]	0.38	0.32	1.38	13.3	0.38	0.2778	0.00384	A
ZNF236	NM_007345	A_23_P55601	Homo sapiens zinc finger protein 236 (ZNF236). mRNA [NM_007345]	0.76	0.34	1.46	24.15	0.76	0.5172	0.00046	A
SFT2D3	NM_032740	A_23_P5568	Homo sapiens SFT2 domain containing 3 (SFT2D3). mRNA [NM_032740]	1.65	1.24	4.56	14.6	1.65	0.3611	0.00284	A
ZNF416	NM_017879	A_23_P55688	Homo sapiens zinc finger protein 416 (ZNF416). mRNA [NM_017879]	1.15	0.38	4.25	33.6	1.15	0.2705	0.00012	A
AAMP	NM_001087	A_23_P56529	Homo sapiens angio-associated. migratory cell protein (AAMP). transcript variant 2. mRNA [NM_001087]	1.11	0.39	1.96	30.87	1.11	0.5639	0.00017	A
FOXJ3	NM_014947	A_23_P566	Homo sapiens forkhead box J3 (FOXJ3). transcript variant 1. mRNA [NM_014947]	2.09	1.27	4.28	18.04	2.09	0.4885	0.00137	A
ACP1	NM_004300	A_23_P56798	Homo sapiens acid phosphatase 1. soluble (ACP1). transcript variant 3. mRNA [NM_004300]	0.62	0.53	1.72	13.04	0.62	0.3609	0.00409	A
HPCAL1	NM_134421	A_23_P5831	Homo sapiens hippocalcin-like 1 (HPCAL1). transcript variant 2. mRNA [NM_134421]	1.12	0.38	2.6	31.94	1.12	0.4288	0.00015	A
EPB41L4A-AS1	NR_015370	A_23_P58538	Homo sapiens EPB41L4A antisense RNA 1 (EPB41L4A-AS1). long non-coding RNA [NR_015370]	1.17	0	4.27	61071.7	1.17	0.2752	0*	A
TAF11	NM_005643	A_23_P59202	Homo sapiens TAF11 RNA polymerase II. TATA box binding protein (TBP)-associated factor. 28kDa (TAF11). transcript variant 1. mRNA [NM_005643]	1.73	0.85	3.14	22.38	1.73	0.5502	0.00062	A
GRHPR	NM_012203	A_23_P60225	Homo sapiens glyoxylate reductase/hydroxypyruvate reductase (GRHPR). mRNA [NM_012203]	0.36	0.09	1.19	46.37	0.36	0.3046	3e-05	A
ARMCX6	NM_019007	A_23_P62351	Homo sapiens armadillo repeat containing. X-linked 6 (ARMCX6). transcript variant 1. mRNA [NM_019007]	0.25	0.19	1.56	13.98	0.25	0.1581	0.00327	A
YRDC	NM_024640	A_23_P62840	Homo sapiens yrdC N(6)-threonylcarbamoyltransferase domain containing (YRDC). mRNA [NM_024640]	1.52	0.77	3.2	21.61	1.52	0.475	0.00071	A
DDX20	NM_007204	A_23_P63153	Homo sapiens DEAD (Asp-Glu-Ala-Asp) box polypeptide 20 (DDX20). mRNA [NM_007204]	0.97	0.46	2.22	22.97	0.97	0.435	0.00056	A
FADS3	NM_021727	A_23_P64404	Homo sapiens fatty acid desaturase 3 (FADS3). mRNA [NM_021727]	2.13	1.61	5.48	14.58	2.13	0.3892	0.00285	A
SMAGP	NM_001031628	A_23_P64837	Homo sapiens small cell adhesion glycoprotein (SMAGP). transcript variant 1. mRNA [NM_001031628]	0.78	0.62	3.42	13.85	0.78	0.2281	0.00337	A
DDX47	NM_016355	A_23_P65089	Homo sapiens DEAD (Asp-Glu-Ala-Asp) box polypeptide 47 (DDX47). transcript variant 1. mRNA [NM_016355]	2.28	1.24	5.18	20.11	2.28	0.4392	0.00093	A
TTYH2	NM_032646	A_23_P66432	Homo sapiens tweety family member 2 (TTYH2). transcript variant 1. mRNA [NM_032646]	5.14	0.8	10.11	71.06	5.14	0.5082	1e-05	A
SMARCD2	NM_001098426	A_23_P66487	Homo sapiens SWI/SNF related. matrix associated. actin dependent regulator of chromatin. subfamily d. member 2 (SMARCD2). mRNA [NM_001098426]	0.43	0.12	1.3	38.87	0.43	0.3273	6e-05	A
SMG8	NM_018149	A_23_P66563	Homo sapiens SMG8 nonsense mediated mRNA decay factor (SMG8). mRNA [NM_018149]	1.13	0.85	3.06	14.68	1.13	0.3712	0.00278	A
PIGS	NM_033198	A_23_P66715	Homo sapiens phosphatidylinositol glycan anchor biosynthesis. class S (PIGS). mRNA [NM_033198]	0.4	0.16	0.82	26.84	0.4	0.4879	0.0003	A
NCBP2-AS2	NR_024388	A_23_P6708	Homo sapiens NCBP2 antisense RNA 2 (head to head) (NCBP2-AS2). long non-coding RNA [NR_024388]	0.62	0.52	2	12.99	0.62	0.3087	0.00414	A
RTCB	NM_014306	A_23_P68892	Homo sapiens RNA 2'.3'-cyclic phosphate and 5'-OH ligase (RTCB). mRNA [NM_014306]	0.95	0.7	2.36	14.9	0.95	0.4036	0.00265	A
CD74	NM_001025158	A_23_P70095	Homo sapiens CD74 molecule. major histocompatibility complex. class II invariant chain (CD74). transcript variant 3. mRNA [NM_001025158]	3.09	1.56	7.07	21.79	3.09	0.4365	0.00068	A
POLR1C	NM_203290	A_23_P70409	Homo sapiens polymerase (RNA) I polypeptide C. 30kDa (POLR1C). mRNA [NM_203290]	1.96	0.7	4.54	30.76	1.96	0.4315	0.00017	A
REPS1	NM_031922	A_23_P70748	Homo sapiens RALBP1 associated Eps domain containing 1 (REPS1). transcript variant 1. mRNA [NM_031922]	0.55	0.3	1.19	19.95	0.55	0.4622	0.00095	A
ARMCX2	NM_014782	A_23_P73747	Homo sapiens armadillo repeat containing. X-linked 2 (ARMCX2). transcript variant 2. mRNA [NM_014782]	1.44	0.9	5.34	17.62	1.44	0.2706	0.00149	A
HCRTR1	NM_001525	A_23_P74178	Homo sapiens hypocretin (orexin) receptor 1 (HCRTR1). mRNA [NM_001525]	1.66	0.73	8.19	24.96	1.66	0.2032	0.00041	A
TADA1	NM_053053	A_23_P74344	Homo sapiens transcriptional adaptor 1 (TADA1). mRNA [NM_053053]	0.25	0.14	0.72	19.22	0.25	0.3481	0.00109	A
TRAF6	NM_145803	A_23_P75921	Homo sapiens TNF receptor-associated factor 6. E3 ubiquitin protein ligase (TRAF6). transcript variant 1. mRNA [NM_145803]	0.94	0.79	2.35	12.98	0.94	0.3977	0.00415	A
BNIP1	NM_013978	A_23_P7655	Homo sapiens BCL2/adenovirus E1B 19kDa interacting protein 1 (BNIP1). transcript variant BNIP1-a. mRNA [NM_013978]	0.97	0.43	4.93	24.64	0.97	0.1963	0.00043	A
NGDN	NM_001042635	A_23_P76841	Homo sapiens neuroguidin. EIF4E binding protein (NGDN). transcript variant 1. mRNA [NM_001042635]	0.2	0.13	0.92	16.58	0.2	0.2136	0.00184	A
RPS29	NM_001032	A_23_P76961	Homo sapiens ribosomal protein S29 (RPS29). transcript variant 1. mRNA [NM_001032]	0.24	0.14	1.08	19.33	0.24	0.2209	0.00107	A
CRTC3	NM_022769	A_23_P77228	Homo sapiens CREB regulated transcription coactivator 3 (CRTC3). transcript variant 1. mRNA [NM_022769]	2.64	0.47	7.64	61.58	2.64	0.3453	1e-05	A
PRELID1	NM_013237	A_23_P79161	Homo sapiens PRELI domain containing 1 (PRELID1). transcript variant 1. mRNA [NM_013237]	0.96	0.73	2.01	14.46	0.96	0.4774	0.00293	A
GNMT	NM_018960	A_23_P7957	Homo sapiens glycine N-methyltransferase (GNMT). mRNA [NM_018960]	2.07	1.46	4.54	15.6	2.07	0.456	0.00227	A
PSMF1	NM_006814	A_23_P79911	Homo sapiens proteasome (prosome. macropain) inhibitor subunit 1 (PI31) (PSMF1). transcript variant 1. mRNA [NM_006814]	0.99	0.35	1.99	31.31	0.99	0.5004	0.00016	A
HLA-DQB1	NM_001243962	A_23_P8108	Homo sapiens major histocompatibility complex. class II. DQ beta 1 (HLA-DQB1). transcript variant 3. mRNA [NM_001243962]	3.11	1.87	8.97	18.26	3.11	0.3466	0.00131	A
SMPD2	NM_003080	A_23_P82162	Homo sapiens sphingomyelin phosphodiesterase 2. neutral membrane (neutral sphingomyelinase) (SMPD2). mRNA [NM_003080]	0.28	0.13	0.89	23.16	0.28	0.3103	0.00054	A
PEPD	NM_000285	A_23_P83436	Homo sapiens peptidase D (PEPD). transcript variant 1. mRNA [NM_000285]	0.94	0.64	2.54	16.07	0.94	0.3704	0.00206	A
CYTH1	NM_004762	A_23_P83781	Homo sapiens cytohesin 1 (CYTH1). transcript variant 1. mRNA [NM_004762]	0.63	0.47	1.31	14.71	0.63	0.4831	0.00277	A
ARMCX5	NM_022838	A_23_P85188	Homo sapiens armadillo repeat containing. X-linked 5 (ARMCX5). transcript variant 2. mRNA [NM_022838]	1.09	0.78	3.02	15.35	1.09	0.3606	0.0024	A
ADCK3	NM_020247	A_23_P85598	Homo sapiens aarF domain containing kinase 3 (ADCK3). mRNA [NM_020247]	1.34	1.03	3.57	14.29	1.34	0.3761	0.00305	A
IER5	NM_016545	A_23_P86330	Homo sapiens immediate early response 5 (IER5). mRNA [NM_016545]	5.37	4.32	17.94	13.67	5.37	0.2995	0.00352	A
CIAPIN1	NM_020313	A_23_P88781	Homo sapiens cytokine induced apoptosis inhibitor 1 (CIAPIN1). mRNA [NM_020313]	0.2	0.14	0.76	15.45	0.2	0.2662	0.00235	A
NUP93	NM_014669	A_23_P89056	Homo sapiens nucleoporin 93kDa (NUP93). transcript variant 1. mRNA [NM_014669]	0.19	0.12	0.54	17.65	0.19	0.3475	0.00148	A
VAPB	NM_004738	A_23_P91293	Homo sapiens VAMP (vesicle-associated membrane protein)-associated protein B and C (VAPB). transcript variant 1. mRNA [NM_004738]	0.27	0.18	0.67	16.4	0.27	0.3967	0.00192	A
FGFRL1	NM_001004356	A_23_P92349	Homo sapiens fibroblast growth factor receptor-like 1 (FGFRL1). transcript variant 1. mRNA [NM_001004356]	5.73	1.72	16.18	36.67	5.73	0.3542	8e-05	A
APH1A	NM_001077628	A_23_P930	Homo sapiens APH1A gamma secretase subunit (APH1A). transcript variant 1. mRNA [NM_001077628]	3.77	2.07	8.96	20.02	3.77	0.4212	0.00094	A
RPL38	NM_000999	A_23_P95879	Homo sapiens ribosomal protein L38 (RPL38). transcript variant 1. mRNA [NM_000999]	0.05	0.03	0.34	17.38	0.05	0.1321	0.00157	A
GPRASP1	NM_014710	A_23_P96590	Homo sapiens G protein-coupled receptor associated sorting protein 1 (GPRASP1). transcript variant 1. mRNA [NM_014710]	3.56	1.52	9.72	25.72	3.56	0.3663	0.00036	A
TMSB15B	NM_194324	A_23_P96599	Homo sapiens thymosin beta 15B (TMSB15B). mRNA [NM_194324]	0.35	0.19	1.65	20.04	0.35	0.2121	0.00094	A
LRRC47	NM_020710	A_23_P96777	Homo sapiens leucine rich repeat containing 47 (LRRC47). mRNA [NM_020710]	0.37	0.08	0.93	50.16	0.37	0.3939	2e-05	A
SYNC	NM_030786	A_23_P96965	Homo sapiens syncoilin. intermediate filament protein (SYNC). transcript variant 1. mRNA [NM_030786]	2.33	1.89	6.35	13.6	2.33	0.3676	0.00358	A
NECAP2	NM_018090	A_23_P97296	Homo sapiens NECAP endocytosis associated 2 (NECAP2). transcript variant 1. mRNA [NM_018090]	0.53	0.34	1.81	16.88	0.53	0.2915	0.00174	A
MAPKAPK5-AS1	NR_015404	A_23_P99204	Homo sapiens MAPKAPK5 antisense RNA 1 (MAPKAPK5-AS1). long non-coding RNA [NR_015404]	0.68	0.37	2.19	20.2	0.68	0.3109	0.00091	A
NOL4L	NM_001256798	A_24_P101800	nucleolar protein 4-like [Source:HGNC Symbol;Acc:HGNC:16106] [ENST00000485364]"	1.04	0.58	3.75	19.73	1.04	0.2769	0.00099	A
SLC44A2	NM_020428	A_24_P10657	Homo sapiens solute carrier family 44 (choline transporter). member 2 (SLC44A2). transcript variant 1. mRNA [NM_020428]	0.73	0.61	2.27	13.09	0.73	0.3206	0.00404	A
KCTD17	NM_024681	A_24_P108779	Homo sapiens potassium channel tetramerization domain containing 17 (KCTD17). transcript variant 2. mRNA [NM_024681]	0.92	0.53	3.58	19.22	0.92	0.2565	0.00109	A
SCML1	NM_001037540	A_24_P108863	Homo sapiens sex comb on midleg-like 1 (Drosophila) (SCML1). transcript variant 1. mRNA [NM_001037540]	2.75	2.09	5.69	14.49	2.75	0.4837	0.00291	A
SRRM1	NM_005839	A_24_P11131	Homo sapiens serine/arginine repetitive matrix 1 (SRRM1). transcript variant 2. mRNA [NM_005839]	0.81	0.68	2.33	13.17	0.81	0.348	0.00396	A
FOXK1	NM_001037165	A_24_P115199	Homo sapiens forkhead box K1 (FOXK1). mRNA [NM_001037165]	2.06	1.47	4.22	15.44	2.06	0.4869	0.00235	A
PSMD9	NM_002813	A_24_P116017	Homo sapiens proteasome (prosome. macropain) 26S subunit. non-ATPase. 9 (PSMD9). transcript variant 1. mRNA [NM_002813]	4.53	1.97	8.84	25.24	4.53	0.5124	0.00039	A
MALT1	NM_006785	A_24_P116909	Homo sapiens MALT1 paracaspase (MALT1). transcript variant 1. mRNA [NM_006785]	2.48	0.87	4.35	31.31	2.48	0.5702	0.00016	A
ATP5S	NM_001003803	A_24_P118231	Homo sapiens ATP synthase. H+ transporting. mitochondrial Fo complex. subunit s (factor B) (ATP5S). transcript variant 1. mRNA [NM_001003803]	1.78	1.26	6.31	15.53	1.78	0.2814	0.00231	A
TCEB3	NM_003198	A_24_P122403	Homo sapiens transcription elongation factor B (SIII). polypeptide 3 (110kDa. elongin A) (TCEB3). mRNA [NM_003198]	0.96	0.36	2.13	29.68	0.96	0.4513	0.0002	A
KBTBD2	NM_015483	A_24_P12539	Homo sapiens kelch repeat and BTB (POZ) domain containing 2 (KBTBD2). mRNA [NM_015483]	2.37	1.76	4.64	14.77	2.37	0.5103	0.00273	A
CNPPD1	NM_015680	A_24_P128683	Homo sapiens cyclin Pas1/PHO80 domain containing 1 (CNPPD1). mRNA [NM_015680]	1.43	0.64	3.76	24.79	1.43	0.3808	0.00042	A
BAG5	NM_001015049	A_24_P130026	Homo sapiens BCL2-associated athanogene 5 (BAG5). transcript variant 1. mRNA [NM_001015049]	1.76	1.18	4.47	16.38	1.76	0.395	0.00192	A
LDLRAD4	NM_181482	A_24_P130363	Homo sapiens low density lipoprotein receptor class A domain containing 4 (LDLRAD4). transcript variant a2. mRNA [NM_181482]	1.18	0.19	2.36	67.55	1.18	0.5025	1e-05	A
ADNP	NM_001282531	A_24_P134319	Homo sapiens activity-dependent neuroprotector homeobox (ADNP). transcript variant 3. mRNA [NM_001282531]	1.28	1.06	3.3	13.24	1.28	0.3872	0.0039	A
BTBD3	NM_014962	A_24_P134356	Homo sapiens BTB (POZ) domain containing 3 (BTBD3). transcript variant 1. mRNA [NM_014962]	2.93	2.52	6.9	12.79	2.93	0.4248	0.00435	A
RPL7AP62	NG_010977	A_24_P135501	Q5T8U4_HUMAN (Q5T8U4) Ribosomal protein L7a. partial (94%) [THC2577892]	1.09	0.72	3.04	16.52	1.09	0.3572	0.00187	A
ZBTB43	NM_014007	A_24_P149713	Homo sapiens zinc finger and BTB domain containing 43 (ZBTB43). transcript variant 1. mRNA [NM_014007]	2.9	2.2	8.53	14.51	2.9	0.3405	0.00289	A
EBF1	NM_024007	A_24_P156501	Homo sapiens early B-cell factor 1 (EBF1). transcript variant 2. mRNA [NM_024007]	3.15	1.98	9.47	17.54	3.15	0.3328	0.00152	A
ACOT1	NM_001037161	A_24_P161036	Homo sapiens acyl-CoA thioesterase 1 (ACOT1). mRNA [NM_001037161]	0.71	0.56	2.26	13.97	0.71	0.3147	0.00328	A
YME1L1	NM_139312	A_24_P167052	Homo sapiens YME1-like 1 ATPase (YME1L1). transcript variant 1. mRNA [NM_139312]	0.23	0.05	0.43	56.57	0.23	0.5379	1e-05	A
VPS39	NM_015289	A_24_P167825	Homo sapiens vacuolar protein sorting 39 homolog (S. cerevisiae) (VPS39). transcript variant 2. mRNA [NM_015289]	0.45	0.37	0.91	13.56	0.45	0.5017	0.00361	A
KXD1	NM_024069	A_24_P168510	Homo sapiens KxDL motif containing 1 (KXD1). transcript variant 2. mRNA [NM_024069]	0.78	0.04	1.41	202.78	0.78	0.5556	0*	A
UPRT	NM_145052	A_24_P185986	Homo sapiens uracil phosphoribosyltransferase (FUR1) homolog (S. cerevisiae) (UPRT). transcript variant 1. mRNA [NM_145052]	1.04	0.3	3.31	38.65	1.04	0.3149	7e-05	A
RPL9P18	NG_010148	A_24_P186944	ribosomal protein L9 pseudogene 18 [Source:HGNC Symbol;Acc:HGNC:36954] [ENST00000439124]"	1.34	0.52	4.01	28.42	1.34	0.3339	0.00024	A
RPAIN	NM_001033002	A_24_P187119	Homo sapiens cDNA FLJ25625 fis. clone STM02974. [AK098491]	2.19	1.62	4.21	14.85	2.19	0.5208	0.00268	A
CLN3	NM_001042432	A_24_P187651	Homo sapiens ceroid-lipofuscinosis. neuronal 3 (CLN3). transcript variant 1. mRNA [NM_001042432]	0.38	0.24	0.73	17.35	0.38	0.517	0.00158	A
PLEKHJ1	NM_018049	A_24_P202717	Homo sapiens pleckstrin homology domain containing. family J member 1 (PLEKHJ1). transcript variant 2. mRNA [NM_018049]	0.35	0.27	0.79	14.26	0.35	0.4465	0.00307	A
JADE3	NM_014735	A_24_P203072	Homo sapiens jade family PHD finger 3 (JADE3). transcript variant 1. mRNA [NM_014735]	0.39	0.13	1.4	33.97	0.39	0.282	0.00011	A
UBE3A	NM_130839	A_24_P207150	Homo sapiens ubiquitin protein ligase E3A (UBE3A). transcript variant 3. mRNA [NM_130839]	0.29	0.19	0.64	16.49	0.29	0.4582	0.00188	A
MRPS10	NM_018141	A_24_P209285	Homo sapiens mitochondrial ribosomal protein S10 (MRPS10). mRNA [NM_018141]	0.14	0.08	0.44	19.55	0.14	0.3164	0.00103	A
NDE1	NM_017668	A_24_P210675	Homo sapiens nudE neurodevelopment protein 1 (NDE1). transcript variant 2. mRNA [NM_017668]	0.99	0.29	1.73	37.45	0.99	0.5717	8e-05	A
PATZ1	NM_032051	A_24_P211558	Homo sapiens POZ (BTB) and AT hook containing zinc finger 1 (PATZ1). transcript variant 4. mRNA [NM_032051]	1.41	0.34	2.23	45.57	1.41	0.6319	3e-05	A
B3GALNT2	NM_152490	A_24_P212531	Homo sapiens beta-1.3-N-acetylgalactosaminyltransferase 2 (B3GALNT2). transcript variant 1. mRNA [NM_152490]	5.66	3.22	12.26	19.34	5.66	0.4619	0.00107	A
LOC401218	NG_021871	A_24_P212565	Homo sapiens cyclin Q pseudogene	0.81	0.17	2.2	51.88	0.81	0.3682	2e-05	A
ZNF26	NM_019591	A_24_P21831	Homo sapiens zinc finger protein 26 (ZNF26). transcript variant 2. mRNA [NM_019591]	2.29	1.49	6.27	16.9	2.29	0.3654	0.00173	A
FOXO1	NM_002015	A_24_P22079	Homo sapiens forkhead box O1 (FOXO1). mRNA [NM_002015]	1.36	0.42	2.72	35.29	1.36	0.4993	0.0001	A
THC2525241	THC2525241	A_24_P224998	Q3SZ59_BOVIN (Q3SZ59) Ribosomal protein L36a. partial (94%) [THC2525241]	1.51	0.52	3.31	31.9	1.51	0.4546	0.00015	A
WDR73	NM_032856	A_24_P230721	Homo sapiens WD repeat domain 73 (WDR73). mRNA [NM_032856]	0.28	0.17	0.54	18.12	0.28	0.5272	0.00135	A
DCAF4	NM_181340	A_24_P241318	Homo sapiens DDB1 and CUL4 associated factor 4 (DCAF4). transcript variant 2. mRNA [NM_181340]	1.26	0.53	4.17	26.05	1.26	0.3028	0.00034	A
RPL15P11	NG_009995	A_24_P246692	Homo sapiens ribosomal protein L15 pseudogene 11	1.46	0.81	5.2	19.83	1.46	0.2812	0.00097	A
NR1D1	NM_021724	A_24_P250227	Homo sapiens nuclear receptor subfamily 1. group D. member 1 (NR1D1). mRNA [NM_021724]	2.27	1.95	7.42	12.82	2.27	0.3065	0.00432	A
SLC23A2	NM_203327	A_24_P254278	Homo sapiens solute carrier family 23 (ascorbic acid transporter). member 2 (SLC23A2). transcript variant 2. mRNA [NM_203327]	2.16	1.43	4.15	16.62	2.16	0.5203	0.00183	A
ZNF644	NM_201269	A_24_P256337	Homo sapiens zinc finger protein 644 (ZNF644). transcript variant 1. mRNA [NM_201269]	5.44	2.48	10.84	24.07	5.44	0.5014	0.00047	A
ADCK2	NM_052853	A_24_P291978	Homo sapiens aarF domain containing kinase 2 (ADCK2). mRNA [NM_052853]	1.21	0.86	2.31	15.46	1.21	0.5246	0.00235	A
SERPINB9	NM_004155	A_24_P295010	Homo sapiens serpin peptidase inhibitor. clade B (ovalbumin). member 9 (SERPINB9). mRNA [NM_004155]	11.07	8.5	30.83	14.33	11.07	0.359	0.00302	A
C1orf174	NM_207356	A_24_P298877	Homo sapiens chromosome 1 open reading frame 174 (C1orf174). mRNA [NM_207356]	0.63	0.13	1.15	52.68	0.63	0.5508	2e-05	A
PASK	NM_015148	A_24_P299911	Homo sapiens PAS domain containing serine/threonine kinase (PASK). transcript variant 2. mRNA [NM_015148]	0.81	0.54	4.45	16.37	0.81	0.1813	0.00193	A
HNRNPA0	NM_006805	A_24_P303193	heterogeneous nuclear ribonucleoprotein A0 [Source:HGNC Symbol;Acc:HGNC:5030] [ENST00000314940]"	1.63	0.68	4.51	26.19	1.63	0.3605	0.00033	A
SMS	NM_004595	A_24_P305764	Homo sapiens spermine synthase (SMS). transcript variant 1. mRNA [NM_004595]	0.79	0.61	2.67	14.1	0.79	0.294	0.00318	A
ATF4P3	NG_009319	A_24_P307065	activating transcription factor 4 pseudogene 3 [Source:HGNC Symbol;Acc:HGNC:788] [ENST00000433309]"	0.67	0.48	1.72	15.42	0.67	0.3905	0.00236	A
SERF2	NM_001199877	A_24_P313334	Homo sapiens small EDRK-rich factor 2 (SERF2). transcript variant 4. mRNA [NM_001199877]	0.84	0.26	1.54	35.66	0.84	0.5446	9e-05	A
ZNF337	NM_015655	A_24_P318939	Homo sapiens zinc finger protein 337 (ZNF337). transcript variant 2. mRNA [NM_015655]	1.6	1.13	3.8	15.64	1.6	0.4226	0.00225	A
HNRNPH1	NM_005520	A_24_P320254	Homo sapiens heterogeneous nuclear ribonucleoprotein H1 (H) (HNRNPH1). transcript variant 2. mRNA [NM_005520]	1.98	1.63	5.07	13.35	1.98	0.3913	0.0038	A
CPSF3L	NM_017871	A_24_P328231	Homo sapiens cleavage and polyadenylation specific factor 3-like (CPSF3L). transcript variant 2. mRNA [NM_017871]	0.62	0.21	1.62	31.81	0.62	0.3807	0.00015	A
RPL29P15	NG_011265	A_24_P332482	Homo sapiens ribosomal protein L29 pseudogene 15	0.31	0.25	1.54	13.66	0.31	0.2012	0.00352	A
PNO1	NM_020143	A_24_P336853	Homo sapiens partner of NOB1 homolog (S. cerevisiae) (PNO1). mRNA [NM_020143]	1.14	0.97	2.33	12.82	1.14	0.4875	0.00432	A
DCTD	NM_001012732	A_24_P337334	Homo sapiens dCMP deaminase (DCTD). transcript variant 1. mRNA [NM_001012732]	1.11	0.51	2.4	23.64	1.11	0.4613	0.0005	A
AC011322.1	ENST00000456555	A_24_P340976	Q2L9X0_CERAE (Q2L9X0) Laminin receptor 1. partial (81%) [THC2530888]	0.94	0.68	3.77	15.3	0.94	0.2495	0.00243	A
TNIK	NM_015028	A_24_P350576	Homo sapiens TRAF2 and NCK interacting kinase (TNIK). transcript variant 1. mRNA [NM_015028]	1.85	1.11	5.02	18.32	1.85	0.3675	0.0013	A
GUCD1	NM_031444	A_24_P353289	Homo sapiens guanylyl cyclase domain containing 1 (GUCD1). transcript variant 4. mRNA [NM_031444]	0.68	0.52	2.35	14.46	0.68	0.2916	0.00293	A
RPSAP9	NR_026890	A_24_P358164	Homo sapiens ribosomal protein SA pseudogene 9 (RPSAP9). non-coding RNA [NR_026890]	0.41	0.27	1.43	16.68	0.41	0.2879	0.00181	A
YKT6	NM_006555	A_24_P372048	Homo sapiens YKT6 v-SNARE homolog (S. cerevisiae) (YKT6). mRNA [NM_006555]	0.8	0.38	1.66	23.07	0.8	0.4806	0.00055	A
TRMT61A	NM_152307	A_24_P373126	Homo sapiens tRNA methyltransferase 61A (TRMT61A). mRNA [NM_152307]	1.93	1.1	3.56	19.35	1.93	0.5432	0.00107	A
RPL9P32	NG_010302	A_24_P375599	ribosomal protein L9 pseudogene 32 [Source:HGNC Symbol;Acc:HGNC:36418] [ENST00000464118]"	1.32	1.03	4.73	14.11	1.32	0.2782	0.00317	A
RPL7AP11	NG_009397	A_24_P375683	ribosomal protein L7a pseudogene 11 [Source:HGNC Symbol;Acc:HGNC:35242] [ENST00000486538]"	0.49	0.36	1.86	14.87	0.49	0.2637	0.00267	A
HNRNPK	NM_002140	A_24_P380919	Homo sapiens heterogeneous nuclear ribonucleoprotein K (HNRNPK). transcript variant 1. mRNA [NM_002140]	1.68	1.1	4.22	16.76	1.68	0.3992	0.00178	A
TMEM18	NM_152834	A_24_P385585	Homo sapiens transmembrane protein 18 (TMEM18). mRNA [NM_152834]	1.51	0.24	2.21	69.77	1.51	0.6805	1e-05	A
BEX4	NM_001080425	A_24_P40551	Homo sapiens brain expressed. X-linked 4 (BEX4). transcript variant 2. mRNA [NM_001080425]	0.49	0.16	2.19	34.08	0.49	0.2221	0.00011	A
BCL11A	NM_022893	A_24_P411186	Homo sapiens B-cell CLL/lymphoma 11A (zinc finger protein) (BCL11A). transcript variant 1. mRNA [NM_022893]	0.73	0.6	2.89	13.42	0.73	0.2526	0.00373	A
KLF3	NM_016531	A_24_P414376	Homo sapiens Kruppel-like factor 3 (basic) (KLF3). mRNA [NM_016531]	2.22	1.13	4.76	21.57	2.22	0.4663	0.00071	A
MAD2L1BP	NM_001003690	A_24_P43588	Homo sapiens MAD2L1 binding protein (MAD2L1BP). transcript variant 1. mRNA [NM_001003690]	1.21	0.61	2.48	21.78	1.21	0.4856	0.00069	A
DBNL	NM_014063	A_24_P43681	Homo sapiens drebrin-like (DBNL). transcript variant 1. mRNA [NM_014063]	0.45	0.33	1.34	14.91	0.45	0.3388	0.00265	A
CIB1	NM_006384	A_24_P44514	Homo sapiens calcium and integrin binding 1 (calmyrin) (CIB1). transcript variant b. mRNA [NM_006384]	1.19	0.38	3.38	34.92	1.19	0.3519	0.0001	A
RPSAP52	NR_026825	A_24_P465772	Homo sapiens ribosomal protein SA pseudogene 52 (RPSAP52). non-coding RNA [NR_026825]	0.35	0.21	1.7	18.33	0.35	0.2049	0.0013	A
RPS6KB1	NM_003161	A_24_P497226	Homo sapiens ribosomal protein S6 kinase. 70kDa. polypeptide 1 (RPS6KB1). transcript variant 1. mRNA [NM_003161]	0.6	0.44	1.42	14.74	0.6	0.4183	0.00275	A
KLHL24	NM_017644	A_24_P521994	Homo sapiens kelch-like family member 24 (KLHL24). mRNA [NM_017644]	0.66	0.34	1.71	21.05	0.66	0.3837	0.00078	A
SPG7	NM_003119	A_24_P5305	Homo sapiens spastic paraplegia 7 (pure and complicated autosomal recessive) (SPG7). transcript variant 1. mRNA [NM_003119]	1.22	0.56	2.73	23.9	1.22	0.4464	0.00048	A
CCDC115	NM_032357	A_24_P54485	Homo sapiens coiled-coil domain containing 115 (CCDC115). transcript variant 1. mRNA [NM_032357]	0.71	0.53	1.42	14.73	0.71	0.5003	0.00276	A
DYRK2	NM_006482	A_24_P56270	Homo sapiens dual-specificity tyrosine-(Y)-phosphorylation regulated kinase 2 (DYRK2). transcript variant 2. mRNA [NM_006482]	2.11	1.08	5.35	21.54	2.11	0.3951	0.00071	A
DCP1A	NM_001290205	A_24_P576174	Homo sapiens decapping mRNA 1A (DCP1A). transcript variant 3. mRNA [NM_001290205]	3.64	2.85	8.94	14.06	3.64	0.4072	0.00321	A
ACHE	NM_000665	A_24_P60845	Homo sapiens acetylcholinesterase (Yt blood group) (ACHE). transcript variant E4-E6. mRNA [NM_000665]	9.58	7.36	21.48	14.33	9.58	0.446	0.00302	A
FAM168B	NM_001009993	A_24_P636318	Homo sapiens family with sequence similarity 168. member B (FAM168B). mRNA [NM_001009993]	2.04	1.76	5.23	12.75	2.04	0.3896	0.00439	A
ZNF551	NM_138347	A_24_P68019	Homo sapiens zinc finger protein 551 (ZNF551). transcript variant 1. mRNA [NM_138347]	4	1.12	8.37	39.29	4	0.4771	6e-05	A
SHC1	NM_183001	A_24_P68585	Homo sapiens SHC (Src homology 2 domain containing) transforming protein 1 (SHC1). transcript variant 1. mRNA [NM_183001]	0.85	0.65	1.65	14.37	0.85	0.513	0.00299	A
SPIN1	NM_006717	A_24_P72750	Homo sapiens spindlin 1 (SPIN1). mRNA [NM_006717]	0.29	0.18	0.65	18.37	0.29	0.4473	0.00128	A
TTC12	NM_017868	A_24_P73075	Homo sapiens tetratricopeptide repeat domain 12 (TTC12). mRNA [NM_017868]	0.49	0.32	2.03	16.83	0.49	0.2432	0.00175	A
ZBTB14	NM_003409	A_24_P74064	Homo sapiens zinc finger and BTB domain containing 14 (ZBTB14). transcript variant 2. mRNA [NM_003409]	0.46	0.3	1.13	16.74	0.46	0.4104	0.00178	A
ZNF618	NM_133374	A_24_P743802	Homo sapiens zinc finger protein 618 (ZNF618). mRNA [NM_133374]	1.24	0.02	1.72	564.22	1.24	0.7237	0	A
RPL10	NM_006013	A_24_P754803	ribosomal protein L10 [Source:HGNC Symbol;Acc:HGNC:10298] [ENST00000436473]"	0.13	0.02	0.53	61.6	0.13	0.2519	1e-05	A
ARIH2OS	NM_001123040	A_24_P76018	Homo sapiens ariadne homolog 2 opposite strand (ARIH2OS). mRNA [NM_001123040]	0.97	0.22	2.08	49.43	0.97	0.465	2e-05	A
ZNF154	NM_001085384	A_24_P76300	Homo sapiens zinc finger protein 154 (ZNF154). transcript variant 1. mRNA [NM_001085384]	1	0.14	2.4	76.57	1	0.4153	1e-05	A
WASF2	NM_001201404	A_24_P76546	WAS protein family. member 2 [Source:HGNC Symbol;Acc:HGNC:12733] [ENST00000618852]"	1.27	0.56	3.52	24.74	1.27	0.3602	0.00042	A
RPSAP58	NR_003662	A_24_P780052	Homo sapiens ribosomal protein SA pseudogene 58 (RPSAP58). non-coding RNA [NR_003662]	0.5	0.39	2.14	14.14	0.5	0.2348	0.00315	A
SNHG1	NR_003098	A_24_P785293	Homo sapiens small nucleolar RNA host gene 1 (non-protein coding) (SNHG1). long non-coding RNA [NR_003098]	0.67	0.26	1.81	28.8	0.67	0.3708	0.00023	A
COX20	NM_198076	A_24_P79712	Homo sapiens COX20 cytochrome c oxidase assembly factor (COX20). mRNA [NM_198076]	0.43	0.26	0.89	17.82	0.43	0.4798	0.00143	A
RNF114	NM_018683	A_24_P82957	Homo sapiens ring finger protein 114 (RNF114). mRNA [NM_018683]	0.79	0.66	1.63	13.07	0.79	0.4823	0.00406	A
VAV2	NM_003371	A_24_P84419	Homo sapiens vav 2 guanine nucleotide exchange factor (VAV2). transcript variant 2. mRNA [NM_003371]	2.33	0.34	5.47	75.09	2.33	0.4271	1e-05	A
RPL22	NM_000983	A_24_P849801	Homo sapiens ribosomal protein L22 (RPL22). mRNA [NM_000983]	1.14	0.63	2.79	19.89	1.14	0.4092	0.00096	A
RPSAP45	NG_011251	A_24_P850428	ribosomal protein SA pseudogene 53 [Source:HGNC Symbol;Acc:HGNC:36641] [ENST00000433498]"	1.36	0.35	4.4	42.75	1.36	0.3082	4e-05	A
RBSN	NM_022340	A_24_P85181	Homo sapiens rabenosyn. RAB effector (RBSN). transcript variant 1. mRNA [NM_022340]	0.35	0.21	0.65	18.02	0.35	0.5399	0.00138	A
METTL21A	NM_001127395	A_24_P854913	Homo sapiens methyltransferase like 21A (METTL21A). transcript variant 2. mRNA [NM_001127395]	0.98	0.65	2.28	16.77	0.98	0.4327	0.00177	A
EEF2	NM_001961	A_24_P87763	Homo sapiens eukaryotic translation elongation factor 2 (EEF2). mRNA [NM_001961]	2.27	0.38	4.9	65.7	2.27	0.4638	1e-05	A
CRCP	NM_014478	A_24_P916656	Homo sapiens CGRP receptor component (CRCP). transcript variant 1. mRNA [NM_014478]	0.87	0.28	1.84	34.05	0.87	0.4715	0.00011	A
PPIA	NM_021130	A_24_P920125	Homo sapiens peptidylprolyl isomerase A (cyclophilin A) (PPIA). transcript variant 1. mRNA [NM_021130]	1.33	0.25	3.35	59.47	1.33	0.3972	1e-05	A
RPL18AP4	NG_010303	A_24_P928604	Homo sapiens ribosomal protein L18a pseudogene 4	0.47	0.19	1.48	26.61	0.47	0.3154	0.00031	A
EPT1	NM_033505	A_24_P940803	Homo sapiens ethanolaminephosphotransferase 1 (CDP-ethanolamine-specific) (EPT1). mRNA [NM_033505]	0.34	0.18	0.79	20.89	0.34	0.426	0.0008	A
OTUD3	NM_015207	A_24_P941188	Homo sapiens OTU deubiquitinase 3 (OTUD3). mRNA [NM_015207]	1.3	1.02	3.14	13.97	1.3	0.414	0.00328	A
LOC100132356	NR_034127	A_24_P942017	Homo sapiens uncharacterized LOC100132356 (LOC100132356). long non-coding RNA [NR_034127]	0.67	0.08	2.25	89.6	0.67	0.2958	0*	A
PITPNA	NM_006224	A_24_P942354	Homo sapiens phosphatidylinositol transfer protein. alpha (PITPNA). mRNA [NM_006224]	1.16	0.68	2.38	18.79	1.16	0.4873	0.00119	A
CHD6	NM_032221	A_24_P943575	Homo sapiens chromodomain helicase DNA binding protein 6 (CHD6). mRNA [NM_032221]	0.69	0.28	1.31	26.61	0.69	0.5229	0.00031	A
LDOC1L	NM_032287	A_24_P96474	Homo sapiens leucine zipper. down-regulated in cancer 1-like (LDOC1L). mRNA [NM_032287]	1.1	0.5	4.67	24.23	1.1	0.2354	0.00046	A
CCDC69	NM_015621	A_24_P97825	Homo sapiens coiled-coil domain containing 69 (CCDC69). mRNA [NM_015621]	1.07	0.85	2.21	13.8	1.07	0.4834	0.00342	A
GNA12	NM_007353	A_24_P98086	Homo sapiens guanine nucleotide binding protein (G protein) alpha 12 (GNA12). transcript variant 1. mRNA [NM_007353]	3.08	0.36	8.28	95.15	3.08	0.3726	0*	A
FAM60A	NM_021238	A_32_P103837	Homo sapiens family with sequence similarity 60. member A (FAM60A). transcript variant 2. mRNA [NM_021238]	1.34	0.94	4.4	15.67	1.34	0.3052	0.00224	A
ENSA	NM_207042	A_32_P107746	Homo sapiens endosulfine alpha (ENSA). transcript variant 1. mRNA [NM_207042]	1.24	0.66	2.62	20.77	1.24	0.4739	0.00082	A
IKZF2	NM_001079526	A_32_P114284	Homo sapiens IKAROS family zinc finger 2 (Helios) (IKZF2). transcript variant 2. mRNA [NM_001079526]	1.98	1	7.65	21.78	1.98	0.259	0.00069	A
ZCCHC18	NM_001143978	A_32_P116989	Homo sapiens zinc finger. CCHC domain containing 18 (ZCCHC18). transcript variant 1. mRNA [NM_001143978]	4.62	2.76	8.69	18.42	4.62	0.5324	0.00127	A
ZCCHC2	NM_017742	A_32_P134290	Homo sapiens zinc finger. CCHC domain containing 2 (ZCCHC2). transcript variant 1. mRNA [NM_017742]	1.52	1.02	3.42	16.46	1.52	0.4449	0.00189	A
RPS3A	NM_001006	A_32_P135818	Homo sapiens ribosomal protein S3A (RPS3A). transcript variant 1. mRNA [NM_001006]	0.83	0.67	3.42	13.74	0.83	0.2434	0.00346	A
KIAA2018	NM_001009899	A_32_P138617	Homo sapiens KIAA2018 (KIAA2018). transcript variant 1. mRNA [NM_001009899]	0.89	0.76	1.88	12.89	0.89	0.4745	0.00424	A
ZNF543	NM_213598	A_32_P139229	Homo sapiens zinc finger protein 543 (ZNF543). mRNA [NM_213598]	0.33	0.18	1.79	20.25	0.33	0.1828	0.0009	A
PPM1D	NM_003620	A_32_P150030	Homo sapiens protein phosphatase. Mg2+/Mn2+ dependent. 1D (PPM1D). mRNA [NM_003620]	0.45	0.03	1.07	155.9	0.45	0.4174	0*	A
EEF1A1	NM_001402	A_32_P15320	Homo sapiens eukaryotic translation elongation factor 1 alpha 1 (EEF1A1). mRNA [NM_001402]	4.8	2.9	11.3	18.21	4.8	0.4251	0.00133	A
TMEM41B	NM_015012	A_32_P173058	Homo sapiens transmembrane protein 41B (TMEM41B). transcript variant 1. mRNA [NM_015012]	1.05	0.76	2.3	15.16	1.05	0.4557	0.0025	A
CD48	NM_001778	A_32_P175934	Homo sapiens CD48 molecule (CD48). transcript variant 1. mRNA [NM_001778]	1.38	0.67	3.2	22.78	1.38	0.4318	0.00058	A
SRSF8	NM_032102	A_32_P17635	Homo sapiens serine/arginine-rich splicing factor 8 (SRSF8). transcript variant 1. mRNA [NM_032102]	1.9	1.24	4.97	16.84	1.9	0.3828	0.00175	A
ASB1	NM_001040445	A_32_P183609	Homo sapiens ankyrin repeat and SOCS box containing 1 (ASB1). mRNA [NM_001040445]	0.47	0.03	0.81	151.75	0.47	0.5762	0*	A
SERPINB9P1	NR_033851	A_32_P183918	Homo sapiens serpin peptidase inhibitor. clade B (ovalbumin). member 9. pseudogene 1 (SERPINB9P1). non-coding RNA [NR_033851]	5.43	2.67	12.25	22.42	5.43	0.4436	0.00061	A
CCDC6	NM_005436	A_32_P184279	Homo sapiens coiled-coil domain containing 6 (CCDC6). mRNA [NM_005436]	0.48	0.38	1.48	13.82	0.48	0.3248	0.00339	A
RPL26P4	NG_002527	A_32_P190488	Homo sapiens ribosomal protein L26 pseudogene 4	0.17	0.11	0.73	17.79	0.17	0.234	0.00144	A
KCTD5	NM_018992	A_32_P191084	Homo sapiens potassium channel tetramerization domain containing 5 (KCTD5). mRNA [NM_018992]	4.52	3.66	11.35	13.58	4.52	0.398	0.00359	A
RPL18A	NM_000980	A_32_P193288	Homo sapiens ribosomal protein L18a (RPL18A). mRNA [NM_000980]	0.39	0.21	1.47	19.96	0.39	0.2622	0.00095	A
FAM117B	NM_173511	A_32_P195401	Homo sapiens family with sequence similarity 117. member B (FAM117B). mRNA [NM_173511]	3.32	1.37	6.62	26.59	3.32	0.5012	0.00031	A
CIAPIN1	NM_020313	A_32_P204381	Homo sapiens cytokine induced apoptosis inhibitor 1 (CIAPIN1). mRNA [NM_020313]	1.44	0.37	3.5	42.99	1.44	0.4098	4e-05	A
QSOX2	NM_181701	A_32_P206401	Homo sapiens quiescin Q6 sulfhydryl oxidase 2 (QSOX2). mRNA [NM_181701]	1.19	0.02	2.2	768.35	1.19	0.5406	0*	A
ARL16	NM_001040025	A_32_P207180	Homo sapiens ADP-ribosylation factor-like 16 (ARL16). mRNA [NM_001040025]	0.41	0.33	0.84	13.66	0.41	0.4952	0.00353	A
RPS3A	NM_001006	A_32_P208178	Homo sapiens ribosomal protein S3A (RPS3A). transcript variant 1. mRNA [NM_001006]	0.5	0.25	1.49	21.97	0.5	0.3369	0.00066	A
HCG26	NR_002812	A_32_P220770	Homo sapiens HLA complex group 26 (non-protein coding) (HCG26). long non-coding RNA [NR_002812]	3.44	2.9	7.19	13.03	3.44	0.4784	0.0041	A
LOC100132831	NR_027761	A_32_P41496	Homo sapiens A20-binding inhibitor of NF-kappaB activation 2 pseudogene (LOC100132831). non-coding RNA [NR_027761]	1.37	0.31	4.37	48.47	1.37	0.3131	2e-05	A
EEF1A1	NM_001402	A_32_P47701	Homo sapiens eukaryotic translation elongation factor 1 alpha 1 (EEF1A1). mRNA [NM_001402]	2.24	0.83	5.25	29.65	2.24	0.4263	0.0002	A
EEF1B2	NM_001959	A_32_P49616	Homo sapiens eukaryotic translation elongation factor 1 beta 2 (EEF1B2). transcript variant 1. mRNA [NM_001959]	0.8	0.35	1.81	25.14	0.8	0.4423	0.00039	A
HLA-DRA	NM_019111	A_32_P87697	Homo sapiens major histocompatibility complex. class II. DR alpha (HLA-DRA). mRNA [NM_019111]	5.25	4.22	12.59	13.69	5.25	0.4171	0.0035	A
PMS2P9	NR_028058	A_32_P92281	Homo sapiens postmeiotic segregation increased 2 pseudogene 9 (PMS2P9). non-coding RNA [NR_028058]	1.64	1.06	3.14	16.92	1.64	0.5206	0.00172	A
STAG3L4	NR_040585	A_32_P98927	Homo sapiens stromal antigen 3-like 4 (pseudogene) (STAG3L4). transcript variant 1. non-coding RNA [NR_040585]	1.86	1.14	3.36	18.04	1.86	0.5537	0.00137	A
RELA	NM_021975	A_33_P3209433	Homo sapiens v-rel avian reticuloendotheliosis viral oncogene homolog A (RELA). transcript variant 1. mRNA [NM_021975]	0.78	0.46	2.02	18.76	0.78	0.3886	0.00119	A
RFX7	NM_022841	A_33_P3210338	Homo sapiens regulatory factor X. 7 (RFX7). mRNA [NM_022841]	0.39	0.32	1.22	13.53	0.39	0.3193	0.00364	A
CENPBD1P1	NR_026052	A_33_P3213259	Homo sapiens CENPBD1 pseudogene 1 (CENPBD1P1). non-coding RNA [NR_026052]	0.38	0.29	0.96	14.29	0.38	0.3941	0.00305	A
IMMP2L	NM_032549	A_33_P3213377	Homo sapiens IMP2 inner mitochondrial membrane peptidase-like (S. cerevisiae) (IMMP2L). transcript variant 1. mRNA [NM_032549]	0.32	0.09	0.62	40.36	0.32	0.5144	5e-05	A
CCDC157	NM_001017437	A_33_P3213767	Homo sapiens cDNA clone IMAGE:4798973. [BC018040]	2.04	0.42	3.48	53.85	2.04	0.5857	1e-05	A
FAM3A	NM_001171134	A_33_P3215864	Homo sapiens family with sequence similarity 3. member A (FAM3A). transcript variant 4. mRNA [NM_001171134]	0.66	0.43	2.23	16.92	0.66	0.294	0.00172	A
CICP4	NG_016559	A_33_P3216267	capicua transcriptional repressor pseudogene 4 [Source:HGNC Symbol;Acc:HGNC:37753] [ENST00000447359]"	4.87	2.67	9.35	20.08	4.87	0.5206	0.00093	A
AGPAT5	NM_018361	A_33_P3217218	Homo sapiens 1-acylglycerol-3-phosphate O-acyltransferase 5 (AGPAT5). mRNA [NM_018361]	0.84	0.65	3.56	14.06	0.84	0.2352	0.00321	A
DW451783	DW451783	A_33_P3217500	HHAGE004513 Human liver regeneration after partial hepatectomy Homo sapiens cDNA. mRNA sequence [DW451783]	2.95	0.21	6.14	153.28	2.95	0.4797	0*	A
TLE1	NM_001303103	A_33_P3217719	Homo sapiens transducin-like enhancer of split 1 (E(sp1) homolog. Drosophila) (TLE1). transcript variant 1. mRNA [NM_001303103]	1.05	0.64	2.52	18.11	1.05	0.4184	0.00135	A
PPA2	NM_176867	A_33_P3219010	pyrophosphatase (inorganic) 2 [Source:HGNC Symbol;Acc:HGNC:28883] [ENST00000505713]"	1.8	1.54	6.07	12.86	1.8	0.2959	0.00428	A
MED14	NM_004229	A_33_P3223749	Homo sapiens mediator complex subunit 14 (MED14). mRNA [NM_004229]	0.49	0.27	1.02	20.38	0.49	0.4851	0.00088	A
CRYZL1	NM_145858	A_33_P3225937	Homo sapiens crystallin. zeta (quinone reductase)-like 1 (CRYZL1). mRNA [NM_145858]	4.34	3.27	12.69	14.6	4.34	0.3418	0.00284	A
TBCD	NM_005993	A_33_P3228722	tubulin folding cofactor D [Source:HGNC Symbol;Acc:HGNC:11581] [ENST00000571618]"	1.69	1.03	3.44	18.1	1.69	0.4921	0.00135	A
EPT1	NM_033505	A_33_P3230176	Homo sapiens ethanolaminephosphotransferase 1 (CDP-ethanolamine-specific) (EPT1). mRNA [NM_033505]	1.7	1.39	5.32	13.5	1.7	0.3197	0.00366	A
ZNF776	NM_173632	A_33_P3231162	Homo sapiens zinc finger protein 776 (ZNF776). mRNA [NM_173632]	2.15	1.38	4.34	17.15	2.15	0.4963	0.00164	A
ATXN10	NM_013236	A_33_P3231367	Homo sapiens ataxin 10 (ATXN10). transcript variant 1. mRNA [NM_013236]	0.59	0.22	1.45	29.04	0.59	0.4072	0.00022	A
TMEM14B	NM_030969	A_33_P3232047	Homo sapiens transmembrane protein 14B (TMEM14B). transcript variant 1. mRNA [NM_030969]	0.98	0.78	2.35	13.96	0.98	0.4192	0.00328	A
BF515046	BF515046	A_33_P3233055	UI-H-BW1-anr-f-12-0-UI.s1 NCI_CGAP_Sub7 Homo sapiens cDNA clone IMAGE:3083302 3'. mRNA sequence [BF515046]	0.07	0.01	0.2	59.07	0.07	0.3338	1e-05	A
RPS29P9	NG_009588	A_33_P3234641	AGENCOURT_10396863 NIH_MGC_141 Homo sapiens cDNA clone IMAGE:6605419 5'. mRNA sequence [BU566292]	0.36	0.01	1.72	719.4	0.36	0.2071	0*	A
PIN4	NM_006223	A_33_P3235987	Homo sapiens protein (peptidylprolyl cis/trans isomerase) NIMA-interacting. 4 (parvulin) (PIN4). transcript variant 1. mRNA [NM_006223]	0.68	0.4	2.2	18.73	0.68	0.3077	0.0012	A
ZNF548	NM_001172773	A_33_P3239148	Homo sapiens zinc finger protein 548 (ZNF548). transcript variant 1. mRNA [NM_001172773]	7.1	1.27	11.23	61.59	7.1	0.6325	1e-05	A
RPS15A	NM_001019	A_33_P3241582	Homo sapiens ribosomal protein S15a (RPS15A). transcript variant 2. mRNA [NM_001019]	0.18	0.08	0.59	24.76	0.18	0.3024	0.00042	A
RPL7AP26	NG_010339	A_33_P3242231	ribosomal protein L7a pseudogene 26 [Source:HGNC Symbol;Acc:HGNC:36815] [ENST00000488538]"	3.16	2.67	7.83	13.05	3.16	0.404	0.00408	A
ESRRA	NM_001282450	A_33_P3243544	Homo sapiens estrogen-related receptor alpha (ESRRA). transcript variant 2. mRNA [NM_001282450]	2.21	1.1	4.6	22.01	2.21	0.4797	0.00066	A
PSME4	NM_014614	A_33_P3243997	Homo sapiens proteasome (prosome. macropain) activator subunit 4 (PSME4). mRNA [NM_014614]	0.3	0.1	0.69	33.19	0.3	0.4387	0.00013	A
BEX2	NM_001168399	A_33_P3245178	Homo sapiens brain expressed X-linked 2 (BEX2). transcript variant 1. mRNA [NM_001168399]	0.57	0.28	3.13	22.68	0.57	0.1835	0.00059	A
RBX1	NM_014248	A_33_P3246318	Homo sapiens ring-box 1. E3 ubiquitin protein ligase (RBX1). mRNA [NM_014248]	0.28	0.09	1.43	34.78	0.28	0.199	0.0001	A
XIAP	NM_001167	A_33_P3246990	Homo sapiens X-linked inhibitor of apoptosis. E3 ubiquitin protein ligase (XIAP). transcript variant 1. mRNA [NM_001167]	0.71	0.44	1.59	17.79	0.71	0.448	0.00144	A
ZNF814	NM_001144989	A_33_P3247848	Homo sapiens zinc finger protein 814 (ZNF814). mRNA [NM_001144989]	3.47	0.32	5.16	119.69	3.47	0.6721	0	A
PLAA	NM_001031689	A_33_P3249434	Homo sapiens phospholipase A2-activating protein (PLAA). mRNA [NM_001031689]	0.97	0.74	2.32	14.43	0.97	0.4196	0.00295	A
PHF12	NM_020889	A_33_P3252889	Homo sapiens PHD finger protein 12 (PHF12). transcript variant 2. mRNA [NM_020889]	0.25	0.2	0.78	13.31	0.25	0.3148	0.00383	A
ST6GALNAC6	NM_013443	A_33_P3254751	ST6 (alpha-N-acetyl-neuraminyl-2.3-beta-galactosyl-1.3)-N-acetylgalactosaminide alpha-2.6-sialyltransferase 6 [Source:HGNC Symbol;Acc:HGNC:23364] [ENST00000483353]"	1.87	0.42	4.27	48.32	1.87	0.4373	2e-05	A
MYLIP	NM_013262	A_33_P3255914	Homo sapiens myosin regulatory light chain interacting protein (MYLIP). mRNA [NM_013262]	0.86	0.62	1.92	15.35	0.86	0.4483	0.0024	A
RBM48	NM_032120	A_33_P3256532	Homo sapiens RNA binding motif protein 48 (RBM48). mRNA [NM_032120]	0.97	0.59	2.78	18.11	0.97	0.3484	0.00135	A
TSPAN17	NM_012171	A_33_P3257784	Homo sapiens tetraspanin 17 (TSPAN17). transcript variant 1. mRNA [NM_012171]	0.19	0.09	0.93	23.92	0.19	0.1997	0.00048	A
TMEM222	NM_032125	A_33_P3259722	Homo sapiens transmembrane protein 222 (TMEM222). transcript variant 1. mRNA [NM_032125]	1.63	0.34	4.42	52.71	1.63	0.3692	2e-05	A
A_33_P3260455	A_33_P3260455	A_33_P3260455	Unknown	1.94	0.67	5.11	32	1.94	0.3799	0.00015	A
RASA3	NM_007368	A_33_P3262515	Homo sapiens RAS p21 protein activator 3 (RASA3). mRNA [NM_007368]	1.58	0.75	3.5	23.21	1.58	0.4527	0.00054	A
CICP19	NG_028701	A_33_P3263603	capicua transcriptional repressor pseudogene 19 [Source:HGNC Symbol;Acc:HGNC:48829] [ENST00000592994]"	0.4	0.11	1.03	38.93	0.4	0.383	6e-05	A
SNX1	NM_003099	A_33_P3268716	Homo sapiens sorting nexin 1 (SNX1). transcript variant 1. mRNA [NM_003099]	2.16	1.2	4.08	19.76	2.16	0.5303	0.00099	A
ZNF461	NM_153257	A_33_P3269278	Homo sapiens zinc finger protein 461 (ZNF461). transcript variant 1. mRNA [NM_153257]	1.73	0.97	3.95	19.64	1.73	0.4392	0.00101	A
A_33_P3270593	A_33_P3270593	A_33_P3270593	Unknown	4.57	3.86	12.47	13.03	4.57	0.3664	0.0041	A
RPS29	NM_001032	A_33_P3270852	Homo sapiens ribosomal protein S29 (RPS29). transcript variant 1. mRNA [NM_001032]	0.37	0.15	1.57	27.29	0.37	0.2385	0.00028	A
PDE4DIP	NM_014644	A_33_P3272090	Homo sapiens phosphodiesterase 4D interacting protein (PDE4DIP). transcript variant 1. mRNA [NM_014644]	2.73	1.82	5.07	16.46	2.73	0.5378	0.00189	A
ZSCAN16-AS1	NR_103455	A_33_P3272442	Homo sapiens ZSCAN16 antisense RNA 1 (ZSCAN16-AS1). transcript variant 1. long non-coding RNA [NR_103455]	6.27	3.61	11.57	19.11	6.27	0.542	0.00111	A
ZNF75A	NM_153028	A_33_P3279109	zinc finger protein 75a [Source:HGNC Symbol;Acc:HGNC:13146] [ENST00000612186]"	0.59	0.15	0.98	43.36	0.59	0.608	4e-05	A
GOSR2	NM_001012511	A_33_P3279441	Homo sapiens golgi SNAP receptor complex member 2 (GOSR2). transcript variant C. mRNA [NM_001012511]	0.26	0.12	0.59	25.16	0.26	0.4455	0.00039	A
SNHG3	NR_036473	A_33_P3280945	Homo sapiens small nucleolar RNA host gene 3 (non-protein coding) (SNHG3). transcript variant 1. long non-coding RNA [NR_036473]	0.61	0.09	1.11	76.69	0.61	0.5545	0*	A
ARF3	NM_001659	A_33_P3281358	ADP-ribosylation factor 3 [Source:HGNC Symbol;Acc:HGNC:654] [ENST00000472621]"	3.58	2.68	10.68	14.7	3.58	0.3357	0.00277	A
TMEM203	NM_053045	A_33_P3285024	Homo sapiens transmembrane protein 203 (TMEM203). mRNA [NM_053045]	2.63	0.69	6.64	42.07	2.63	0.3963	5e-05	A
AY129018	AY129018	A_33_P3287195	Homo sapiens clone FP18376 unknown mRNA. [AY129018]	6.09	2.33	11.97	28.79	6.09	0.5091	0.00023	A
PSMA1	NM_001143937	A_33_P3288384	Homo sapiens proteasome (prosome. macropain) subunit. alpha type. 1 (PSMA1). transcript variant 3. mRNA [NM_001143937]	0.64	0.37	1.37	19.14	0.64	0.4661	0.00111	A
UBIAD1	NM_013319	A_33_P3292307	Homo sapiens UbiA prenyltransferase domain containing 1 (UBIAD1). mRNA [NM_013319]	0.63	0.46	1.95	15.1	0.63	0.322	0.00254	A
TCOF1	NM_001008657	A_33_P3292915	Homo sapiens Treacher Collins-Franceschetti syndrome 1 (TCOF1). transcript variant 3. mRNA [NM_001008657]	2.45	1.94	5.92	13.91	2.45	0.4147	0.00333	A
VPS37D	NM_001077621	A_33_P3293573	Homo sapiens vacuolar protein sorting 37 homolog D (S. cerevisiae) (VPS37D). mRNA [NM_001077621]	2.56	2.12	11.82	13.31	2.56	0.2166	0.00383	A
ZXDC	NM_001040653	A_33_P3295423	Homo sapiens ZXD family zinc finger C (ZXDC). transcript variant 2. mRNA [NM_001040653]	0.51	0.25	1.22	22.26	0.51	0.4204	0.00063	A
PCBP2	NM_005016	A_33_P3298492	Homo sapiens poly(rC) binding protein 2 (PCBP2). transcript variant 1. mRNA [NM_005016]	0.94	0.56	2.75	18.65	0.94	0.3433	0.00122	A
HINT3	NM_138571	A_33_P3299872	Homo sapiens histidine triad nucleotide binding protein 3 (HINT3). mRNA [NM_138571]	0.28	0.15	1.04	21.27	0.28	0.2728	0.00075	A
ZFAND4	NM_001282905	A_33_P3301316	Homo sapiens zinc finger. AN1-type domain 4 (ZFAND4). transcript variant 3. mRNA [NM_001282905]	0.14	0.1	0.53	15.28	0.14	0.2562	0.00244	A
A_33_P3302390	A_33_P3302390	A_33_P3302390	Unknown	0.8	0.42	1.97	21.03	0.8	0.4067	0.00078	A
C11orf31	NM_170746	A_33_P3306983	Homo sapiens chromosome 11 open reading frame 31 (C11orf31). mRNA [NM_170746]	0.44	0.37	1.22	12.97	0.44	0.3594	0.00416	A
DENR	NM_003677	A_33_P3307775	Homo sapiens density-regulated protein (DENR). mRNA [NM_003677]	3.69	1.27	8.01	31.97	3.69	0.4603	0.00015	A
PHLDB3	NM_198850	A_33_P3311083	pleckstrin homology-like domain. family B. member 3 [Source:HGNC Symbol;Acc:HGNC:30499] [ENST00000599242]"	4.04	3.26	7.84	13.61	4.04	0.5149	0.00357	A
UHRF1BP1	NM_017754	A_33_P3313421	Homo sapiens UHRF1 binding protein 1 (UHRF1BP1). mRNA [NM_017754]	0.69	0.56	1.47	13.5	0.69	0.4722	0.00366	A
MGAT1	NM_001114618	A_33_P3317664	Homo sapiens mannosyl (alpha-1.3-)-glycoprotein beta-1.2-N-acetylglucosaminyltransferase (MGAT1). transcript variant 1. mRNA [NM_001114618]	1.97	0.86	4.23	25.22	1.97	0.4658	0.00039	A
SFPQ	NM_005066	A_33_P3318292	Homo sapiens splicing factor proline/glutamine-rich (SFPQ). mRNA [NM_005066]	1.13	0.47	2.32	26.28	1.13	0.4873	0.00033	A
CCBL2	NM_001008661	A_33_P3318696	Homo sapiens cysteine conjugate-beta lyase 2 (CCBL2). transcript variant 1. mRNA [NM_001008661]	0.74	0.43	2.32	18.9	0.74	0.3184	0.00116	A
LOC100272216	NR_027439	A_33_P3321801	Homo sapiens uncharacterized LOC100272216 (LOC100272216). long non-coding RNA [NR_027439]	7.72	6.44	17.53	13.19	7.72	0.4407	0.00395	A
GATAD2B	NM_020699	A_33_P3323822	Homo sapiens GATA zinc finger domain containing 2B (GATAD2B). mRNA [NM_020699]	0.97	0.77	3.12	13.88	0.97	0.31	0.00335	A
SMIM12	NM_001164824	A_33_P3325467	Homo sapiens small integral membrane protein 12 (SMIM12). transcript variant 1. mRNA [NM_001164824]	0.65	0.42	1.37	17.09	0.65	0.4753	0.00166	A
SGPL1	NM_003901	A_33_P3327847	Homo sapiens sphingosine-1-phosphate lyase 1 (SGPL1). mRNA [NM_003901]	2.89	2.39	9.98	13.3	2.89	0.2896	0.00384	A
lnc-ZNF33A-2	lnc-ZNF33A-2:1	A_33_P3329750	LNCipedia lincRNA (lnc-ZNF33A-2). lincRNA [lnc-ZNF33A-2:1]	5.1	3.4	11.69	16.53	5.1	0.4364	0.00187	A
WBP11	NM_016312	A_33_P3334037	Homo sapiens WW domain binding protein 11 (WBP11). mRNA [NM_016312]	0.27	0.2	0.95	14.82	0.27	0.2799	0.0027	A
ZXDB	NM_007157	A_33_P3334308	Homo sapiens zinc finger. X-linked. duplicated B (ZXDB). mRNA [NM_007157]	1.8	0.4	3.93	49.06	1.8	0.4574	2e-05	A
PPCS	NM_001287507	A_33_P3337009	Homo sapiens phosphopantothenoylcysteine synthetase (PPCS). transcript variant 4. mRNA [NM_001287507]	0.93	0.48	1.69	21.38	0.93	0.5532	0.00074	A
NUAK2	NM_030952	A_33_P3338166	Homo sapiens NUAK family. SNF1-like kinase. 2 (NUAK2). mRNA [NM_030952]	0.87	0.29	2.76	33.33	0.87	0.3134	0.00012	A
WARS2	NM_201263	A_33_P3338417	Homo sapiens tryptophanyl tRNA synthetase 2. mitochondrial (WARS2). transcript variant 2. mRNA [NM_201263]	0.92	0.76	4.8	13.34	0.92	0.191	0.0038	A
NRL	NM_006177	A_33_P3338631	Homo sapiens neural retina leucine zipper (NRL). mRNA [NM_006177]	0.7	0.52	2.86	14.59	0.7	0.2431	0.00284	A
PLEKHA2	NM_021623	A_33_P3339860	Homo sapiens pleckstrin homology domain containing. family A (phosphoinositide binding specific) member 2 (PLEKHA2). mRNA [NM_021623]	0.7	0.55	2.01	14.03	0.7	0.3494	0.00324	A
ZNF276	NM_001113525	A_33_P3340682	Homo sapiens zinc finger protein 276 (ZNF276). transcript variant a. mRNA [NM_001113525]	5.99	5.07	13.95	13	5.99	0.4294	0.00413	A
CDK17	NM_001170464	A_33_P3341224	Homo sapiens cyclin-dependent kinase 17 (CDK17). transcript variant 2. mRNA [NM_001170464]	0.91	0.7	2.39	14.18	0.91	0.3805	0.00312	A
IRF8	NM_002163	A_33_P3343120	Homo sapiens interferon regulatory factor 8 (IRF8). mRNA [NM_002163]	0.73	0.43	2.4	18.45	0.73	0.3032	0.00127	A
CCDC9	NM_015603	A_33_P3345936	Homo sapiens coiled-coil domain containing 9 (CCDC9). mRNA [NM_015603]	0.65	0.51	2.01	14.21	0.65	0.3255	0.0031	A
C6orf48	NM_001287483	A_33_P3353051	Homo sapiens chromosome 6 open reading frame 48 (C6orf48). transcript variant 4. mRNA [NM_001287483]	2.18	0.14	3.93	174.91	2.18	0.5541	0*	A
PPP1R3G	NM_001145115	A_33_P3353996	Homo sapiens protein phosphatase 1. regulatory subunit 3G (PPP1R3G). mRNA [NM_001145115]	3.2	0.8	6.66	44.1	3.2	0.4805	4e-05	A
RPL23AP53	NR_003572	A_33_P3354021	Homo sapiens ribosomal protein L23a pseudogene 53 (RPL23AP53). non-coding RNA [NR_003572]	0.51	0.44	1.22	12.81	0.51	0.4185	0.00432	A
PIGS	NM_033198	A_33_P3354683	Homo sapiens phosphatidylinositol glycan anchor biosynthesis. class S (PIGS). mRNA [NM_033198]	0.19	0.11	0.76	19.25	0.19	0.2542	0.00108	A
FLJ42627	NR_024492	A_33_P3354796	Homo sapiens uncharacterized LOC645644 (FLJ42627). long non-coding RNA [NR_024492]	3.56	0.61	6.13	64.19	3.56	0.5803	1e-05	A
MLLT10	NM_004641	A_33_P3355071	Homo sapiens myeloid/lymphoid or mixed-lineage leukemia (trithorax homolog. Drosophila); translocated to. 10 (MLLT10). transcript variant 1. mRNA [NM_004641]"	0.92	0.52	2.5	19.63	0.92	0.3693	0.00101	A
TTC9C	NM_173810	A_33_P3355371	tetratricopeptide repeat domain 9C [Source:HGNC Symbol;Acc:HGNC:28432] [ENST00000294161]"	0.98	0.42	2.29	25.59	0.98	0.428	0.00037	A
POGZ	NM_001194937	A_33_P3357382	pogo transposable element with ZNF domain [Source:HGNC Symbol;Acc:HGNC:18801] [ENST00000485040]"	0.96	0.58	1.96	18.3	0.96	0.4897	0.0013	A
IDH3B	NM_174855	A_33_P3358069	Homo sapiens isocitrate dehydrogenase 3 (NAD+) beta (IDH3B). transcript variant 2. mRNA [NM_174855]	0.65	0.18	1.59	40.45	0.65	0.4068	5e-05	A
A_33_P3358347	A_33_P3358347	A_33_P3358347	Unknown	0.33	0.21	0.99	17.12	0.33	0.3284	0.00165	A
CK825926	CK825926	A_33_P3359713	ik35e10.y5 HR85 islet Homo sapiens cDNA clone IMAGE:5783130 5' similar to SW:TCPZ_HUMAN P40227 T-COMPLEX PROTEIN 1. ZETA SUBUNIT ;. mRNA sequence [CK825926]"	2.15	0.47	5.09	50.05	2.15	0.4227	2e-05	A
ZFP30	NM_014898	A_33_P3362861	Homo sapiens ZFP30 zinc finger protein (ZFP30). mRNA [NM_014898]	0.83	0.42	2.81	21.74	0.83	0.2938	0.00069	A
KCTD5	NM_018992	A_33_P3362981	Homo sapiens potassium channel tetramerization domain containing 5 (KCTD5). mRNA [NM_018992]	1.57	0.24	3.25	73.32	1.57	0.4845	1e-05	A
VAC14	NM_001351157	A_33_P3363091	Human Tax1 binding protein mRNA. partial cds. [U25801]	2.14	0.31	3.98	76.82	2.14	0.5382	0	A
DNAJC21	NM_194283	A_33_P3369939	Homo sapiens DnaJ (Hsp40) homolog. subfamily C. member 21 (DNAJC21). transcript variant 1. mRNA [NM_194283]	0.27	0.23	0.69	12.81	0.27	0.3859	0.00433	A
ATXN1L	NM_001137675	A_33_P3369969	Homo sapiens ataxin 1-like (ATXN1L). mRNA [NM_001137675]	2.26	1.17	4.38	21.33	2.26	0.5156	0.00074	A
ELAC2	NM_173717	A_33_P3373541	Homo sapiens elaC ribonuclease Z 2 (ELAC2). transcript variant 2. mRNA [NM_173717]	1.92	1.33	4.54	15.93	1.92	0.4241	0.00212	A
CMTM7	NM_138410	A_33_P3376828	Homo sapiens CKLF-like MARVEL transmembrane domain containing 7 (CMTM7). transcript variant 1. mRNA [NM_138410]	0.85	0.31	2.26	29.87	0.85	0.3773	0.0002	A
HLA-DRB3	NM_022555	A_33_P3383912	Homo sapiens major histocompatibility complex. class II. DR beta 3 (HLA-DRB3). mRNA [NM_022555]	4.62	2.15	9.84	23.6	4.62	0.4696	0.0005	A
C17orf99	NM_001163075	A_33_P3384133	Homo sapiens chromosome 17 open reading frame 99 (C17orf99). mRNA [NM_001163075]	7.45	6.45	29.17	12.71	7.45	0.2555	0.00443	A
LOC101927100	NR_109874	A_33_P3384835	Homo sapiens uncharacterized LOC101927100 (LOC101927100). transcript variant 1. long non-coding RNA [NR_109874]	0.69	0.47	2.58	16.07	0.69	0.2671	0.00206	A
UBASH3A	NM_001243467	A_33_P3385909	Homo sapiens ubiquitin associated and SH3 domain containing A (UBASH3A). transcript variant 3. mRNA [NM_001243467]	1.01	0.51	1.98	21.76	1.01	0.5108	0.00069	A
MRPL38	NM_032478	A_33_P3386532	mitochondrial ribosomal protein L38 [Source:HGNC Symbol;Acc:HGNC:14033] [ENST00000410030]"	0.58	0.12	2.6	51	0.58	0.2219	2e-05	A
LINC01220	NR_038421	A_33_P3388080	Homo sapiens long intergenic non-protein coding RNA 1220 [Source:HGNC Symbol;Acc:HGNC:49664] [ENST00000558575]"	10.17	3.65	18.55	30.68	10.17	0.5481	0.00018	A
UBE2Z	NM_023079	A_33_P3390521	Homo sapiens ubiquitin-conjugating enzyme E2Z (UBE2Z). mRNA [NM_023079]	0.61	0.4	1.54	16.94	0.61	0.3992	0.00171	A
ZMIZ1-AS1	NR_024431	A_33_P3394140	Homo sapiens ZMIZ1 antisense RNA 1 (ZMIZ1-AS1). transcript variant 1. long non-coding RNA [NR_024431]	4.14	0.88	10.8	51.52	4.14	0.3834	2e-05	A
RPP38	NM_183005	A_33_P3396877	Homo sapiens ribonuclease P/MRP 38kDa subunit (RPP38). transcript variant 1. mRNA [NM_183005]	0.81	0.34	1.99	26.42	0.81	0.4039	0.00032	A
PI4KA	NM_058004	A_33_P3399107	Homo sapiens phosphatidylinositol 4-kinase. catalytic. alpha (PI4KA). mRNA [NM_058004]	0.96	0.22	1.59	47.27	0.96	0.604	3e-05	A
IL15RA	NM_172200	A_33_P3399267	Homo sapiens interleukin 15 receptor. alpha (IL15RA). transcript variant 2. mRNA [NM_172200]	2.23	1.68	6.39	14.64	2.23	0.3495	0.00281	A
SH3TC1	NM_001318480	A_33_P3399448	Homo sapiens SH3 domain and tetratricopeptide repeats 1. mRNA (cDNA clone IMAGE:6291103). complete cds. [BC068094]	6.21	4.9	13.97	13.93	6.21	0.4444	0.00331	A
AKT2	NM_001626	A_33_P3400171	Homo sapiens v-akt murine thymoma viral oncogene homolog 2 (AKT2). transcript variant 1. mRNA [NM_001626]	0.37	0.08	1.22	47.59	0.37	0.3014	3e-05	A
CHRAC1	NM_017444	A_33_P3400263	Homo sapiens chromatin accessibility complex 1 (CHRAC1). transcript variant 1. mRNA [NM_017444]	0.58	0.49	1.94	13.06	0.58	0.3008	0.00407	A
RPL39	NM_001000	A_33_P3401301	Homo sapiens ribosomal protein L39 (RPL39). mRNA [NM_001000]	0.74	0.56	2.89	14.39	0.74	0.2543	0.00298	A
SUGP1	NM_172231	A_33_P3404843	Homo sapiens SURP and G patch domain containing 1 (SUGP1). mRNA [NM_172231]	6.94	2.16	13.84	35.27	6.94	0.5011	0.0001	A
WASL	NM_003941	A_33_P3405444	Homo sapiens Wiskott-Aldrich syndrome-like (WASL). mRNA [NM_003941]	0.77	0.49	1.61	17.24	0.77	0.4795	0.00161	A
ZNF776	NM_173632	A_33_P3406066	Homo sapiens zinc finger protein 776 (ZNF776). mRNA [NM_173632]	3.3	2.07	8.18	17.52	3.3	0.4035	0.00152	A
A_33_P3406090	A_33_P3406090	A_33_P3406090	Unknown	1.45	1.01	4.91	15.76	1.45	0.2951	0.00219	A
CLCN5	NM_001127899	A_33_P3415087	Homo sapiens chloride channel. voltage-sensitive 5 (CLCN5). transcript variant 1. mRNA [NM_001127899]	1.27	0.15	1.9	94.98	1.27	0.6717	0*	A
RBM12	NM_006047	A_33_P3416286	Homo sapiens RNA binding motif protein 12 (RBM12). transcript variant 1. mRNA [NM_006047]	0.21	0.03	0.99	88.14	0.21	0.2085	0*	A
HNRNPU-AS1	NR_026778	A_33_P3416483	Homo sapiens HNRNPU antisense RNA 1 (HNRNPU-AS1). long non-coding RNA [NR_026778]	7.21	6.05	15.01	13.1	7.21	0.4804	0.00403	A
ACTR10	NM_018477	A_33_P3416946	Homo sapiens actin-related protein 10 homolog (S. cerevisiae) (ACTR10). mRNA [NM_018477]	0.28	0.24	0.63	12.91	0.28	0.4365	0.00422	A
PWARSN	NR_022011	A_33_P3418668	Homo sapiens Prader Willi/Angelman region RNA. SNRPN neighbor (PWARSN). long non-coding RNA [NR_022011]	0.39	0.13	0.92	31.85	0.39	0.4189	0.00015	A
ZNF592	NM_014630	A_33_P3418726	Homo sapiens zinc finger protein 592 (ZNF592). mRNA [NM_014630]	1.24	0.95	2.64	14.44	1.24	0.4717	0.00295	A
ZNF542	NR_003127	A_33_P3418731	Homo sapiens zinc finger protein 542. pseudogene (ZNF542P). transcript variant 4. non-coding RNA [NR_003127]	6.15	2.99	12.38	22.6	6.15	0.4968	0.0006	A
DCAF4	NM_015604	A_33_P3419234	Homo sapiens DDB1 and CUL4 associated factor 4 (DCAF4). transcript variant 1. mRNA [NM_015604]	3.65	2.1	6.84	19.14	3.65	0.5334	0.00111	A
ADTRP	NM_001143948	A_33_P3419790	androgen-dependent TFPI-regulating protein [Source:HGNC Symbol;Acc:HGNC:21214] [ENST00000514824]"	6.16	2.15	15.55	31.55	6.16	0.3959	0.00016	A
RPS29	NM_001032	A_33_P3419806	Homo sapiens ribosomal protein S29 (RPS29). transcript variant 1. mRNA [NM_001032]	0.43	0.07	1.77	69.2	0.43	0.244	1e-05	A
NPB	NM_148896	A_33_P3419970	Homo sapiens neuropeptide B (NPB). mRNA [NM_148896]	0.89	0.76	2.26	12.8	0.89	0.3932	0.00434	A
CDK20	NM_001039803	A_33_P3420442	Homo sapiens cyclin-dependent kinase 20 (CDK20). transcript variant 3. mRNA [NM_001039803]	1.99	1.67	4.5	13.12	1.99	0.4422	0.00401	A
KIAA1147	NM_001080392	A_33_P3421626	Homo sapiens KIAA1147 (KIAA1147). mRNA [NM_001080392]	0.63	0.15	1.22	46.2	0.63	0.5211	3e-05	A
FXYD5	NM_001164605	A_33_P3422030	FXYD domain containing ion transport regulator 5 [Source:HGNC Symbol;Acc:HGNC:4029] [ENST00000392218]"	3.17	2.64	6.82	13.18	3.17	0.4641	0.00396	A
C7orf73	NM_001130929	A_33_P3422812	Homo sapiens chromosome 7 open reading frame 73 (C7orf73). mRNA [NM_001130929]	2.08	0.85	3.75	26.77	2.08	0.5536	0.00031	A
DHX40	NM_024612	A_33_P3424112	Homo sapiens DEAH (Asp-Glu-Ala-His) box polypeptide 40 (DHX40). transcript variant 1. mRNA [NM_024612]	0.2	0.1	0.87	22.19	0.2	0.2285	0.00064	A
HLA-DQB1	NM_002123	A_33_P3424222	Homo sapiens major histocompatibility complex. class II. DQ beta 1 (HLA-DQB1). transcript variant 1. mRNA [NM_002123]	4.28	3.06	14.48	15.42	4.28	0.2958	0.00237	A
ADAT2	NM_001286259	A_33_P3602006	Homo sapiens adenosine deaminase. tRNA-specific 2 (ADAT2). transcript variant 2. mRNA [NM_001286259]	0.96	0.52	2.72	20.33	0.96	0.3541	0.00089	A
CBX3P2	NR_033754	A_33_P3606465	Homo sapiens chromobox homolog 3 pseudogene 2 (CBX3P2). non-coding RNA [NR_033754]	5.41	2	9.9	29.72	5.41	0.5468	0.0002	A
lnc-MGAT1-1	lnc-MGAT1-1:1	A_33_P3623118	Homo sapiens cDNA FLJ30091 fis. clone BNGH41000017. [AK054653]	1.52	0.76	2.96	22.12	1.52	0.5149	0.00065	A
SNORA33	NR_002436	A_33_P3650353	wm38b12.x1 NCI_CGAP_Ut4 Homo sapiens cDNA clone IMAGE:2438207 3' similar to gb:X53505 40S RIBOSOMAL PROTEIN S12 (HUMAN);. mRNA sequence [AI887274]"	2.69	1.07	6.86	27.63	2.69	0.3925	0.00027	A
MIR146A	NM_032478	A_33_P3718269	microRNA 146a [Source:HGNC Symbol;Acc:HGNC:31533] [ENST00000517927]"	14.98	0.37	22.57	450.74	14.98	0.6636	0*	A
LINC00685	NR_027232	A_33_P3722568	Homo sapiens long intergenic non-protein coding RNA 685 (LINC00685). transcript variant 1. long non-coding RNA [NR_027232]	6.57	3.02	14.81	23.98	6.57	0.4438	0.00047	A
LOC100506282	XR_110899	A_33_P3732466	PREDICTED: Homo sapiens uncharacterized LOC100506282 (LOC100506282). transcript variant X1. misc_RNA [XR_110899]	0.65	0.31	1.78	23.04	0.65	0.3628	0.00055	A
lnc-MYO1G-1	lnc-MYO1G-1:1	A_33_P3734384	Homo sapiens cDNA FLJ40207 fis. clone TESTI2020946. [AK097526]	0.63	0.52	2.24	13.39	0.63	0.2795	0.00376	A
LINC01004	NR_039981	A_33_P3762913	Homo sapiens long intergenic non-protein coding RNA 1004 (LINC01004). long non-coding RNA [NR_039981]	2.91	2.16	6.16	14.79	2.91	0.4721	0.00272	A
FBXO25	NM_012173	A_33_P3841368	F-box protein 25 [Source:HGNC Symbol;Acc:HGNC:13596] [ENST00000382824]"	1.21	0.61	2.92	22	1.21	0.415	0.00066	A
THUMPD3-AS1	NR_027007	A_33_P3841819	Homo sapiens THUMPD3 antisense RNA 1 (THUMPD3-AS1). long non-coding RNA [NR_027007]	0.72	0.58	2.25	13.63	0.72	0.321	0.00355	A
ZCCHC10	NM_017665	A_33_P3883912	Homo sapiens zinc finger. CCHC domain containing 10 (ZCCHC10). transcript variant 4. mRNA [NM_017665]	0.17	0.14	0.71	13.63	0.17	0.2413	0.00355	A
KIAA0040	NM_001162893	A_19_P00315506	Homo sapiens KIAA0040 (KIAA0040). transcript variant 1. mRNA [NM_001162893]	1.61	0.95	5.55	18.63	1.61	0.2906	0.00122	B
LINC01137	NR_038842	A_19_P00317411	Homo sapiens long intergenic non-protein coding RNA 1137 (LINC01137). long non-coding RNA [NR_038842]	1.31	0.57	2.78	25.43	1.31	0.4722	0.00038	B
LINC01137	NR_038842	A_19_P00317412	Homo sapiens long intergenic non-protein coding RNA 1137 (LINC01137). long non-coding RNA [NR_038842]	1.98	0.96	4.66	22.85	1.98	0.4254	0.00057	B
LINC01023	NR_046368	A_19_P00318587	Homo sapiens long intergenic non-protein coding RNA 1023 (LINC01023). long non-coding RNA [NR_046368]	0.42	0.35	1.52	13.26	0.42	0.277	0.00387	B
FAM200B	NM_012173	A_19_P00321063	family with sequence similarity 200. member B [Source:HGNC Symbol;Acc:HGNC:27740] [ENST00000504823]"	0.38	0.3	0.92	14.02	0.38	0.4173	0.00324	B
LINC01137	NR_038842	A_19_P00802257	Homo sapiens long intergenic non-protein coding RNA 1137 (LINC01137). long non-coding RNA [NR_038842]	1.77	0.67	3.73	29.22	1.77	0.4755	0.00021	B
LINC01137	NR_038842	A_19_P00812911	Homo sapiens long intergenic non-protein coding RNA 1137 (LINC01137). long non-coding RNA [NR_038842]	1.67	0.43	3.22	42.6	1.67	0.5188	4e-05	B
CASP17P	NR_034078	A_19_P00813192	Homo sapiens caspase 17, pseudogene	1.1	0.55	2.74	22.13	1.1	0.4014	0.00065	B
A_21_P0000520	A_21_P0000520	A_21_P0000520	Unknown	0.46	0.2	0.94	24.48	0.46	0.4847	0.00044	B
UBE2L3	NM_003347	A_21_P0000566	Homo sapiens ubiquitin-conjugating enzyme E2L 3 (UBE2L3). transcript variant 1. mRNA [NM_003347]	1.76	0.87	4.47	22.26	1.76	0.3942	0.00063	B
TRAPPC1	NM_021210	A_21_P0000585	Homo sapiens trafficking protein particle complex 1 (TRAPPC1). transcript variant 1. mRNA [NM_021210]	0.91	0.19	1.91	51.5	0.91	0.475	2e-05	B
LOC643733	NR_034079	A_21_P0000630	Homo sapiens caspase 4. apoptosis-related cysteine peptidase pseudogene (LOC643733). transcript variant 2. non-coding RNA [NR_034079]	1.55	0.41	3.28	41.9	1.55	0.4735	5e-05	B
LOC115110	NR_037844	A_21_P0000691	Homo sapiens uncharacterized LOC115110 (LOC115110). long non-coding RNA [NR_037844]	0.81	0.53	2.1	16.85	0.81	0.3872	0.00175	B
IL10RB-AS1	NR_038974	A_21_P0000856	Homo sapiens IL10RB antisense RNA 1 (head to head) (IL10RB-AS1). long non-coding RNA [NR_038974]	0.84	0.19	1.65	49.39	0.84	0.5092	2e-05	B
lnc-EGLN1-1	lnc-EGLN1-1:6	A_21_P0001238	LNCipedia lincRNA (lnc-EGLN1-1). lincRNA [lnc-EGLN1-1:6]	2.05	0.88	4.83	25.69	2.05	0.4249	0.00036	B
lnc-EGLN1-1	lnc-EGLN1-1:6	A_21_P0001239	LNCipedia lincRNA (lnc-EGLN1-1). lincRNA [lnc-EGLN1-1:6]	1.96	1.12	4.92	19.24	1.96	0.3984	0.00109	B
lnc-AC007405.7.1-2	lnc-AC007405.7.1-2:1	A_21_P0002619	LNCipedia lincRNA (lnc-AC007405.7.1-2). lincRNA [lnc-AC007405.7.1-2:1]	1.29	1.05	5.36	13.54	1.29	0.2416	0.00363	B
lnc-CPEB4-1	lnc-CPEB4-1:2	A_21_P0004541	LNCipedia lincRNA (lnc-CPEB4-1). lincRNA [lnc-CPEB4-1:2]	1.2	0.54	2.14	24.58	1.2	0.5619	0.00043	B
KMT2E-AS1	NR_024586	A_21_P0005521	Homo sapiens KMT2E antisense RNA 1 (head to head) (KMT2E-AS1). long non-coding RNA [NR_024586]	0.73	0.54	1.97	14.85	0.73	0.3701	0.00268	B
lnc-HTR2C-1	lnc-HTR2C-1:2	A_21_P0006511	LNCipedia lincRNA (lnc-HTR2C-1). lincRNA [lnc-HTR2C-1:2]	0.26	0.16	0.63	17.93	0.26	0.4094	0.0014	B
LINC01150	NR_120534	A_21_P0007137	Homo sapiens long intergenic non-protein coding RNA 1150 (LINC01150). long non-coding RNA [NR_120534]	0.71	0.56	2.67	14	0.71	0.2658	0.00326	B
lnc-SACS-1	lnc-SACS-1:1	A_21_P0008130	LNCipedia lincRNA (lnc-SACS-1). lincRNA [lnc-SACS-1:1]	1.57	0.67	5.68	25.63	1.57	0.2759	0.00037	B
AC022706.1	ENST00000585387	A_21_P0009240	Unknown	2.1	1.54	5.52	15.03	2.1	0.3811	0.00258	B
lnc-CSRP2BP-1	lnc-CSRP2BP-1:1	A_21_P0009830	LNCipedia lincRNA (lnc-CSRP2BP-1). lincRNA [lnc-CSRP2BP-1:1]	3.21	2.17	12.09	16.25	3.21	0.2653	0.00198	B
SEPT-14	NM_207366	A_21_P0010748	Homo sapiens septin 14 (SEPT14). mRNA [NM_207366]	1.72	0.1	3.3	197.92	1.72	0.521	0*	B
PARP8	NM_001178056	A_21_P0010776	Homo sapiens poly (ADP-ribose) polymerase family. member 8 (PARP8). transcript variant 3. mRNA [NM_001178056]	0.46	0.38	1.09	13.28	0.46	0.4213	0.00386	B
OSTF1P1	NG_003109	A_21_P0011065	osteoclast stimulating factor 1 pseudogene 1 [Source:HGNC Symbol;Acc:HGNC:31439] [ENST00000550242]"	0.36	0.18	0.93	22.05	0.36	0.3844	0.00065	B
SRP54-AS1	XR_424491	A_21_P0011264	PREDICTED: Homo sapiens uncharacterized LOC100506157 (LOC100506157). transcript variant X4. ncRNA [XR_424491]	0.51	0.31	1.09	17.97	0.51	0.4702	0.00139	B
GOLGA8R	NM_001282484	A_21_P0011362	Homo sapiens golgin A8 family. member R (GOLGA8R). mRNA [NM_001282484]	1.57	0.39	3.91	44.72	1.57	0.4008	3e-05	B
RPL23AP7	NR_024530	A_21_P0011502	Homo sapiens ribosomal protein L23a pseudogene 7 (RPL23AP7). transcript variant 4. non-coding RNA [NR_024530]	0.27	0.2	1.08	14.47	0.27	0.2471	0.00292	B
CD177	NM_020406	A_21_P0011751	Homo sapiens CD177 molecule (CD177). mRNA [NM_020406]	24.76	12.2	54.46	22.33	24.76	0.4547	0.00062	B
CD177P1	NG_005616	A_21_P0011752	CD177 molecule pseudogene 1 [Source:HGNC Symbol;Acc:HGNC:34508] [ENST00000606252]"	16.36	6.8	35.72	26.48	16.36	0.458	0.00032	B
CHORDC1	NM_012124	A_21_P0011910	Homo sapiens cysteine and histidine-rich domain (CHORD) containing 1 (CHORDC1). transcript variant 1. mRNA [NM_012124]	1.11	0.95	2.3	12.78	1.11	0.4811	0.00436	B
ANKRD36BP2	NR_015424	A_21_P0012011	ankyrin repeat domain 36B pseudogene 2 [Source:HGNC Symbol;Acc:HGNC:33607] [ENST00000454490]"	1.93	0.39	5.99	55	1.93	0.3216	1e-05	B
SEPT-14	NM_207366	A_21_P0012051	Homo sapiens septin 14 (SEPT14). mRNA [NM_207366]	1.15	0.76	2.62	16.72	1.15	0.4392	0.00179	B
GGTLC1	NM_178311	A_21_P0012336	Homo sapiens gamma-glutamyltransferase light chain 1 (GGTLC1). transcript variant A. mRNA [NM_178311]	3.81	0.64	9.88	65.51	3.81	0.3855	1e-05	B
RAB44	NM_001257357	A_21_P0013023	Homo sapiens RAB44. member RAS oncogene family (RAB44). mRNA [NM_001257357]	1.84	1.18	7.3	17.1	1.84	0.2518	0.00166	B
XLOC_l2_012836	TCONS_l2_00024548	A_21_P0013052	BROAD Institute lincRNA (XLOC_l2_012836). lincRNA [TCONS_l2_00024548]	0.84	0.41	4.01	22.43	0.84	0.2102	0.00061	B
LINC01611	NR_132100	A_21_P0013145	Unknown	3.11	2.11	13.81	16.23	3.11	0.2253	0.00199	B
XLOC_l2_015938	TCONS_l2_00030929	A_21_P0013894	BROAD Institute lincRNA (XLOC_l2_015938). lincRNA [TCONS_l2_00030929]	4.17	3.26	11.11	14.07	4.17	0.3754	0.0032	B
LOC643072	NR_110587	A_21_P0014102	Homo sapiens uncharacterized LOC643072 (LOC643072). transcript variant 1. long non-coding RNA [NR_110587]	0.68	0.02	2.26	405.25	0.68	0.3028	0*	B
USP10	NM_005153	A_23_P100196	Homo sapiens ubiquitin specific peptidase 10 (USP10). transcript variant 2. mRNA [NM_005153]	0.71	0.1	1.32	79.87	0.71	0.5386	0	B
USP10	NM_005153	A_23_P100196	Homo sapiens ubiquitin specific peptidase 10 (USP10). transcript variant 2. mRNA [NM_005153]	0.72	0.07	1.3	119.13	0.72	0.5546	0	B
USP10	NM_005153	A_23_P100196	Homo sapiens ubiquitin specific peptidase 10 (USP10). transcript variant 2. mRNA [NM_005153]	0.83	0.07	1.45	123.13	0.83	0.5694	0	B
USP10	NM_005153	A_23_P100196	Homo sapiens ubiquitin specific peptidase 10 (USP10). transcript variant 2. mRNA [NM_005153]	0.75	0.1	1.35	80.36	0.75	0.5579	0	B
USP10	NM_005153	A_23_P100196	Homo sapiens ubiquitin specific peptidase 10 (USP10). transcript variant 2. mRNA [NM_005153]	0.83	0.1	1.42	91.21	0.83	0.5827	0	B
USP10	NM_005153	A_23_P100196	Homo sapiens ubiquitin specific peptidase 10 (USP10). transcript variant 2. mRNA [NM_005153]	0.75	0.04	1.33	201.6	0.75	0.5664	0	B
USP10	NM_005153	A_23_P100196	Homo sapiens ubiquitin specific peptidase 10 (USP10). transcript variant 2. mRNA [NM_005153]	0.79	0.12	1.47	73.71	0.79	0.5379	1e-05	B
VKORC1	NM_206824	A_23_P100486	Homo sapiens vitamin K epoxide reductase complex. subunit 1 (VKORC1). transcript variant 2. mRNA [NM_206824]	0.96	0.49	2.37	21.32	0.96	0.4044	0.00074	B
B3GNT8	NM_198540	A_23_P101380	Homo sapiens UDP-GlcNAc:betaGal beta-1.3-N-acetylglucosaminyltransferase 8 (B3GNT8). mRNA [NM_198540]	5.33	2.67	10.95	21.94	5.33	0.4871	0.00067	B
B3GNT8	NM_198540	A_23_P101380	Homo sapiens UDP-GlcNAc:betaGal beta-1.3-N-acetylglucosaminyltransferase 8 (B3GNT8). mRNA [NM_198540]	5.17	2.79	10.76	20.4	5.17	0.4804	0.00088	B
B3GNT8	NM_198540	A_23_P101380	Homo sapiens UDP-GlcNAc:betaGal beta-1.3-N-acetylglucosaminyltransferase 8 (B3GNT8). mRNA [NM_198540]	5.26	2.99	11.09	19.32	5.26	0.4744	0.00107	B
B3GNT8	NM_198540	A_23_P101380	Homo sapiens UDP-GlcNAc:betaGal beta-1.3-N-acetylglucosaminyltransferase 8 (B3GNT8). mRNA [NM_198540]	5.31	3.02	11.43	19.34	5.31	0.4648	0.00107	B
B3GNT8	NM_198540	A_23_P101380	Homo sapiens UDP-GlcNAc:betaGal beta-1.3-N-acetylglucosaminyltransferase 8 (B3GNT8). mRNA [NM_198540]	5.14	3.06	10.85	18.49	5.14	0.4741	0.00126	B
B3GNT8	NM_198540	A_23_P101380	Homo sapiens UDP-GlcNAc:betaGal beta-1.3-N-acetylglucosaminyltransferase 8 (B3GNT8). mRNA [NM_198540]	5.08	3.2	11.16	17.47	5.08	0.4556	0.00154	B
B3GNT8	NM_198540	A_23_P101380	Homo sapiens UDP-GlcNAc:betaGal beta-1.3-N-acetylglucosaminyltransferase 8 (B3GNT8). mRNA [NM_198540]	4.97	3.17	10.79	17.24	4.97	0.4604	0.00161	B
B3GNT8	NM_198540	A_23_P101380	Homo sapiens UDP-GlcNAc:betaGal beta-1.3-N-acetylglucosaminyltransferase 8 (B3GNT8). mRNA [NM_198540]	4.93	3.18	10.64	17.06	4.93	0.4635	0.00167	B
B3GNT8	NM_198540	A_23_P101380	Homo sapiens UDP-GlcNAc:betaGal beta-1.3-N-acetylglucosaminyltransferase 8 (B3GNT8). mRNA [NM_198540]	5	3.31	10.98	16.61	5	0.4549	0.00183	B
B3GNT8	NM_198540	A_23_P101380	Homo sapiens UDP-GlcNAc:betaGal beta-1.3-N-acetylglucosaminyltransferase 8 (B3GNT8). mRNA [NM_198540]	4.9	3.26	10.86	16.54	4.9	0.4512	0.00186	B
TMEM38A	NM_024074	A_23_P101392	Homo sapiens transmembrane protein 38A (TMEM38A). mRNA [NM_024074]	0.7	0.31	2.12	24.5	0.7	0.3289	0.00044	B
TMEM38A	NM_024074	A_23_P101392	Homo sapiens transmembrane protein 38A (TMEM38A). mRNA [NM_024074]	0.47	0.1	1.95	52.59	0.47	0.2392	2e-05	B
TMEM38A	NM_024074	A_23_P101392	Homo sapiens transmembrane protein 38A (TMEM38A). mRNA [NM_024074]	0.56	0.14	2.11	44.51	0.56	0.2632	4e-05	B
ACTN4	NM_004924	A_23_P101655	Homo sapiens actinin. alpha 4 (ACTN4). mRNA [NM_004924]	0.59	0.18	1.49	35.49	0.59	0.3945	9e-05	B
RAB36	NM_004914	A_23_P103011	Homo sapiens RAB36. member RAS oncogene family (RAB36). mRNA [NM_004914]	2.3	1.26	7.16	20.07	2.3	0.3209	0.00093	B
NDUFS5	NM_004552	A_23_P10463	Homo sapiens NADH dehydrogenase (ubiquinone) Fe-S protein 5. 15kDa (NADH-coenzyme Q reductase) (NDUFS5). transcript variant 1. mRNA [NM_004552]	0.21	0.17	0.45	13.28	0.21	0.4719	0.00386	B
NDUFS5	NM_004552	A_23_P10463	Homo sapiens NADH dehydrogenase (ubiquinone) Fe-S protein 5. 15kDa (NADH-coenzyme Q reductase) (NDUFS5). transcript variant 1. mRNA [NM_004552]	0.23	0.2	0.49	12.87	0.23	0.4718	0.00426	B
ACTN1	NM_001102	A_23_P105957	Homo sapiens actinin. alpha 1 (ACTN1). transcript variant 2. mRNA [NM_001102]	2.64	1.34	7.49	21.75	2.64	0.3527	0.00069	B
COX6B1	NM_001863	A_23_P108244	Homo sapiens cytochrome c oxidase subunit VIb polypeptide 1 (ubiquitous) (COX6B1). mRNA [NM_001863]	0.25	0.07	0.62	40.61	0.25	0.4117	5e-05	B
SLC26A6	NM_001040454	A_23_P109895	Homo sapiens solute carrier family 26 (anion exchanger). member 6 (SLC26A6). transcript variant 4. mRNA [NM_001040454]	0.52	0.12	2.18	46.76	0.52	0.2366	3e-05	B
OR2H1	NM_030883	A_23_P111092	Homo sapiens olfactory receptor. family 2. subfamily H. member 1 (OR2H1). mRNA [NM_030883]	0.64	0.21	1.52	33.8	0.64	0.4247	0.00012	B
PHACTR2	NM_014721	A_23_P111240	Homo sapiens phosphatase and actin regulator 2 (PHACTR2). transcript variant 3. mRNA [NM_014721]	0.15	0.04	0.36	42.46	0.15	0.4231	4e-05	B
PHACTR2	NM_014721	A_23_P111240	Homo sapiens phosphatase and actin regulator 2 (PHACTR2). transcript variant 3. mRNA [NM_014721]	0.11	0.08	0.46	14.39	0.11	0.232	0.00298	B
MOSPD3	NM_023948	A_23_P111492	Homo sapiens motile sperm domain containing 3 (MOSPD3). transcript variant 1. mRNA [NM_023948]	0.3	0.24	0.94	13.51	0.3	0.3192	0.00366	B
GNG10	NM_001017998	A_23_P112260	Homo sapiens guanine nucleotide binding protein (G protein). gamma 10 (GNG10). transcript variant 1. mRNA [NM_001017998]	3.11	0.45	5.44	75.95	3.11	0.5708	1e-05	B
EXOC1	NM_001024924	A_23_P113972	Homo sapiens exocyst complex component 1 (EXOC1). transcript variant 3. mRNA [NM_001024924]	0.54	0.13	1.45	45.24	0.54	0.3733	3e-05	B
EXOC1	NM_001024924	A_23_P113972	Homo sapiens exocyst complex component 1 (EXOC1). transcript variant 3. mRNA [NM_001024924]	0.5	0.32	1.46	17.44	0.5	0.3441	0.00155	B
EXOC1	NM_001024924	A_23_P113972	Homo sapiens exocyst complex component 1 (EXOC1). transcript variant 3. mRNA [NM_001024924]	0.79	0.52	2.59	16.59	0.79	0.3045	0.00184	B
EXOC1	NM_001024924	A_23_P113972	Homo sapiens exocyst complex component 1 (EXOC1). transcript variant 3. mRNA [NM_001024924]	0.4	0.31	1.29	14	0.4	0.3097	0.00326	B
CELF2	NM_001025076	A_23_P115645	Homo sapiens CUGBP. Elav-like family member 2 (CELF2). transcript variant 1. mRNA [NM_001025076]	0.39	0.23	0.97	19.01	0.39	0.4012	0.00114	B
CELF2	NM_001025076	A_23_P115645	Homo sapiens CUGBP. Elav-like family member 2 (CELF2). transcript variant 1. mRNA [NM_001025076]	0.39	0.25	1.09	16.67	0.39	0.3525	0.00181	B
CELF2	NM_001025076	A_23_P115645	Homo sapiens CUGBP. Elav-like family member 2 (CELF2). transcript variant 1. mRNA [NM_001025076]	0.41	0.29	1.11	15.44	0.41	0.3691	0.00236	B
CELF2	NM_001025076	A_23_P115645	Homo sapiens CUGBP. Elav-like family member 2 (CELF2). transcript variant 1. mRNA [NM_001025076]	0.44	0.31	1.15	15.26	0.44	0.3801	0.00245	B
CELF2	NM_001025076	A_23_P115645	Homo sapiens CUGBP. Elav-like family member 2 (CELF2). transcript variant 1. mRNA [NM_001025076]	0.43	0.31	1.27	15.08	0.43	0.3399	0.00255	B
CELF2	NM_001025076	A_23_P115645	Homo sapiens CUGBP. Elav-like family member 2 (CELF2). transcript variant 1. mRNA [NM_001025076]	0.36	0.27	0.98	14.33	0.36	0.363	0.00302	B
TMEM43	NM_024334	A_23_P121196	Homo sapiens transmembrane protein 43 (TMEM43). mRNA [NM_024334]	0.13	0.1	0.74	15.19	0.13	0.1799	0.00249	B
TMEM43	NM_024334	A_23_P121196	Homo sapiens transmembrane protein 43 (TMEM43). mRNA [NM_024334]	0.15	0.06	0.61	29.44	0.15	0.2483	0.00021	B
TMEM43	NM_024334	A_23_P121196	Homo sapiens transmembrane protein 43 (TMEM43). mRNA [NM_024334]	0.15	0.1	0.83	16.4	0.15	0.1836	0.00192	B
TMEM43	NM_024334	A_23_P121196	Homo sapiens transmembrane protein 43 (TMEM43). mRNA [NM_024334]	0.14	0.08	0.74	20.2	0.14	0.1888	0.00091	B
TMEM43	NM_024334	A_23_P121196	Homo sapiens transmembrane protein 43 (TMEM43). mRNA [NM_024334]	0.13	0.1	0.81	14.64	0.13	0.1593	0.00282	B
ROPN1L	NM_031916	A_23_P121885	Homo sapiens rhophilin associated tail protein 1-like (ROPN1L). transcript variant 1. mRNA [NM_031916]	2.94	0.08	5.72	410.43	2.94	0.5137	0*	B
ROPN1L	NM_031916	A_23_P121885	Homo sapiens rhophilin associated tail protein 1-like (ROPN1L). transcript variant 1. mRNA [NM_031916]	3.42	0.96	7.61	39.26	3.42	0.4493	6e-05	B
ROPN1L	NM_031916	A_23_P121885	Homo sapiens rhophilin associated tail protein 1-like (ROPN1L). transcript variant 1. mRNA [NM_031916]	4.02	1.18	9.58	37.52	4.02	0.4191	7e-05	B
ROPN1L	NM_031916	A_23_P121885	Homo sapiens rhophilin associated tail protein 1-like (ROPN1L). transcript variant 1. mRNA [NM_031916]	4.07	2.32	10.01	19.32	4.07	0.4066	0.00107	B
ROPN1L	NM_031916	A_23_P121885	Homo sapiens rhophilin associated tail protein 1-like (ROPN1L). transcript variant 1. mRNA [NM_031916]	3.88	3.36	11.59	12.72	3.88	0.3351	0.00443	B
CALU	NM_001219	A_23_P122815	Homo sapiens calumenin (CALU). transcript variant 1. mRNA [NM_001219]	0.73	0.1	1.68	78.27	0.73	0.4362	0*	B
CALU	NM_001219	A_23_P122815	Homo sapiens calumenin (CALU). transcript variant 1. mRNA [NM_001219]	0.82	0.09	1.83	104.06	0.82	0.446	0*	B
CALU	NM_001219	A_23_P122815	Homo sapiens calumenin (CALU). transcript variant 1. mRNA [NM_001219]	0.81	0.09	1.68	104.63	0.81	0.4812	0*	B
CALU	NM_001219	A_23_P122815	Homo sapiens calumenin (CALU). transcript variant 1. mRNA [NM_001219]	0.76	0.12	1.68	68.38	0.76	0.4496	1e-05	B
CALU	NM_001219	A_23_P122815	Homo sapiens calumenin (CALU). transcript variant 1. mRNA [NM_001219]	0.7	0.15	1.61	51.61	0.7	0.4315	2e-05	B
CALU	NM_001219	A_23_P122815	Homo sapiens calumenin (CALU). transcript variant 1. mRNA [NM_001219]	0.75	0.18	1.75	46.14	0.75	0.4295	3e-05	B
CALU	NM_001219	A_23_P122815	Homo sapiens calumenin (CALU). transcript variant 1. mRNA [NM_001219]	0.73	0.25	1.74	31.77	0.73	0.4168	0.00015	B
CALU	NM_001219	A_23_P122815	Homo sapiens calumenin (CALU). transcript variant 1. mRNA [NM_001219]	0.72	0.25	1.76	31.99	0.72	0.4093	0.00015	B
CALU	NM_001219	A_23_P122815	Homo sapiens calumenin (CALU). transcript variant 1. mRNA [NM_001219]	0.72	0.32	1.72	24.3	0.72	0.4161	0.00045	B
GRB10	NM_001001555	A_23_P122863	Homo sapiens growth factor receptor-bound protein 10 (GRB10). transcript variant 4. mRNA [NM_001001555]	1.63	0.32	4.08	55.28	1.63	0.399	1e-05	B
GRB10	NM_001001555	A_23_P122863	Homo sapiens growth factor receptor-bound protein 10 (GRB10). transcript variant 4. mRNA [NM_001001555]	1.6	0.37	4.12	47.47	1.6	0.3893	3e-05	B
GRB10	NM_001001555	A_23_P122863	Homo sapiens growth factor receptor-bound protein 10 (GRB10). transcript variant 4. mRNA [NM_001001555]	1.58	0.4	3.95	43.6	1.58	0.3994	4e-05	B
GRB10	NM_001001555	A_23_P122863	Homo sapiens growth factor receptor-bound protein 10 (GRB10). transcript variant 4. mRNA [NM_001001555]	1.64	0.44	4.23	41.24	1.64	0.3881	5e-05	B
GRB10	NM_001001555	A_23_P122863	Homo sapiens growth factor receptor-bound protein 10 (GRB10). transcript variant 4. mRNA [NM_001001555]	1.7	0.49	4.1	38.54	1.7	0.4158	7e-05	B
GRB10	NM_001001555	A_23_P122863	Homo sapiens growth factor receptor-bound protein 10 (GRB10). transcript variant 4. mRNA [NM_001001555]	1.56	0.47	4.07	36.26	1.56	0.3842	9e-05	B
GRB10	NM_001001555	A_23_P122863	Homo sapiens growth factor receptor-bound protein 10 (GRB10). transcript variant 4. mRNA [NM_001001555]	1.57	0.52	4.09	33.38	1.57	0.3836	0.00012	B
GRB10	NM_001001555	A_23_P122863	Homo sapiens growth factor receptor-bound protein 10 (GRB10). transcript variant 4. mRNA [NM_001001555]	1.45	0.58	3.91	27.49	1.45	0.3701	0.00028	B
GRB10	NM_001001555	A_23_P122863	Homo sapiens growth factor receptor-bound protein 10 (GRB10). transcript variant 4. mRNA [NM_001001555]	1.41	0.71	3.96	21.84	1.41	0.3569	0.00068	B
GRB10	NM_001001555	A_23_P122863	Homo sapiens growth factor receptor-bound protein 10 (GRB10). transcript variant 4. mRNA [NM_001001555]	1.38	0.72	3.83	21.2	1.38	0.3603	0.00076	B
INHBA	NM_002192	A_23_P122924	Homo sapiens inhibin. beta A (INHBA). mRNA [NM_002192]	7.51	2.46	19.72	33.54	7.51	0.3805	0.00012	B
INHBA	NM_002192	A_23_P122924	Homo sapiens inhibin. beta A (INHBA). mRNA [NM_002192]	5.99	2.38	15.39	27.72	5.99	0.3893	0.00027	B
INHBA	NM_002192	A_23_P122924	Homo sapiens inhibin. beta A (INHBA). mRNA [NM_002192]	6.89	3.42	19.86	22.18	6.89	0.3472	0.00064	B
INHBA	NM_002192	A_23_P122924	Homo sapiens inhibin. beta A (INHBA). mRNA [NM_002192]	5.89	4.57	18.57	14.17	5.89	0.3172	0.00313	B
INHBA	NM_002192	A_23_P122924	Homo sapiens inhibin. beta A (INHBA). mRNA [NM_002192]	7.5	5.86	24.11	14.09	7.5	0.3112	0.00319	B
INHBA	NM_002192	A_23_P122924	Homo sapiens inhibin. beta A (INHBA). mRNA [NM_002192]	7.8	6.1	25.52	14.06	7.8	0.3058	0.00321	B
INHBA	NM_002192	A_23_P122924	Homo sapiens inhibin. beta A (INHBA). mRNA [NM_002192]	7.23	6.09	22.33	13.06	7.23	0.3237	0.00407	B
HLX	NM_021958	A_23_P126266	Homo sapiens H2.0-like homeobox (HLX). mRNA [NM_021958]	1.38	0.22	2.71	69.21	1.38	0.5096	1e-05	B
CHIT1	NM_003465	A_23_P126278	Homo sapiens chitinase 1 (chitotriosidase) (CHIT1). transcript variant 1. mRNA [NM_003465]	7.24	5.66	18.43	14.07	7.24	0.3927	0.0032	B
ARPC5	NM_005717	A_23_P126803	Homo sapiens actin related protein 2/3 complex. subunit 5. 16kDa (ARPC5). transcript variant 1. mRNA [NM_005717]	1.96	0.17	3.58	128.94	1.96	0.5488	0*	B
IFT20	NM_174887	A_23_P130089	Homo sapiens intraflagellar transport 20 (IFT20). transcript variant 2. mRNA [NM_174887]	0.65	0.38	1.37	19.06	0.65	0.4763	0.00112	B
MOB3A	NM_130807	A_23_P130919	Homo sapiens MOB kinase activator 3A (MOB3A). mRNA [NM_130807]	1.18	0.9	3.23	14.5	1.18	0.3655	0.0029	B
CYP4F8	NM_007253	A_23_P131060	Homo sapiens cytochrome P450. family 4. subfamily F. polypeptide 8 (CYP4F8). mRNA [NM_007253]	3.46	1.05	8.66	36.36	3.46	0.3998	9e-05	B
NUCB2	NM_005013	A_23_P13364	Homo sapiens nucleobindin 2 (NUCB2). mRNA [NM_005013]	2.03	1.46	4.64	15.21	2.03	0.4367	0.00248	B
MTX1	NM_198883	A_23_P137865	Homo sapiens metaxin 1 (MTX1). transcript variant 2. mRNA [NM_198883]	0.87	0.73	2.32	13.02	0.87	0.3736	0.00411	B
NENF	NM_013349	A_23_P137948	Homo sapiens neudesin neurotrophic factor (NENF). transcript variant 1. mRNA [NM_013349]	0.48	0.33	1.11	15.87	0.48	0.4343	0.00214	B
IGF1	NM_000618	A_23_P13907	Homo sapiens insulin-like growth factor 1 (somatomedin C) (IGF1). transcript variant 4. mRNA [NM_000618]	2.34	1.47	11.99	17.51	2.34	0.1948	0.00153	B
SUPT20H	NM_017569	A_23_P140050	Homo sapiens suppressor of Ty 20 homolog (S. cerevisiae) (SUPT20H). transcript variant 2. mRNA [NM_017569]	0.43	0.34	1.15	14.01	0.43	0.3722	0.00325	B
ETHE1	NM_014297	A_23_P142294	Homo sapiens ethylmalonic encephalopathy 1 (ETHE1). mRNA [NM_014297]	0.49	0.28	1.35	19.53	0.49	0.3645	0.00103	B
PAPSS1	NM_005443	A_23_P144465	Homo sapiens 3'-phosphoadenosine 5'-phosphosulfate synthase 1 (PAPSS1). mRNA [NM_005443]	1.07	0.1	2.79	111.97	1.07	0.3823	0*	B
STX8	NM_004853	A_23_P146908	Homo sapiens syntaxin 8 (STX8). transcript variant 1. mRNA [NM_004853]	1.4	1.11	3.12	13.96	1.4	0.4501	0.00329	B
CMTM2	NM_144673	A_23_P152234	Homo sapiens CKLF-like MARVEL transmembrane domain containing 2 (CMTM2). transcript variant 1. mRNA [NM_144673]	8.31	1.57	19.18	58.15	8.31	0.4332	1e-05	B
GGT1	NM_001288833	A_23_P154986	Homo sapiens gamma-glutamyltransferase 1 (GGT1). transcript variant 6. mRNA [NM_001288833]	1.07	0.83	3.66	14.24	1.07	0.2917	0.00308	B
CDC5L	NM_001253	A_23_P156471	Homo sapiens cell division cycle 5-like (CDC5L). mRNA [NM_001253]	0.91	0.47	1.75	21.39	0.91	0.5191	0.00073	B
HNRNPU	NM_031844	A_23_P160862	Homo sapiens heterogeneous nuclear ribonucleoprotein U (scaffold attachment factor A) (HNRNPU). transcript variant 1. mRNA [NM_031844]	0.7	0.24	1.9	31.89	0.7	0.371	0.00015	B
RNASE3	NM_002935	A_23_P163025	Homo sapiens ribonuclease. RNase A family. 3 (RNASE3). mRNA [NM_002935]	6.56	0.61	13.26	119.05	6.56	0.4945	0*	B
TOB1	NM_005749	A_23_P164179	Homo sapiens transducer of ERBB2. 1 (TOB1). transcript variant 1. mRNA [NM_005749]	0.67	0.42	1.8	17.64	0.67	0.3735	0.00149	B
LIN37	NM_019104	A_23_P165186	Homo sapiens lin-37 DREAM MuvB core complex component (LIN37). mRNA [NM_019104]	1.66	0.55	3.48	33.42	1.66	0.4778	0.00012	B
QPCT	NM_012413	A_23_P16915	Homo sapiens glutaminyl-peptide cyclotransferase (QPCT). mRNA [NM_012413]	1.39	0.7	4.51	21.87	1.39	0.3075	0.00068	B
HSDL2	NM_032303	A_23_P169197	Homo sapiens hydroxysteroid dehydrogenase like 2 (HSDL2). transcript variant 1. mRNA [NM_032303]	0.37	0.13	1.6	30.15	0.37	0.2309	0.00019	B
LCN2	NM_005564	A_23_P169437	Homo sapiens lipocalin 2 (LCN2). mRNA [NM_005564]	16.99	12.62	37.6	14.81	16.99	0.4519	0.00271	B
ORM1	NM_000607	A_23_P169494	Homo sapiens orosomucoid 1 (ORM1). mRNA [NM_000607]	5.14	3.74	10.36	15.12	5.14	0.4966	0.00253	B
YIPF1	NM_018982	A_23_P200239	Homo sapiens Yip1 domain family. member 1 (YIPF1). transcript variant 1. mRNA [NM_018982]	0.29	0.03	0.7	113.83	0.29	0.4165	0	B
DNAJC4	NM_005528	A_23_P202769	Homo sapiens DnaJ (Hsp40) homolog. subfamily C. member 4 (DNAJC4). mRNA [NM_005528]	0.43	0.31	1.28	15.31	0.43	0.341	0.00243	B
GYS1	NM_002103	A_23_P208698	Homo sapiens glycogen synthase 1 (muscle) (GYS1). transcript variant 1. mRNA [NM_002103]	1.91	0.94	3.93	22.31	1.91	0.4864	0.00063	B
PGLYRP1	NM_005091	A_23_P208747	Homo sapiens peptidoglycan recognition protein 1 (PGLYRP1). mRNA [NM_005091]	29.61	15.44	61.72	21.1	29.61	0.4797	0.00077	B
PSMD1	NM_002807	A_23_P209740	Homo sapiens proteasome (prosome. macropain) 26S subunit. non-ATPase. 1 (PSMD1). transcript variant 1. mRNA [NM_002807]	0.17	0.09	0.43	21.15	0.17	0.3899	0.00077	B
LRRFIP2	NM_017724	A_23_P211806	Homo sapiens leucine rich repeat (in FLII) interacting protein 2 (LRRFIP2). transcript variant 2. mRNA [NM_017724]	0.42	0.09	0.91	52.22	0.42	0.4631	2e-05	B
ZGRF1	NM_018392	A_23_P213166	Homo sapiens zinc finger. GRF-type containing 1 (ZGRF1). mRNA [NM_018392]	0.87	0.33	1.93	29.11	0.87	0.4485	0.00022	B
FLOT1	NM_005803	A_23_P214603	Homo sapiens flotillin 1 (FLOT1). mRNA [NM_005803]	0.96	0.09	2.14	121.77	0.96	0.4473	0*	B
OSBPL3	NM_015550	A_23_P215525	Homo sapiens oxysterol binding protein-like 3 (OSBPL3). transcript variant 1. mRNA [NM_015550]	1.2	0.46	4.28	28.85	1.2	0.28	0.00023	B
GPSM3	NM_022107	A_23_P219060	Homo sapiens G-protein signaling modulator 3 (GPSM3). transcript variant 2. mRNA [NM_022107]	0.84	0.39	2.15	23.71	0.84	0.3892	0.0005	B
TBC1D10B	NM_015527	A_23_P22382	Homo sapiens TBC1 domain family. member 10B (TBC1D10B). mRNA [NM_015527]	0.98	0.44	2.13	24.32	0.98	0.4623	0.00045	B
NRD1	NM_002525	A_23_P23006	Homo sapiens nardilysin (N-arginine dibasic convertase) (NRD1). transcript variant 1. mRNA [NM_002525]	0.46	0.28	1.7	18.24	0.46	0.2734	0.00132	B
GADD45A	NM_001924	A_23_P23221	Homo sapiens growth arrest and DNA-damage-inducible. alpha (GADD45A). transcript variant 1. mRNA [NM_001924]	2.75	1.97	6.21	15.34	2.75	0.4428	0.00241	B
PLEKHN1	NM_032129	A_23_P23616	Homo sapiens pleckstrin homology domain containing. family N member 1 (PLEKHN1). transcript variant 1. mRNA [NM_032129]	1.66	0.47	5.9	39.11	1.66	0.2816	6e-05	B
GSK3B	NM_002093	A_23_P251342	Homo sapiens glycogen synthase kinase 3 beta (GSK3B). transcript variant 1. mRNA [NM_002093]	0.19	0.02	0.77	91.96	0.19	0.2484	0*	B
GSK3B	NM_002093	A_23_P251342	Homo sapiens glycogen synthase kinase 3 beta (GSK3B). transcript variant 1. mRNA [NM_002093]	0.17	0.05	0.8	34.37	0.17	0.2148	0.00011	B
GSK3B	NM_002093	A_23_P251342	Homo sapiens glycogen synthase kinase 3 beta (GSK3B). transcript variant 1. mRNA [NM_002093]	0.16	0.07	0.77	25.1	0.16	0.2139	0.0004	B
GSK3B	NM_002093	A_23_P251342	Homo sapiens glycogen synthase kinase 3 beta (GSK3B). transcript variant 1. mRNA [NM_002093]	0.21	0.09	0.83	25.05	0.21	0.2485	0.0004	B
GSK3B	NM_002093	A_23_P251342	Homo sapiens glycogen synthase kinase 3 beta (GSK3B). transcript variant 1. mRNA [NM_002093]	0.19	0.09	0.79	21.63	0.19	0.2345	0.0007	B
GSK3B	NM_002093	A_23_P251342	Homo sapiens glycogen synthase kinase 3 beta (GSK3B). transcript variant 1. mRNA [NM_002093]	0.18	0.1	0.84	19.95	0.18	0.2134	0.00095	B
GSK3B	NM_002093	A_23_P251342	Homo sapiens glycogen synthase kinase 3 beta (GSK3B). transcript variant 1. mRNA [NM_002093]	0.14	0.09	0.76	17.17	0.14	0.1808	0.00164	B
GSK3B	NM_002093	A_23_P251342	Homo sapiens glycogen synthase kinase 3 beta (GSK3B). transcript variant 1. mRNA [NM_002093]	0.16	0.12	0.84	14.98	0.16	0.1904	0.0026	B
GSK3B	NM_002093	A_23_P251342	Homo sapiens glycogen synthase kinase 3 beta (GSK3B). transcript variant 1. mRNA [NM_002093]	0.16	0.14	0.85	12.89	0.16	0.1897	0.00424	B
RMDN1	NM_016033	A_23_P251916	Homo sapiens regulator of microtubule dynamics 1 (RMDN1). transcript variant 1. mRNA [NM_016033]	0.19	0.14	0.91	14.77	0.19	0.2141	0.00273	B
RECQL	NM_032941	A_23_P25215	Homo sapiens RecQ helicase-like (RECQL). transcript variant 2. mRNA [NM_032941]	0.73	0.62	1.58	12.98	0.73	0.4608	0.00415	B
SMARCA5	NM_003601	A_23_P256716	Homo sapiens SWI/SNF related. matrix associated. actin dependent regulator of chromatin. subfamily a. member 5 (SMARCA5). mRNA [NM_003601]	0.27	0.17	0.57	17.92	0.27	0.4761	0.00141	B
CYSTM1	NM_032412	A_23_P259506	Homo sapiens cysteine-rich transmembrane module containing 1 (CYSTM1). mRNA [NM_032412]	4.98	4.22	13.09	12.99	4.98	0.3805	0.00414	B
CD177	NM_020406	A_23_P259863	Homo sapiens CD177 molecule (CD177). mRNA [NM_020406]	37.91	9.69	73.38	43.05	37.91	0.5166	4e-05	B
VAT1	NM_006373	A_23_P26954	Homo sapiens vesicle amine transport 1 (VAT1). mRNA [NM_006373]	1.57	0.93	3.22	18.54	1.57	0.4882	0.00124	B
IL18RAP	NM_003853	A_23_P28334	Homo sapiens interleukin 18 receptor accessory protein (IL18RAP). mRNA [NM_003853]	7.87	2.49	17.72	34.72	7.87	0.4442	0.0001	B
ASCC3	NM_022091	A_23_P30972	Homo sapiens activating signal cointegrator 1 complex subunit 3 (ASCC3). transcript variant 2. mRNA [NM_022091]	0.5	0.4	1.13	13.74	0.5	0.4468	0.00346	B
LRRFIP2	NM_006309	A_23_P317184	Homo sapiens leucine rich repeat (in FLII) interacting protein 2 (LRRFIP2). transcript variant 1. mRNA [NM_006309]	0.41	0.12	1.13	37.53	0.41	0.3585	7e-05	B
SQRDL	NM_021199	A_23_P3221	Homo sapiens sulfide quinone reductase-like (yeast) (SQRDL). transcript variant 1. mRNA [NM_021199]	0.22	0.16	1.08	14.99	0.22	0.205	0.0026	B
POLR2L	NM_021128	A_23_P33022	Homo sapiens polymerase (RNA) II (DNA directed) polypeptide L. 7.6kDa (POLR2L). mRNA [NM_021128]	1.35	0.47	3.04	31.7	1.35	0.4421	0.00015	B
FKBP9	NM_007270	A_23_P334709	Homo sapiens FK506 binding protein 9. 63 kDa (FKBP9). transcript variant 1. mRNA [NM_007270]	0.37	0.21	1.81	19.22	0.37	0.2059	0.00109	B
EGLN1	NM_022051	A_23_P343935	Homo sapiens egl-9 family hypoxia-inducible factor 1 (EGLN1). mRNA [NM_022051]	0.37	0.3	0.96	13.48	0.37	0.3885	0.00368	B
PRDM1	NM_001198	A_23_P350451	Homo sapiens PR domain containing 1. with ZNF domain (PRDM1). transcript variant 1. mRNA [NM_001198]	5.96	1.14	10.95	57.69	5.96	0.544	1e-05	B
SESN2	NM_031459	A_23_P35082	Homo sapiens sestrin 2 (SESN2). mRNA [NM_031459]	0.82	0.5	1.59	17.86	0.82	0.5151	0.00142	B
KIAA2013	NM_138346	A_23_P352358	Homo sapiens KIAA2013 (KIAA2013). mRNA [NM_138346]	0.46	0.02	0.99	229.81	0.46	0.4691	0*	B
ANXA11	NM_145869	A_23_P35399	Homo sapiens annexin A11 (ANXA11). transcript variant c. mRNA [NM_145869]	0.37	0.2	0.99	20.12	0.37	0.3693	0.00092	B
HYAL3	NM_003549	A_23_P361405	Homo sapiens hyaluronoglucosaminidase 3 (HYAL3). transcript variant 1. mRNA [NM_003549]	2.22	1.12	4.58	21.91	2.22	0.4851	0.00067	B
SLC35F5	NM_025181	A_23_P361569	Homo sapiens solute carrier family 35. member F5 (SLC35F5). transcript variant 1. mRNA [NM_025181]	0.2	0.08	0.66	26.61	0.2	0.3044	0.00031	B
TRNT1	NM_182916	A_23_P372331	Homo sapiens tRNA nucleotidyl transferase. CCA-adding. 1 (TRNT1). transcript variant 1. mRNA [NM_182916]	1.18	0.99	4.09	13.11	1.18	0.2875	0.00402	B
AAGAB	NM_024666	A_23_P37545	Homo sapiens alpha- and gamma-adaptin binding protein (AAGAB). transcript variant 1. mRNA [NM_024666]	0.26	0.19	0.84	14.86	0.26	0.3068	0.00268	B
VPS13A	NM_015186	A_23_P377141	Homo sapiens vacuolar protein sorting 13 homolog A (S. cerevisiae) (VPS13A). transcript variant B. mRNA [NM_015186]	0.78	0.31	1.44	28.05	0.78	0.5426	0.00025	B
CPNE2	NM_152727	A_23_P37988	Homo sapiens copine II (CPNE2). mRNA [NM_152727]	0.55	0.31	1.99	19.45	0.55	0.2772	0.00104	B
BCKDK	NM_001122957	A_23_P3823	Homo sapiens branched chain ketoacid dehydrogenase kinase (BCKDK). transcript variant 2. mRNA [NM_001122957]	0.31	0.21	1.11	16.37	0.31	0.2813	0.00193	B
SWI5	NM_001040011	A_23_P392222	Homo sapiens SWI5 recombination repair homolog (yeast) (SWI5). mRNA [NM_001040011]	0.24	0.2	0.72	12.75	0.24	0.3286	0.00438	B
HCST	NM_014266	A_23_P39386	Homo sapiens hematopoietic cell signal transducer (HCST). transcript variant 1. mRNA [NM_014266]	1.27	0.62	3.86	22.42	1.27	0.3287	0.00061	B
MMP9	NM_004994	A_23_P40174	Homo sapiens matrix metallopeptidase 9 (gelatinase B. 92kDa gelatinase. 92kDa type IV collagenase) (MMP9). mRNA [NM_004994]	43.09	18.8	82.56	25.21	43.09	0.522	0.00039	B
MMP9	NM_004994	A_23_P40174	Homo sapiens matrix metallopeptidase 9 (gelatinase B. 92kDa gelatinase. 92kDa type IV collagenase) (MMP9). mRNA [NM_004994]	43.47	19	83.37	25.17	43.47	0.5214	0.00039	B
MMP9	NM_004994	A_23_P40174	Homo sapiens matrix metallopeptidase 9 (gelatinase B. 92kDa gelatinase. 92kDa type IV collagenase) (MMP9). mRNA [NM_004994]	43.27	19.2	83.24	24.79	43.27	0.5198	0.00042	B
MMP9	NM_004994	A_23_P40174	Homo sapiens matrix metallopeptidase 9 (gelatinase B. 92kDa gelatinase. 92kDa type IV collagenase) (MMP9). mRNA [NM_004994]	43.13	19.24	83.39	24.65	43.13	0.5172	0.00043	B
MMP9	NM_004994	A_23_P40174	Homo sapiens matrix metallopeptidase 9 (gelatinase B. 92kDa gelatinase. 92kDa type IV collagenase) (MMP9). mRNA [NM_004994]	43.24	19.5	83.3	24.39	43.24	0.519	0.00044	B
MMP9	NM_004994	A_23_P40174	Homo sapiens matrix metallopeptidase 9 (gelatinase B. 92kDa gelatinase. 92kDa type IV collagenase) (MMP9). mRNA [NM_004994]	42.16	19.28	81.89	24.05	42.16	0.5148	0.00047	B
MMP9	NM_004994	A_23_P40174	Homo sapiens matrix metallopeptidase 9 (gelatinase B. 92kDa gelatinase. 92kDa type IV collagenase) (MMP9). mRNA [NM_004994]	41.69	19.25	81.48	23.82	41.69	0.5117	0.00049	B
MMP9	NM_004994	A_23_P40174	Homo sapiens matrix metallopeptidase 9 (gelatinase B. 92kDa gelatinase. 92kDa type IV collagenase) (MMP9). mRNA [NM_004994]	42.46	19.62	82.42	23.81	42.46	0.5151	0.00049	B
MMP9	NM_004994	A_23_P40174	Homo sapiens matrix metallopeptidase 9 (gelatinase B. 92kDa gelatinase. 92kDa type IV collagenase) (MMP9). mRNA [NM_004994]	41.68	20.04	82.06	22.87	41.68	0.5079	0.00057	B
MMP9	NM_004994	A_23_P40174	Homo sapiens matrix metallopeptidase 9 (gelatinase B. 92kDa gelatinase. 92kDa type IV collagenase) (MMP9). mRNA [NM_004994]	42.49	20.42	83.12	22.9	42.49	0.5113	0.00057	B
CDH22	NM_021248	A_23_P40192	Homo sapiens cadherin 22. type 2 (CDH22). mRNA [NM_021248]	1.17	0.86	3.35	14.97	1.17	0.35	0.00261	B
RAB3D	NM_004283	A_23_P404678	Homo sapiens RAB3D. member RAS oncogene family (RAB3D). mRNA [NM_004283]	0.91	0.15	2.41	67.91	0.91	0.3784	1e-05	B
MXD1	NM_002357	A_23_P408094	Homo sapiens MAX dimerization protein 1 (MXD1). transcript variant 1. mRNA [NM_002357]	4.99	2.26	10.61	24.25	4.99	0.47	0.00045	B
CA4	NM_000717	A_23_P4096	Homo sapiens carbonic anhydrase IV (CA4). mRNA [NM_000717]	14.23	9.89	28.4	15.83	14.23	0.5011	0.00216	B
HIST1H2AD	NM_021065	A_23_P428184	Homo sapiens histone cluster 1. H2ad (HIST1H2AD). mRNA [NM_021065]	0.94	0.54	2.61	19.2	0.94	0.3601	0.0011	B
MGAM	NM_004668	A_23_P42897	Homo sapiens maltase-glucoamylase (alpha-glucosidase) (MGAM). mRNA [NM_004668]	8.62	4.75	26.24	19.97	8.62	0.3285	0.00095	B
SPOCD1	NM_144569	A_23_P431388	Homo sapiens SPOC domain containing 1 (SPOCD1). transcript variant 1. mRNA [NM_144569]	3.48	0.9	7.08	42.71	3.48	0.4912	4e-05	B
CRACR2B	NM_173584	A_23_P432545	Homo sapiens calcium release activated channel regulator 2B (CRACR2B). transcript variant 2. mRNA [NM_173584]	0.39	0.28	1.04	15.1	0.39	0.3748	0.00254	B
CCDC125	NM_176816	A_23_P432591	Homo sapiens coiled-coil domain containing 125 (CCDC125). transcript variant 1. mRNA [NM_176816]	2.69	0.13	4.7	226.56	2.69	0.5729	0*	B
S100A8	NM_002964	A_23_P434809	Homo sapiens S100 calcium binding protein A8 (S100A8). mRNA [NM_002964]	1.1	0	2.79	2666.31	1.1	0.3954	0*	B
GDI1	NM_001493	A_23_P45496	Homo sapiens GDP dissociation inhibitor 1 (GDI1). mRNA [NM_001493]	0.85	0.18	1.72	51.11	0.85	0.4937	2e-05	B
FBXO2	NM_012168	A_23_P45999	Homo sapiens F-box protein 2 (FBXO2). mRNA [NM_012168]	1.19	0.88	3.57	14.82	1.19	0.3343	0.0027	B
RNASE1	NM_198232	A_23_P48596	Homo sapiens ribonuclease. RNase A family. 1 (pancreatic) (RNASE1). transcript variant 3. mRNA [NM_198232]	8.5	6.1	25.02	15.32	8.5	0.3396	0.00242	B
PSTPIP1	NM_003978	A_23_P48997	Homo sapiens proline-serine-threonine phosphatase interacting protein 1 (PSTPIP1). mRNA [NM_003978]	1.89	0.73	5.64	28.44	1.89	0.3357	0.00024	B
KDELR1	NM_006801	A_23_P4919	Homo sapiens KDEL (Lys-Asp-Glu-Leu) endoplasmic reticulum protein retention receptor 1 (KDELR1). mRNA [NM_006801]	0.48	0.22	1.05	23.81	0.48	0.4609	0.00049	B
RFX2	NM_000635	A_23_P502350	Homo sapiens regulatory factor X. 2 (influences HLA class II expression) (RFX2). transcript variant 1. mRNA [NM_000635]	1.03	0.68	2.82	16.62	1.03	0.3668	0.00183	B
EHD1	NM_006795	A_23_P52647	Homo sapiens EH-domain containing 1 (EHD1). transcript variant 2. mRNA [NM_006795]	0.31	0.19	0.98	18.63	0.31	0.3204	0.00122	B
TP53I3	NM_004881	A_23_P5392	Homo sapiens tumor protein p53 inducible protein 3 (TP53I3). transcript variant 1. mRNA [NM_004881]	0.67	0.48	4.41	15.57	0.67	0.1528	0.00229	B
ATP6V0D1	NM_004691	A_23_P54636	Homo sapiens ATPase. H+ transporting. lysosomal 38kDa. V0 subunit d1 (ATP6V0D1). mRNA [NM_004691]	0.66	0.47	1.83	15.51	0.66	0.3616	0.00232	B
GGTLC1	NM_178311	A_23_P57199	Homo sapiens gamma-glutamyltransferase light chain 1 (GGTLC1). transcript variant A. mRNA [NM_178311]	3.68	0.56	9.92	72.48	3.68	0.3715	1e-05	B
S100P	NM_005980	A_23_P58266	Homo sapiens S100 calcium binding protein P (S100P). mRNA [NM_005980]	13.75	1.31	26.81	115.7	13.75	0.5129	0*	B
CEP57L1	NM_173830	A_23_P59358	Homo sapiens centrosomal protein 57kDa-like 1 (CEP57L1). transcript variant 2. mRNA [NM_173830]	0.66	0.31	1.26	23.77	0.66	0.5255	0.00049	B
SELM	NM_080430	A_23_P6413	Homo sapiens selenoprotein M (SELM). mRNA [NM_080430]	1.11	0.62	2.81	19.8	1.11	0.3945	0.00098	B
PGAP2	NM_014489	A_23_P64560	Homo sapiens post-GPI attachment to proteins 2 (PGAP2). transcript variant 1. mRNA [NM_014489]	0.22	0.18	0.67	13.68	0.22	0.3271	0.00351	B
N4BP2L2	NM_001278432	A_23_P65262	Homo sapiens NEDD4 binding protein 2-like 2 (N4BP2L2). transcript variant 3. mRNA [NM_001278432]	0.89	0.22	2.82	45.46	0.89	0.3164	3e-05	B
RCN3	NM_020650	A_23_P67339	Homo sapiens reticulocalbin 3. EF-hand calcium binding domain (RCN3). mRNA [NM_020650]	0.41	0.25	2.74	17.7	0.41	0.1497	0.00147	B
CXCR1	NM_000634	A_23_P67932	Homo sapiens chemokine (C-X-C motif) receptor 1 (CXCR1). mRNA [NM_000634]	9.79	1.85	21.15	58.2	9.79	0.4627	1e-05	B
NNT	NM_182977	A_23_P70148	Homo sapiens nicotinamide nucleotide transhydrogenase (NNT). transcript variant 2. mRNA [NM_182977]	0.25	0.08	0.51	34.82	0.25	0.4937	0.0001	B
S100A12	NM_005621	A_23_P74001	Homo sapiens S100 calcium binding protein A12 (S100A12). mRNA [NM_005621]	6.02	0.23	14.32	290.12	6.02	0.4202	0*	B
NUDT22	NM_032344	A_23_P75441	Homo sapiens nudix (nucleoside diphosphate linked moiety X)-type motif 22 (NUDT22). transcript variant 1. mRNA [NM_032344]	0.89	0.45	1.91	22	0.89	0.4674	0.00066	B
ZNF720	NM_001130913	A_23_P77661	Homo sapiens zinc finger protein 720 (ZNF720). mRNA [NM_001130913]	0.45	0.32	0.96	15.54	0.45	0.4689	0.0023	B
KRT23	NM_015515	A_23_P78248	Homo sapiens keratin 23. type I (KRT23). transcript variant 1. mRNA [NM_015515]	3.73	3.19	10.65	12.85	3.73	0.3499	0.00428	B
NRM	NM_007243	A_23_P8055	Homo sapiens nurim (nuclear envelope membrane protein) (NRM). transcript variant 1. mRNA [NM_007243]	0.37	0.29	1.06	14.03	0.37	0.3537	0.00324	B
PLBD1	NM_024829	A_23_P87709	Homo sapiens phospholipase B domain containing 1 (PLBD1). mRNA [NM_024829]	1.38	0.13	5.96	113.91	1.38	0.2311	0*	B
ERBB2	NM_001005862	A_23_P89249	Homo sapiens erb-b2 receptor tyrosine kinase 2 (ERBB2). transcript variant 2. mRNA [NM_001005862]	1.43	0.15	3.53	107.85	1.43	0.4044	0*	B
ERBB2	NM_001005862	A_23_P89249	Homo sapiens erb-b2 receptor tyrosine kinase 2 (ERBB2). transcript variant 2. mRNA [NM_001005862]	0.88	0.27	2.61	35.14	0.88	0.3365	0.0001	B
ERBB2	NM_001005862	A_23_P89249	Homo sapiens erb-b2 receptor tyrosine kinase 2 (ERBB2). transcript variant 2. mRNA [NM_001005862]	0.82	0.35	2.2	26.08	0.82	0.3739	0.00034	B
ERBB2	NM_001005862	A_23_P89249	Homo sapiens erb-b2 receptor tyrosine kinase 2 (ERBB2). transcript variant 2. mRNA [NM_001005862]	0.92	0.39	2.86	25.78	0.92	0.3223	0.00036	B
SLC22A7	NM_153320	A_23_P93217	Homo sapiens solute carrier family 22 (organic anion transporter). member 7 (SLC22A7). transcript variant 2. mRNA [NM_153320]	0.59	0.47	1.89	13.8	0.59	0.3095	0.00341	B
ZCCHC17	NM_016505	A_23_P96976	Homo sapiens zinc finger. CCHC domain containing 17 (ZCCHC17). transcript variant 3. mRNA [NM_016505]	1	0.55	2.27	19.94	1	0.4429	0.00095	B
MSRB2	NM_012228	A_23_P97932	Homo sapiens methionine sulfoxide reductase B2 (MSRB2). mRNA [NM_012228]	0.76	0.53	3.14	15.64	0.76	0.2407	0.00225	B
PTPN11	NM_002834	A_23_P99027	Homo sapiens protein tyrosine phosphatase. non-receptor type 11 (PTPN11). transcript variant 1. mRNA [NM_002834]	0.23	0.16	0.44	15.72	0.23	0.5131	0.00222	B
PTPN11	NM_002834	A_23_P99027	Homo sapiens protein tyrosine phosphatase. non-receptor type 11 (PTPN11). transcript variant 1. mRNA [NM_002834]	0.24	0.17	0.47	15.68	0.24	0.5107	0.00223	B
PTPN11	NM_002834	A_23_P99027	Homo sapiens protein tyrosine phosphatase. non-receptor type 11 (PTPN11). transcript variant 1. mRNA [NM_002834]	0.19	0.14	0.39	15	0.19	0.5	0.0026	B
PTPN11	NM_002834	A_23_P99027	Homo sapiens protein tyrosine phosphatase. non-receptor type 11 (PTPN11). transcript variant 1. mRNA [NM_002834]	0.26	0.19	0.49	14.91	0.26	0.5232	0.00265	B
PTPN11	NM_002834	A_23_P99027	Homo sapiens protein tyrosine phosphatase. non-receptor type 11 (PTPN11). transcript variant 1. mRNA [NM_002834]	0.2	0.16	0.4	14.02	0.2	0.4998	0.00325	B
PTPN11	NM_002834	A_23_P99027	Homo sapiens protein tyrosine phosphatase. non-receptor type 11 (PTPN11). transcript variant 1. mRNA [NM_002834]	0.2	0.16	0.4	13.69	0.2	0.4927	0.0035	B
PTPN11	NM_002834	A_23_P99027	Homo sapiens protein tyrosine phosphatase. non-receptor type 11 (PTPN11). transcript variant 1. mRNA [NM_002834]	0.26	0.21	0.51	13.31	0.26	0.5097	0.00383	B
LIN7A	NM_004664	A_23_P99253	Homo sapiens lin-7 homolog A (C. elegans) (LIN7A). mRNA [NM_004664]	7.19	5	24.5	15.83	7.19	0.2936	0.00216	B
USB1	NM_024598	A_24_P107941	Homo sapiens U6 snRNA biogenesis 1 (USB1). transcript variant 1. mRNA [NM_024598]	0.47	0.24	2.04	21.42	0.47	0.2302	0.00073	B
HMGB1	NM_002128	A_24_P169148	Homo sapiens high mobility group box 1 (HMGB1). mRNA [NM_002128]	1.81	1.5	3.96	13.24	1.81	0.4567	0.0039	B
AK2	NM_001625	A_24_P179903	Homo sapiens adenylate kinase 2 (AK2). transcript variant 1. mRNA [NM_001625]	0.63	0.48	1.44	14.55	0.63	0.4403	0.00287	B
B3GNTL1	NM_001009905	A_24_P181672	Homo sapiens UDP-GlcNAc:betaGal beta-1.3-N-acetylglucosaminyltransferase-like 1 (B3GNTL1). mRNA [NM_001009905]	0.63	0.01	2.27	889.46	0.63	0.2789	0*	B
SLPI	NM_003064	A_24_P190472	Homo sapiens secretory leukocyte peptidase inhibitor (SLPI). mRNA [NM_003064]	13.12	0.83	24.26	173.59	13.12	0.5407	0*	B
ARSB	NM_198709	A_24_P205213	Homo sapiens arylsulfatase B (ARSB). transcript variant 2. mRNA [NM_198709]	0.22	0.1	0.98	23.63	0.22	0.2267	0.0005	B
IL18R1	NM_003855	A_24_P208567	Homo sapiens interleukin 18 receptor 1 (IL18R1). transcript variant 1. mRNA [NM_003855]	2.54	1.08	5.73	25.89	2.54	0.4431	0.00035	B
CHMP3	NM_016079	A_24_P240065	Homo sapiens charged multivesicular body protein 3 (CHMP3). transcript variant 1. mRNA [NM_016079]	0.44	0.36	1.22	13.62	0.44	0.3624	0.00356	B
MCTP2	NM_018349	A_24_P244944	Homo sapiens multiple C2 domains. transmembrane 2 (MCTP2). transcript variant 1. mRNA [NM_018349]	1.95	1.16	3.88	18.5	1.95	0.5028	0.00125	B
PRKAR1A	NM_212472	A_24_P245322	Homo sapiens protein kinase. cAMP-dependent. regulatory. type I. alpha (PRKAR1A). transcript variant 3. mRNA [NM_212472]	0.23	0.13	0.75	20.25	0.23	0.3082	0.0009	B
HIST1H1D	NM_005320	A_24_P260639	Homo sapiens histone cluster 1. H1d (HIST1H1D). mRNA [NM_005320]	7.95	6.62	16.85	13.21	7.95	0.4718	0.00392	B
TRPM2	NM_003307	A_24_P27977	Homo sapiens transient receptor potential cation channel. subfamily M. member 2 (TRPM2). transcript variant 1. mRNA [NM_003307]	2.44	1.05	9.19	25.54	2.44	0.2656	0.00037	B
ATP6V0A1	NM_005177	A_24_P333733	Homo sapiens ATPase. H+ transporting. lysosomal V0 subunit a1 (ATP6V0A1). transcript variant 3. mRNA [NM_005177]	1	0.05	3.64	202.66	1	0.2754	0*	B
ALPL	NM_000478	A_24_P353619	Homo sapiens alkaline phosphatase. liver/bone/kidney (ALPL). transcript variant 1. mRNA [NM_000478]	4.99	1.96	13.44	27.99	4.99	0.3712	0.00026	B
AC135983.3	ENST00000528049	A_24_P367421	Unknown	2.68	2.32	8.48	12.74	2.68	0.3168	0.0044	B
CD164	NM_006016	A_24_P380536	Homo sapiens CD164 molecule. sialomucin (CD164). transcript variant 1. mRNA [NM_006016]	0.71	0.48	1.8	16.25	0.71	0.3945	0.00198	B
OSBPL2	NM_144498	A_24_P408321	Homo sapiens oxysterol binding protein-like 2 (OSBPL2). transcript variant 2. mRNA [NM_144498]	0.26	0.12	0.98	22.95	0.26	0.2626	0.00056	B
NIN	NM_016350	A_24_P412512	Homo sapiens ninein (GSK3B interacting protein) (NIN). transcript variant 6. mRNA [NM_016350]	0.6	0.35	1.82	18.54	0.6	0.3296	0.00124	B
MACF1	NM_012090	A_24_P418637	Homo sapiens microtubule-actin crosslinking factor 1 (MACF1). mRNA [NM_012090]	2.34	1.61	5.33	15.96	2.34	0.4397	0.0021	B
GGT3P	NR_003267	A_24_P42066	Homo sapiens gamma-glutamyltransferase 3 pseudogene (GGT3P). non-coding RNA [NR_003267]	0.9	0.43	3.2	22.83	0.9	0.2815	0.00057	B
SIGLEC5	NM_003830	A_24_P48539	Homo sapiens sialic acid binding Ig-like lectin 5 (SIGLEC5). mRNA [NM_003830]	0.44	0.32	2.31	15.08	0.44	0.1902	0.00255	B
AAMDC	NM_024684	A_24_P49383	Homo sapiens adipogenesis associated. Mth938 domain containing (AAMDC). mRNA [NM_024684]	0.54	0.03	1.45	237.61	0.54	0.3746	0*	B
SFXN5	NM_144579	A_24_P63030	Homo sapiens sideroflexin 5 (SFXN5). mRNA [NM_144579]	0.64	0.07	2.51	104.42	0.64	0.2559	0*	B
HIST2H2AB	NM_175065	A_24_P68631	Homo sapiens histone cluster 2. H2ab (HIST2H2AB). mRNA [NM_175065]	2.71	2.03	6.16	14.7	2.71	0.4401	0.00278	B
ARHGEF35	NM_001003702	A_24_P701776	Homo sapiens Rho guanine nucleotide exchange factor (GEF) 35 (ARHGEF35). mRNA [NM_001003702]	2.58	0.68	6.93	41.91	2.58	0.373	5e-05	B
TPM4	NM_003290	A_24_P82880	Homo sapiens tropomyosin 4 (TPM4). transcript variant Tpm4.2. mRNA [NM_003290]	3.79	2.29	9.04	18.16	3.79	0.419	0.00134	B
SPNS2	NM_001124758	A_24_P8371	Homo sapiens spinster homolog 2 (Drosophila) (SPNS2). mRNA [NM_001124758]	0.29	0.21	1.28	15.48	0.29	0.2293	0.00233	B
C16orf93	NM_001014979	A_24_P842006	Homo sapiens chromosome 16 open reading frame 93 (C16orf93). transcript variant 1. mRNA [NM_001014979]	0.15	0.12	0.97	13.62	0.15	0.1522	0.00356	B
MAN1A2	NM_006699	A_24_P926195	Homo sapiens mannosidase. alpha. class 1A. member 2 (MAN1A2). mRNA [NM_006699]	0.33	0.21	1.24	17.52	0.33	0.2676	0.00152	B
CD177P1	NG_005616	A_32_P157213	CD177 molecule pseudogene 1 [Source:HGNC Symbol;Acc:HGNC:34508] [ENST00000606252]"	18.82	6.53	38.28	31.73	18.82	0.4918	0.00015	B
LOC101929687	XR_427741	A_32_P179746	PREDICTED: Homo sapiens uncharacterized LOC101929687 (LOC101929687). transcript variant X2. ncRNA [XR_427741]	0.97	0.23	2.34	45.94	0.97	0.4157	3e-05	B
TALDO1	NM_006755	A_32_P18258	Homo sapiens transaldolase 1 (TALDO1). mRNA [NM_006755]	0.29	0.25	1.26	12.73	0.29	0.2311	0.00441	B
CITED4	NM_133467	A_32_P209230	Homo sapiens Cbp/p300-interacting transactivator. with Glu/Asp-rich carboxy-terminal domain. 4 (CITED4). mRNA [NM_133467]	2.91	2.39	9.37	13.39	2.91	0.3107	0.00376	B
PPP4R2	NM_174907	A_32_P228775	Homo sapiens protein phosphatase 4. regulatory subunit 2 (PPP4R2). mRNA [NM_174907]	1.34	0.62	2.49	23.66	1.34	0.5358	0.0005	B
GGTLC2	NM_199127	A_32_P319200	Homo sapiens gamma-glutamyltransferase light chain 2 (GGTLC2). transcript variant 1. mRNA [NM_199127]	1.31	0.65	4.59	22.15	1.31	0.2863	0.00064	B
AIM2	NM_004833	A_32_P44394	Homo sapiens absent in melanoma 2 (AIM2). mRNA [NM_004833]	1.51	0.28	3.84	59.85	1.51	0.393	1e-05	B
GBAP1	NR_002188	A_32_P512061	Homo sapiens glucosidase. beta. acid pseudogene 1 (GBAP1). non-coding RNA [NR_002188]	0.75	0.21	1.6	38.72	0.75	0.4664	7e-05	B
MISP3	NM_001291291	A_32_P52330	Homo sapiens uncharacterized protein LOC113230 (LOC113230). transcript variant 1. mRNA [NM_001291291]	1.21	0.92	2.75	14.6	1.21	0.4421	0.00284	B
LOC101928433	XR_241982	A_32_P62211	PREDICTED: Homo sapiens uncharacterized LOC101928433 (LOC101928433). ncRNA [XR_241982]	1.08	0.15	1.87	77.72	1.08	0.5787	0*	B
NEK1	NM_012224	A_32_P68050	Homo sapiens NIMA-related kinase 1 (NEK1). transcript variant 2. mRNA [NM_012224]	0.62	0.49	1.61	14.02	0.62	0.3855	0.00324	B
FANCI	NM_018193	A_32_P95729	Homo sapiens Fanconi anemia. complementation group I (FANCI). transcript variant 2. mRNA [NM_018193]	3.12	2.66	7.36	12.89	3.12	0.424	0.00424	B
IL18R1	NM_003855	A_33_P3211666	Homo sapiens interleukin 18 receptor 1 (IL18R1). transcript variant 1. mRNA [NM_003855]	8.76	3.97	20.2	24.31	8.76	0.4338	0.00045	B
CXCR2	NM_001557	A_33_P3214550	Homo sapiens chemokine (C-X-C motif) receptor 2 (CXCR2). transcript variant 1. mRNA [NM_001557]	4.89	0.03	13.49	1775.33	4.89	0.3625	0*	B
LDOC1	NM_012317	A_33_P3215113	Homo sapiens leucine zipper. down-regulated in cancer 1 (LDOC1). mRNA [NM_012317]	0.88	0.17	1.79	55.52	0.88	0.492	1e-05	B
UBTD1	NM_024954	A_33_P3220570	Homo sapiens ubiquitin domain containing 1 (UBTD1). mRNA [NM_024954]	1.21	0.25	3.39	52.78	1.21	0.3567	2e-05	B
IL18RAP	NM_003853	A_33_P3221960	Homo sapiens interleukin 18 receptor accessory protein (IL18RAP). mRNA [NM_003853]	7.29	3.76	17.66	21.35	7.29	0.413	0.00074	B
KIF1C	NM_006612	A_33_P3230709	Homo sapiens kinesin family member 1C (KIF1C). mRNA [NM_006612]	0.51	0.28	1.18	20.16	0.51	0.4297	0.00092	B
LOC729218	NR_109983	A_33_P3236316	Homo sapiens uncharacterized LOC729218 (LOC729218). transcript variant 1. non-coding RNA [NR_109983]	0.89	0.6	3.03	16.39	0.89	0.2953	0.00192	B
MAFG-AS1	NR_015454	A_33_P3238543	Homo sapiens MAFG antisense RNA 1 (head to head) (MAFG-AS1). long non-coding RNA [NR_015454]	2.62	1.83	7.34	15.71	2.62	0.3566	0.00222	B
SLC39A4	NM_017767	A_33_P3240353	Homo sapiens solute carrier family 39 (zinc transporter). member 4 (SLC39A4). transcript variant 1. mRNA [NM_017767]	2.05	1.06	5.01	21.28	2.05	0.4082	0.00075	B
AURKAIP1	NM_001127230	A_33_P3240518	Homo sapiens aurora kinase A interacting protein 1 (AURKAIP1). transcript variant 3. mRNA [NM_001127230]	1	0.6	2.4	18.34	1	0.4151	0.00129	B
A_33_P3241043	A_33_P3241043	A_33_P3241043	Unknown	0.78	0.17	1.54	49.85	0.78	0.5068	2e-05	B
SIRPD	NM_178460	A_33_P3244610	Homo sapiens signal-regulatory protein delta (SIRPD). mRNA [NM_178460]	0.33	0.2	1.76	18.73	0.33	0.1891	0.0012	B
PRKAG3	NM_017431	A_33_P3244843	Homo sapiens protein kinase. AMP-activated. gamma 3 non-catalytic subunit (PRKAG3). mRNA [NM_017431]	0.76	0.44	1.58	19.05	0.76	0.48	0.00113	B
CEP350	NM_014810	A_33_P3244872	Homo sapiens centrosomal protein 350kDa (CEP350). mRNA [NM_014810]	2.48	1.88	6.2	14.53	2.48	0.4008	0.00288	B
IL1RN	NM_173843	A_33_P3246829	Homo sapiens interleukin 1 receptor antagonist (IL1RN). transcript variant 4. mRNA [NM_173843]	0.77	0.06	1.98	138.62	0.77	0.3892	0*	B
SIRPB1	NM_001135844	A_33_P3248072	Homo sapiens signal-regulatory protein beta 1 (SIRPB1). transcript variant 3. mRNA [NM_001135844]	9.29	1.2	25.25	84.89	9.29	0.3678	0*	B
RSPH9	XM_005248901	A_33_P3248749	radial spoke head 9 homolog (Chlamydomonas) [Source:HGNC Symbol;Acc:HGNC:21057] [ENST00000372165]"	1.95	0.08	2.86	252.87	1.95	0.6805	0*	B
HSD3B7	NM_001142777	A_33_P3251776	Homo sapiens hydroxy-delta-5-steroid dehydrogenase. 3 beta- and steroid delta-isomerase 7 (HSD3B7). transcript variant 2. mRNA [NM_001142777]	2.02	0.59	4.3	37.65	2.02	0.4702	7e-05	B
GADD45G	NM_006705	A_33_P3252394	Homo sapiens growth arrest and DNA-damage-inducible. gamma (GADD45G). mRNA [NM_006705]	1.36	0.54	6.53	27.58	1.36	0.208	0.00027	B
KCNH3	NM_012284	A_33_P3253672	Homo sapiens potassium channel. voltage gated eag related subfamily H. member 3 (KCNH3). mRNA [NM_012284]	2.68	0.55	5.22	53.93	2.68	0.5131	1e-05	B
ACAT1	NM_000019	A_33_P3253975	Homo sapiens acetyl-CoA acetyltransferase 1 (ACAT1). mRNA [NM_000019]	0.34	0.27	0.89	14.19	0.34	0.3848	0.00312	B
ZNF780A	NM_001010880	A_33_P3255631	Homo sapiens zinc finger protein 780A (ZNF780A). transcript variant 2. mRNA [NM_001010880]	0.12	0.09	0.51	14.4	0.12	0.234	0.00297	B
CNTRL	NM_007018	A_33_P3257554	Homo sapiens centriolin (CNTRL). mRNA [NM_007018]	0.63	0.5	1.84	13.71	0.63	0.342	0.00349	B
XLOC_l2_013837	TCONS_l2_00026576	A_33_P3258316	BROAD Institute lincRNA (XLOC_l2_013837). lincRNA [TCONS_l2_00026576]	1.11	0.64	3.54	19.02	1.11	0.3147	0.00113	B
ENTPD1	NM_001098175	A_33_P3262580	ectonucleoside triphosphate diphosphohydrolase 1 [Source:HGNC Symbol;Acc:HGNC:3363] [ENST00000371206]"	0.53	0.44	1.79	13.22	0.53	0.2939	0.00392	B
KIAA1324	NM_020775	A_33_P3265222	Homo sapiens KIAA1324 (KIAA1324). transcript variant 1. mRNA [NM_020775]	1.06	0.08	2.56	143.78	1.06	0.4134	0*	B
CEACAM4	NM_001817	A_33_P3265309	Homo sapiens carcinoembryonic antigen-related cell adhesion molecule 4 (CEACAM4). mRNA [NM_001817]	1.66	0.87	3.63	21.06	1.66	0.4578	0.00078	B
AC106794.2	ENST00000513713	A_33_P3265941	Unknown	0.56	0.21	1.24	29.06	0.56	0.4548	0.00022	B
CEACAM1	NM_001184816	A_33_P3268507	Homo sapiens carcinoembryonic antigen-related cell adhesion molecule 1 (biliary glycoprotein) (CEACAM1). transcript variant 5. mRNA [NM_001184816]	4.91	3.79	11.83	14.27	4.91	0.4154	0.00306	B
STX17	NM_017919	A_33_P3269149	Homo sapiens syntaxin 17 (STX17). mRNA [NM_017919]	0.56	0.2	1.73	31.09	0.56	0.3225	0.00017	B
CCDC125	NM_176816	A_33_P3271599	Homo sapiens coiled-coil domain containing 125 (CCDC125). transcript variant 1. mRNA [NM_176816]	0.95	0.09	2.19	110.68	0.95	0.4349	0*	B
FAM21C	NM_001169107	A_33_P3279124	Homo sapiens family with sequence similarity 21. member C (FAM21C). transcript variant 3. mRNA [NM_001169107]	3.22	1.36	7.98	25.98	3.22	0.4038	0.00035	B
CTSB	NM_147780	A_33_P3287631	Homo sapiens cathepsin B (CTSB). transcript variant 2. mRNA [NM_147780]	0.77	0.6	2.56	14.1	0.77	0.3018	0.00319	B
ABTB1	NM_032548	A_33_P3297444	Homo sapiens ankyrin repeat and BTB (POZ) domain containing 1 (ABTB1). transcript variant 1. mRNA [NM_032548]	2.03	0.65	5.45	34.53	2.03	0.373	0.00011	B
EXOSC4	NM_019037	A_33_P3301410	Homo sapiens exosome component 4 (EXOSC4). mRNA [NM_019037]	2.18	0.69	4.34	34.95	2.18	0.502	0.0001	B
A_33_P3304748	A_33_P3304748	A_33_P3304748	Unknown	2.66	0.88	5.02	33.32	2.66	0.5295	0.00012	B
DHX34	NM_014681	A_33_P3315856	Homo sapiens DEAH (Asp-Glu-Ala-His) box polypeptide 34 (DHX34). mRNA [NM_014681]	1.59	0.18	3.71	94.81	1.59	0.427	0*	B
CA5BP1	NR_026551	A_33_P3316061	Homo sapiens carbonic anhydrase VB pseudogene 1 (CA5BP1). non-coding RNA [NR_026551]	0.22	0.15	1.47	16.38	0.22	0.1464	0.00192	B
DACH1	NM_080759	A_33_P3316786	Homo sapiens dachshund family transcription factor 1 (DACH1). transcript variant 1. mRNA [NM_080759]	1.1	0.21	3.47	57.84	1.1	0.3152	1e-05	B
FSTL3	NM_005860	A_33_P3318796	Homo sapiens follistatin-like 3 (secreted glycoprotein) (FSTL3). mRNA [NM_005860]	1.57	0.39	5.57	44.69	1.57	0.2815	3e-05	B
CREB3L2	NM_001253775	A_33_P3320888	Homo sapiens cAMP responsive element binding protein 3-like 2 (CREB3L2). transcript variant 2. mRNA [NM_001253775]	0.93	0.16	2.12	62.74	0.93	0.4395	1e-05	B
MOSPD3	NM_023948	A_33_P3321946	Homo sapiens motile sperm domain containing 3 (MOSPD3). transcript variant 1. mRNA [NM_023948]	1.05	0.23	2.4	49.4	1.05	0.4352	2e-05	B
LOC441644	NG_015897	A_33_P3322192	Homo sapiens REST corepressor 2 pseudogene	2.7	0.71	5.13	41.57	2.7	0.5261	5e-05	B
MSANTD4	NM_032424	A_33_P3323520	Homo sapiens Myb/SANT-like DNA-binding domain containing 4 with coiled-coils (MSANTD4). mRNA [NM_032424]	0.84	0.58	2.45	15.88	0.84	0.3449	0.00214	B
CPTP	NM_001029885	A_33_P3343220	Homo sapiens ceramide-1-phosphate transfer protein (CPTP). mRNA [NM_001029885]	1.48	1.15	3.45	14.15	1.48	0.4291	0.00314	B
MEF2B	NM_001145785	A_33_P3344406	Homo sapiens myocyte enhancer factor 2B (MEF2B). mRNA [NM_001145785]	2.12	1.11	5.93	20.99	2.12	0.3575	0.00079	B
SFTPA2	NM_001098668	A_33_P3344574	Homo sapiens surfactant protein A2 (SFTPA2). mRNA [NM_001098668]	1.9	1.47	6.76	14.23	1.9	0.2805	0.00309	B
MKLN1	NM_001145354	A_33_P3348159	Homo sapiens muskelin 1. intracellular mediator containing kelch motifs (MKLN1). transcript variant 1. mRNA [NM_001145354]	0.29	0.16	0.66	20.48	0.29	0.441	0.00086	B
RAB44	NM_001257357	A_33_P3349912	Homo sapiens RAB44. member RAS oncogene family (RAB44). mRNA [NM_001257357]	0.78	0.58	4.06	14.69	0.78	0.191	0.00278	B
HCFC1R1	NM_017885	A_33_P3350207	Homo sapiens host cell factor C1 regulator 1 (XPO1 dependent) (HCFC1R1). transcript variant 1. mRNA [NM_017885]	1.64	1.05	3.74	17.13	1.64	0.4391	0.00165	B
RNF225	NM_001195135	A_33_P3353520	Homo sapiens ring finger protein 225 (RNF225). mRNA [NM_001195135]	2.56	0.85	7.06	32.92	2.56	0.3625	0.00013	B
MSL1	NM_001012241	A_33_P3356341	Homo sapiens male-specific lethal 1 homolog (Drosophila) (MSL1). mRNA [NM_001012241]	3.57	0.8	7.06	49.22	3.57	0.5051	2e-05	B
REPS2	NM_004726	A_33_P3357470	Homo sapiens RALBP1 associated Eps domain containing 2 (REPS2). transcript variant 1. mRNA [NM_004726]	0.9	0.45	2.26	21.86	0.9	0.3983	0.00068	B
ABTB1	NM_032548	A_33_P3358295	Homo sapiens ankyrin repeat and BTB (POZ) domain containing 1 (ABTB1). transcript variant 1. mRNA [NM_032548]	1.49	0.68	4.25	24.15	1.49	0.3502	0.00046	B
TAS1R3	NM_152228	A_33_P3359084	taste receptor. type 1. member 3 [Source:HGNC Symbol;Acc:HGNC:15661] [ENST00000339381]"	1.35	0.86	3.88	17.28	1.35	0.348	0.0016	B
RAB7A	NM_004637	A_33_P3361851	Homo sapiens RAB7A. member RAS oncogene family (RAB7A). mRNA [NM_004637]	0.43	0.26	1.99	17.85	0.43	0.2157	0.00143	B
THC2688744	THC2688744	A_33_P3362068	ICP0_HHV11 (P08393) Trans-acting transcriptional protein ICP0 (Immediate-early protein IE110) (VMW110) (Alpha-0 protein). partial (4%) [THC2688744]	0.75	0.09	1.46	91.54	0.75	0.5105	0*	B
RTN3	NM_001265591	A_33_P3362371	Homo sapiens reticulon 3 (RTN3). transcript variant 7. mRNA [NM_001265591]	0.18	0.12	0.59	16.48	0.18	0.3134	0.00188	B
A_33_P3364493	A_33_P3364493	A_33_P3364493	Unknown	1.08	0.66	2.59	17.93	1.08	0.4156	0.0014	B
NCF4	NM_000631	A_33_P3365432	Homo sapiens neutrophil cytosolic factor 4. 40kDa (NCF4). transcript variant 1. mRNA [NM_000631]	1.67	0.24	5.89	77.85	1.67	0.2843	0*	B
NAPB	NM_001283018	A_33_P3365596	Homo sapiens N-ethylmaleimide-sensitive factor attachment protein. beta (NAPB). transcript variant 1. mRNA [NM_001283018]	0.26	0.21	0.94	13.52	0.26	0.2758	0.00364	B
CSGALNACT1	NM_001130518	A_33_P3366540	Homo sapiens chondroitin sulfate N-acetylgalactosaminyltransferase 1 (CSGALNACT1). transcript variant 1. mRNA [NM_001130518]	3.68	3.05	8.46	13.28	3.68	0.4348	0.00386	B
PFN1P2	NR_003242	A_33_P3367102	Homo sapiens profilin 1 pseudogene 2 (PFN1P2). non-coding RNA [NR_003242]	0.93	0.57	2.24	18.06	0.93	0.4172	0.00137	B
LTK	NM_002344	A_33_P3371663	Homo sapiens leukocyte receptor tyrosine kinase (LTK). transcript variant 1. mRNA [NM_002344]	0.83	0.49	4.95	18.67	0.83	0.1674	0.00121	B
KRTAP10-10	NM_181688	A_33_P3381851	Homo sapiens keratin associated protein 10-10 (KRTAP10-10). mRNA [NM_181688]	0.87	0.47	2.23	20.62	0.87	0.3908	0.00084	B
LINC00923	NR_024172	A_33_P3383524	Homo sapiens long intergenic non-protein coding RNA 923 (LINC00923). transcript variant 1. long non-coding RNA [NR_024172]	0.94	0.75	2.1	13.91	0.94	0.4491	0.00333	B
KCP	NM_001135914	A_33_P3383606	Homo sapiens kielin/chordin-like protein (KCP). transcript variant 1. mRNA [NM_001135914]	1.42	0.87	3.17	18.08	1.42	0.4482	0.00136	B
A_33_P3383762	A_33_P3383762	A_33_P3383762	Unknown	1.4	1.01	5.17	15.26	1.4	0.271	0.00245	B
BRCC3	NM_024332	A_33_P3385461	Homo sapiens BRCA1/BRCA2-containing complex. subunit 3 (BRCC3). transcript variant 1. mRNA [NM_024332]	0.4	0.3	1.08	14.82	0.4	0.3695	0.0027	B
SH3KBP1	NM_031892	A_33_P3387145	Homo sapiens SH3-domain kinase binding protein 1 (SH3KBP1). transcript variant 1. mRNA [NM_031892]	0.78	0.27	1.52	32.21	0.78	0.5135	0.00014	B
CEBPE	NM_001805	A_33_P3387991	Homo sapiens CCAAT/enhancer binding protein (C/EBP). epsilon (CEBPE). mRNA [NM_001805]	9.71	8.4	31.09	12.72	9.71	0.3124	0.00442	B
CHIT1	NM_003465	A_33_P3388501	Homo sapiens chitinase 1 (chitotriosidase) (CHIT1). transcript variant 1. mRNA [NM_003465]	11.99	3.2	18.53	41.15	11.99	0.6472	5e-05	B
C19orf84	NM_001193623	A_33_P3395859	Homo sapiens chromosome 19 open reading frame 84 (C19orf84). transcript variant 1. mRNA [NM_001193623]	1.45	1.19	3.36	13.33	1.45	0.4307	0.00381	B
MIR503HG	NR_024607	A_33_P3402329	Homo sapiens MIR503 host gene (non-protein coding) (MIR503HG). long non-coding RNA [NR_024607]	1.11	0.66	2.32	18.54	1.11	0.4798	0.00124	B
KIAA0368	NM_001080398	A_33_P3404286	Homo sapiens KIAA0368 (KIAA0368). mRNA [NM_001080398]	0.07	0.03	0.24	25.83	0.07	0.2825	0.00035	B
GGTLC2	NM_001282879	A_33_P3408953	Homo sapiens gamma-glutamyltransferase light chain 2 (GGTLC2). transcript variant 3. mRNA [NM_001282879]	2.79	0.53	8.22	58.39	2.79	0.3398	1e-05	B
ARHGAP19	NM_001204300	A_33_P3411025	Homo sapiens Rho GTPase activating protein 19 (ARHGAP19). transcript variant 2. mRNA [NM_001204300]	0.7	0.48	1.46	16.07	0.7	0.4763	0.00206	B
ADM2	NM_024866	A_33_P3413910	Homo sapiens adrenomedullin 2 (ADM2). transcript variant 1. mRNA [NM_024866]	0.48	0.15	1.13	34.68	0.48	0.4229	0.0001	B
AIG1	NM_016108	A_33_P3416563	Homo sapiens androgen-induced 1 (AIG1). transcript variant 1. mRNA [NM_016108]	0.84	0.17	1.34	55.86	0.84	0.6295	1e-05	B
AIG1	NM_016108	A_33_P3416574	Homo sapiens androgen-induced 1 (AIG1). transcript variant 1. mRNA [NM_016108]	0.72	0.22	1.4	35.58	0.72	0.5138	9e-05	B
RUSC1-AS1	NM_001039517	A_33_P3418917	Homo sapiens RUSC1 antisense RNA 1 (RUSC1-AS1). mRNA [NM_001039517]	0.54	0.39	1.17	15.2	0.54	0.4643	0.00248	B
CHD5	NM_015557	A_33_P3419321	Homo sapiens chromodomain helicase DNA binding protein 5 (CHD5). mRNA [NM_015557]	3.01	1.82	8.42	18.2	3.01	0.358	0.00133	B
LOC643454	NG_008800	A_33_P3429575	Homo sapiens adaptor-related protein complex 3. sigma 1 subunit pseudogene. mRNA (cDNA clone IMAGE:8862705). [BC157883]	0.8	0.57	2.01	15.41	0.8	0.3965	0.00237	B
LEPREL2	NM_014262	A_33_P3507542	Homo sapiens leprecan-like 2 (LEPREL2). mRNA [NM_014262]	0.51	0.3	1.62	19.03	0.51	0.3166	0.00113	B
VSTM1	NM_198481	A_33_P3514487	Homo sapiens V-set and transmembrane domain containing 1 (VSTM1). transcript variant 1. mRNA [NM_198481]	3.7	1.95	16.35	20.83	3.7	0.2261	0.00081	B
PHF20L1	NM_016018	A_33_P3546070	Homo sapiens PHD finger protein 20-like 1 (PHF20L1). transcript variant 1. mRNA [NM_016018]	0.96	0.75	2.77	14.06	0.96	0.3458	0.00321	B
CERCAM	NM_016174	A_33_P3671378	Homo sapiens cerebral endothelial cell adhesion molecule (CERCAM). transcript variant 1. mRNA [NM_016174]	0.79	0.61	2.01	14.11	0.79	0.3907	0.00317	B
PIK3CD-AS1	NR_027045	A_33_P3789056	Homo sapiens PIK3CD antisense RNA 1 (PIK3CD-AS1). long non-coding RNA [NR_027045]	0.6	0.45	1.78	14.5	0.6	0.3361	0.0029	B
DKFZP564C152	AL049980	A_33_P3866631	Homo sapiens mRNA; cDNA DKFZp564C152 (from clone DKFZp564C152) [AL049980]"	2.04	0.48	4.42	46.38	2.04	0.4607	3e-05	B
CSF3R	NM_156039	A_33_P3881262	Homo sapiens colony stimulating factor 3 receptor (granulocyte) (CSF3R). transcript variant 3. mRNA [NM_156039]	3.04	0.25	12.86	132.73	3.04	0.2364	0*	B

## Sheet: Univariate analysis results
Differentially expressed genes in MM vs CM vs NCM analysis with a nominal P value<0.001							Differentially expressed genes in MM vs CM analysis with a nominal P value<0.001
	Gene symbol	nominal P value	Cluster				Gene symbol	nominal P value	Cluster
	CALU	5.733286E-4	A				CPLX3	5.52324E-4	A
	XR_250002	5.2850257E-4	A				MED15P9	8.2225335E-4	A
	CALU	3.343651E-4	A				CABLES2	6.678599E-4	A
	TERF1	6.7524094E-4	A				HIC2	7.882873E-4	A
	TERF1	9.751958E-4	A				SUN2	2.8106794E-4	A
	CALU	7.613704E-4	A				HNRNPA1	8.512381E-4	A
	CALU	6.4255984E-4	A				PI4KA	7.476343E-4	A
	RSPH9	9.655749E-4	A				FGD5-AS1	1.9507737E-4	A
	CALU	6.0681265E-4	A				ZNFX1	4.779877E-4	A
	PSMD1	9.346189E-5	A				ZC3H7A	9.1129105E-4	A
	CALU	3.2625077E-4	A				TPCN2	6.6059903E-4	A
	CALU	5.223841E-4	A				BRD9	9.408032E-4	A
	SLPI	7.252352E-4	A				ACOT9	9.6902804E-4	A
	CALU	5.2258204E-4	A				TERF1	3.6371776E-4	B
	WHAMM	5.346614E-4	B
	ZNF814	5.3016323E-4	B
	CPLX3	4.154591E-4	B
	POGZ	5.813213E-4	B
	MIATNB	8.494206E-5	B
	HIC2	2.8446333E-5	B
	SUN2	1.2528588E-4	B
	SH3TC1	7.100547E-4	B
	ZNF500	5.753952E-4	B
	ZNF618	8.159116E-4	B
	PI4KA	4.261542E-4	B
	RBSN	3.708278E-4	B
	FGD5-AS1	1.702978E-4	B
	ZNFX1	6.1713316E-4	B
	KANSL2	8.64795E-4	B
	ZC3H7A	7.673881E-4	B
	TPCN2	2.7936575E-4	B
	PHF2	7.8129175E-4	B
	BRD9	4.7162847E-4	B
	SMAD3	3.625292E-4	B
	MED14	6.074107E-4	B
	ARRDC2	4.3898288E-4	B
