# Supplementary material for: Gene expression profiling in blood from cerebral malaria patients and mild malaria patients living in Senegal
Source: BMC Med Genomics. 2019 Oct 30;12:148. doi: 10.1186/s12920-019-0599-z (PMC6821028; doi:10.1186/s12920-019-0599-z)
Supplement: Supplementary file 3 — Additional file 3: Table S2. Enriched MSigDB signatures for MM vs CM vs NCM and MM vs CM analyses. [file 12920_2019_599_MOESM3_ESM.xls]

## Sheet: MSigDB_MMvsCMvsNCM
Enriched MSigDB signatures at FDR<0.10 for MM vs CM vs NCM analysis
ID	Description	P value	FDR	ObsRegions	TotalGenes	Genes
GSE29617_CTRL_VS_DAY3_TIV_FLU_VACCINE_PBMC_2008_UP	Genes up-regulated in comparison of peripheral blood mononuclear cells (PBMC) from TIV influenza vaccinee pre-vaccination versus those at day 3 post-vaccination.	5.15503e-07	0.00098461	19	169	CREBRF,EBF3,EML4,GNE,L3MBTL3,MEF2D,METTL21D,MGAM,MYLIP,PCBP2,PHF3,RNF103,SIAH1,TAF11,TBC1D25,WHAMM,ZNF236,ZNF529,ZNF791
GSE11057_NAIVE_CD4_VS_PBMC_CD4_TCELL_UP	Genes up-regulated in comparison of naive T cells versus peripheral blood mononuclear cells (PBMC).	2.06314e-06	0.00197029	15	177	ASXL1,ATM,BCL11B,CPSF4,EEF1B2,GPRASP1,ITK,LRRN3,MLLT3,MTERFD2,NIPAL3,NUCB2,PIK3CD,RPUSD2,ZNF212
GSE6269_E_COLI_VS_STREP_PNEUMO_INF_PBMC_DN	Genes down-regulated in comparison of peripheral blood mononuclear cells (PBMC) from patients with acute E. coli infection versus PBMC from patients with acute S. pneumoniae infection.	5.97368e-06	0.00380324	12	157	ARG1,BPI,CALU,CDA,CEACAM1,ENSG00000234857,FLOT1,LTF,MGAM,MMP9,TCN1,TMEM8A
GSE17721_POLYIC_VS_PAM3CSK4_1H_BMDM_UP	Genes up-regulated in comparison of dendritic cells (DC) stimulated with poly(I:C) (TLR3 agonist) at 1 h versus DC cells stimulated with Pam3Csk4 (TLR1/2 agonist) at 1 h.	9.55832e-06	0.0045641	12	193	CBLL1,CCBL2,CHCHD1,DUSP12,ELOF1,GADD45G,LIPT2,MAU2,NXT1,PDPK1,PPP2R5C,SERF2
GSE22886_NAIVE_CD4_TCELL_VS_MONOCYTE_UP	Genes up-regulated in comparison of naive CD4 [GeneID=920] T cells versus day 0 monocytes.	1.36173e-05	0.0052018	20	187	ADNP2,ADPRM,BACH2,BCL11B,DNAJC9,GPRASP1,ITK,KLHL3,LRRN3,MLLT3,MYLIP,NIPAL3,NR3C2,NUCB2,NXT1,SLC25A38,TNIK,UBASH3A,ZNF14,ZNF529
GSE3337_CTRL_VS_16H_IFNG_IN_CD8POS_DC_DN	Genes down-regulated in comparison of untreated CD8+ dendritic cells (DC) at 16 h versus those treated with IFNG [GeneID=31658] at 16 h.	2.75059e-05	0.00875603	13	196	AGPAT5,BCKDK,FASTKD5,FRMD8,FUS,GLIPR2,HSD3B7,IRF8,POLDIP3,POLR2L,PQBP1,RNPS1,SMAGP
GSE17721_CTRL_VS_CPG_4H_BMDM_UP	Genes up-regulated in comparison of control dendritic cells (DC) at 4 h versus those stimulated with CpG DNA (TLR9 agonist) at 4 h.	5.21945e-05	0.0110768	13	197	ACOT1,ADNP,ATM,C1orf54,FRMD8,MSL1,PEPD,RPL38,RPS8,SLC25A3,SSSCA1,TADA1,TUBGCP2
GSE13484_12H_VS_3H_YF17D_VACCINE_STIM_PBMC_DN	Genes down-regulated in comparison of peripheral blood mononuclear cells (PBMC) cultured with YF17D vaccine for 12 h versus PBMC cultured for 3 h.	5.01698e-05	0.011978	15	195	BCOR,EEF1B2,ENDOD1,ERCC6L,FUS,GJC2,IL18R1,MALT1,NFYC,PRDX6,RAI1,REPS2,RNF103,UTP11L,WARS2
GSE22886_NAIVE_TCELL_VS_MONOCYTE_UP	Genes up-regulated in comparison of naive CD4 [GeneID=920] CD8 T cells versus monocytes cultured for 0 days.	4.53081e-05	0.0123626	18	187	ADNP2,ASXL1,BACH2,BCL11B,DNAJC9,GPRASP1,ITK,LRRN3,MLLT3,MYLIP,NIPAL3,NR3C2,NUCB2,SLC25A38,TNIK,UBASH3A,UBIAD1,ZNF529
GSE3982_MAC_VS_TH1_DN	Genes down-regulated in comparison of macrophages versus Th1 cells.	6.85109e-05	0.0130856	12	191	BCOR,DUSP12,FLOT1,FUS,GPI,ITK,NFYC,PQBP1,SERPINB1,SNRPB,SRSF6,WDR82
GSE17721_CTRL_VS_LPS_2H_BMDM_UP	Genes up-regulated in comparison of control dendritic cells (DC) at 2 h versus those stimulated with LPS (TLR4 agonist) at 2 h.	8.8768e-05	0.0154134	13	195	ARFGAP2,ATG12,CRCP,EEF1B2,ELOF1,ERCC6L,ETNK1,GNE,GRB10,MSL1,PPP1R17,TADA1,URI1
GSE3982_CENT_MEMORY_CD4_TCELL_VS_NKCELL_UP	Genes up-regulated in comparison of central memory CD4 [GeneID=920] T cells versus NK cells.	9.83951e-05	0.0156612	15	201	ADNP2,ADPRM,ASXL1,CCBL2,EEF1B2,HNRNPU,ICA1,KLHL3,LRRN3,MALT1,PHACTR2,PITPNA,POLR1C,UBASH3A,URI1
GSE19825_NAIVE_VS_DAY3_EFF_CD8_TCELL_DN	Genes down-regulated in comparison of naive CD8 T cells versus effector CD8 T cells.	0.000133578	0.0182239	12	195	ACTN4,ADPRM,BCKDK,CHCHD1,CMTM7,CTSB,EXO5,IPO13,MYO1G,PLXNC1,SLC39A4,UBE2J2
GSE14308_TH2_VS_NAIVE_CD4_TCELL_UP	Genes up-regulated in comparison of Th2 cells versus naive CD4 [GeneID=620] T cells.	0.000131761	0.0193587	12	195	BAP1,C7orf73,CCBL2,ERCC6L,FLOT1,IL9R,METTL21D,RCL1,SNRPB,SYNE3,TAF11,ZNF14
GSE27786_LIN_NEG_VS_BCELL_DN	Genes down-regulated in comparison of lineage negative versus B cells.	0.000164335	0.0196175	12	190	CD164,CHD6,FIS1,GPSM3,NIPAL3,POLDIP3,RIC8A,RPS8,SMAGP,TMEM234,TRIM39,ZCCHC11
GSE22886_NAIVE_TCELL_VS_DC_UP	Genes up-regulated in comparison of naive CD4 [GeneID=920] CD8 T cells versus unstimulated dendritic cells (DC).	0.000177616	0.0199556	15	193	ADNP2,ASXL1,BCL11B,CRIP1,EEF1B2,GPSM3,MYLIP,MZT2B,RNPS1,RPL21,RPL38,RPS29,SLC25A38,SMCHD1,URI1
GSE17721_0.5H_VS_8H_GARDIQUIMOD_BMDM_UP	Genes up-regulated in comparison of dendritic cells (DC) stimulated with Gardiquimod (TLR7 agonist) at 0.5 h versus those stimulated with Gardiquimod (TLR7 agonist) at 8 h.	0.00016222	0.020656	13	198	ARG1,ARPC4,C1orf54,CCDC109B,DTYMK,FANCL,FUCA2,MEF2D,NNT,NUCB2,PPP2R5C,PRDX6,TMEM234
GSE3982_EFF_MEMORY_CD4_TCELL_VS_NKCELL_UP	Genes up-regulated in comparison of effective memory CD4 [GeneID=920] T cells versus NK cells.	0.000200645	0.0212907	16	202	ASXL1,BCL11B,C10orf2,CIRBP,EEF1A1,EEF1B2,EML4,MAGEA8,MALT1,MYLIP,PHACTR2,PRSS1,RPL39,RPL9,SQRDL,UBASH3A
GSE9988_LPS_VS_CTRL_TREATED_MONOCYTE_DN	Genes down-regulated in comparison of monocytes treated with 5000 ng/ml LPS (TLR4 agonist) versus monocytes treated with control IgG.	0.000237669	0.023892	11	194	ATXN7L3,BAP1,CMTM7,DCAF5,FOXK1,FRMD8,KIAA0430,POLDIP3,PRELID1,RIC8A,ZNF689
GSE29617_CTRL_VS_TIV_FLU_VACCINE_PBMC_2008_UP	Genes up-regulated in comparison of peripheral blood mononuclear cells (PBMC) from TIV influenza vaccinee before vaccination versus that after the vaccination.	0.000269533	0.0257405	15	165	ARG1,CREBRF,EBF3,EML4,FOS,GNE,L3MBTL3,MEF2D,PHF3,SIAH1,SLC9A7,WHAMM,ZC3H12A,ZNF236,ZNHIT3
GSE17974_0.5H_VS_72H_UNTREATED_IN_VITRO_CD4_TCELL_UP	Genes up-regulated in comparison of untreated CD4 [GeneID=920] T cells at 0.5 h versus the untreated cells at 72 h.	0.000304415	0.0276873	14	171	ADNP2,BCOR,L3MBTL3,METTL21D,PIWIL4,POLR1C,PSME4,SRSF6,TCEB3,TMEM138,ZFYVE20,ZNF14,ZNF791,ZXDC
GSE17721_CTRL_VS_GARDIQUIMOD_1H_BMDM_UP	Genes up-regulated in comparison of control dendritic cells (DC) at 1 h versus those stimulated with Gardiquimod (TLR7 agonist) at 1 h.	0.000326793	0.0283716	12	197	ADNP,ARPC4,ATG12,BCL11B,CPSF4,ELOF1,GJC2,MYLIP,PCBP2,PPP1R17,SPIN1,TALDO1
GSE36476_YOUNG_VS_OLD_DONOR_MEMORY_CD4_TCELL_40H_TSST_ACT_DN	Genes down-regulated in comparison of memory CD4 [GeneID=920] T cells from young donors treated with TSST at 40 h versus those from old donors treated with TSST at 40 h.	0.000419338	0.0348233	12	210	ADTRP,BCKDK,ENSG00000234857,PIAS3,PSMB4,RPL9,SLC25A38,SYNGR2,TALDO1,UBASH3A,VASH2,ZNHIT3
GSE27786_CD4_TCELL_VS_MONO_MAC_UP	Genes up-regulated in comparison of CD4 [GeneID=920] T cells versus monocyte macrophages.	0.000561594	0.0397276	12	193	CDC5L,CHD6,CREBRF,DENR,GSK3B,HNRNPA0,KLF3,NFYC,PRKAR1A,RBM4,RCL1,ZNF622
GSE17721_CTRL_VS_PAM3CSK4_24H_BMDM_UP	Genes up-regulated in comparison of control dendritic cells (DC) at 24 h versus those stimulated with Pam3Csk4 (TLR1/2 agonist) at 24 h.	0.000545157	0.0400481	13	197	ADNP,B3GNT8,BACH2,CD164,CREBRF,DNAJC9,EEF1B2,FAR1,HNRNPU,SLC25A3,TADA1,TRIM39,ZNF426
GSE22886_NAIVE_BCELL_VS_NEUTROPHIL_UP	Genes up-regulated in comparison of naive B cells versus unstimulated neutrophils.	0.000596669	0.0407014	13	188	BACH2,BCL11A,CCDC109B,CD74,HLA-DRA,IRF8,MALT1,NR3C2,RPL21,RPL38,RPL39,RPL9,SUMO3
GSE9006_HEALTHY_VS_TYPE_1_DIABETES_PBMC_1MONTH_POST_DX_UP	Genes up-regulated in comparison of peripheral blood mononuclear cells (PBMC) from healthy donors versus PBMCs from patients with type 1 diabetes at 1 month after the diagnosis.	0.000511765	0.040728	13	192	AAMP,ADNP2,ARPC4,GPI,HNRNPU,MRPS10,NNT,PCBP2,RBBP4,RBM3,RNPS1,SUMO3,URI1
GSE9988_ANTI_TREM1_AND_LPS_VS_CTRL_TREATED_MONOCYTES_DN	Genes down-regulated in comparison of monocytes treated with anti-TREM1 [GeneID=54210] and 5000 ng/ml LPS (TLR4 agonist) versus monocytes treated with control IgG.	0.000541285	0.0413542	10	195	ATXN7L3,CNPPD1,FOXK1,GNA12,KIAA0430,PIK3CD,POLDIP3,PRELID1,UBXN6,WDR82
GSE14000_TRANSLATED_RNA_VS_MRNA_4H_LPS_DC_DN	Genes down-regulated in comparison of polysome bound (translated) mRNA versus total mRNA 4 h after LPS (TLR4 agonist) stimulation.	0.000681176	0.0419692	9	178	C7orf73,EEF1B2,MEF2BNB-MEF2B,MZT2B,PRELID1,RHEB,SERF2,TNNT3,VAPB
GSE17721_CTRL_VS_LPS_12H_BMDM_UP	Genes up-regulated in comparison of control dendritic cells (DC) at 12 h versus those stimulated with LPS (TLR4 agonist) at 12 h.	0.000679227	0.0432441	12	197	ATG12,B3GNT8,CREBRF,EEF1B2,GNA12,HPRT1,KMT2E,PRELID1,RPS8,TALDO1,TRIP11,TTYH2
GSE13493_CD4INTCD8POS_VS_CD8POS_THYMOCYTE_DN	Genes down-regulated in comparison of CD4 [GeneID=920] CD8 Int thymocytes versus CD8 thymocytes.	0.000731558	0.0436649	12	190	ARFGAP2,ATM,BTBD11,CABP4,EEF1B2,EID2,GGT1,METTL21D,MGAM,RCL1,SMCHD1,TMEM8A
GSE37416_CTRL_VS_12H_F_TULARENSIS_LVS_NEUTROPHIL_DN	Genes down-regulated in comparison of control polymorphonuclear leukocytes (PMN) at 12 h versus PMN treated with F. tularensis vaccine at 12 h.	0.000668227	0.0440108	11	189	AK2,EXOSC4,GPI,KDM4C,KMT2E,NTMT1,NXT1,RELA,SQRDL,VDAC2,ZC3H12A
GSE27786_CD4_TCELL_VS_NEUTROPHIL_UP	Genes up-regulated in comparison of CD4 [GeneID=920] T cells versus neutrophils.	0.000806207	0.0452899	11	189	CDC5L,GNL2,KLF3,RNF157,SMARCA5,SRRM1,TARSL2,UTP11L,WHAMM,ZCCHC11,ZNF622
GSE3982_EOSINOPHIL_VS_NEUTROPHIL_DN	Genes down-regulated in comparison of eosinophils versus neutrophils.	0.000799456	0.0462716	12	184	CDA,CEACAM1,ERBB2,FOS,GSK3B,MGAM,MSL1,PITPNA,REPS2,STEAP4,TALDO1,TMEM8A
GSE20715_WT_VS_TLR4_KO_6H_OZONE_LUNG_DN	Genes down-regulated in comparson of lung tissue from wild type mice subjected to ozone for 6 h vs that from TLR4 [GeneID=7099] deficient animal subjected to ozone for 6 h.	0.00120955	0.0607955	11	190	AAMP,ADPRM,BCL9L,CDC42EP3,ELOF1,FOS,MSL1,NFYC,SRRM1,SUMO3,TCEB3
GSE22886_NAIVE_CD8_TCELL_VS_MONOCYTE_UP	Genes up-regulated in comparison of naive CD8 T cells versus day 0 monocytes.	0.00119124	0.0614937	16	192	ADNP2,ADPRM,BACH2,BCL11B,DNAJC9,GPRASP1,IL18R1,IL18RAP,ITK,LRRN3,MLLT3,NIPAL3,NR3C2,NUCB2,UBASH3A,ZNF529
GSE17721_LPS_VS_PAM3CSK4_4H_BMDM_DN	Genes down-regulated in comparison of dendritic cells (DC) stimulated with LPS (TLR4 agonist) at 4 h versus DC cells stimulated with Pam3Csk4 (TLR1/2 agonist) at 4 h.	0.0011318	0.0617638	9	193	EEF1B2,MEF2D,MRP63,RBM3,SRSF6,TMEM234,ZBTB22,ZNF830,ZXDC
GSE28237_FOLLICULAR_VS_EARLY_GC_BCELL_UP	Genes up-regulated in comparison of naive follicular B cells versus early germinal center (GC) B cells.	0.00116936	0.0620413	12	186	ANPEP,C7orf73,CYP2U1,EBF1,ETNK1,GNL2,KIAA0430,MAU2,SLC25A38,WDR66,ZCCHC11,ZNF638
GSE9006_HEALTHY_VS_TYPE_2_DIABETES_PBMC_AT_DX_UP	Genes up-regulated in comparison of peripheral blood mononuclear cells (PBMC) from healthy donors versus PBMCs from patients with type 2 diabetes at the time of diagnosis.	0.00142544	0.0680647	8	198	ADNP2,ARPC4,HNRNPU,RBM3,RNPS1,SRRM1,SUMO3,TNFRSF14
GSE20715_0H_VS_24H_OZONE_LUNG_UP	Genes up-regulated in comparison of lung tissue from wild type mice subjected to ozone for 0 h versus that from wild type mice subjected to ozone for 24 h.	0.00149289	0.0695468	12	193	ADPRM,BACH2,C7orf73,CRIP1,HCST,MYLIP,MYO1G,PRDM1,RAI1,SERPINB1,SQRDL,ZBTB22
GSE13485_DAY3_VS_DAY21_YF17D_VACCINE_PBMC_UP	Genes up-regulated in comparison of unstimulated peripheral blood mononuclear cells (PBMC) 3 days after stimulation with YF17D vaccine versus PBMC 21 days after the stimulation.	0.00142155	0.0696196	11	182	BAP1,FAM209B,FASTKD5,HMGXB4,IRF8,MEF2D,PITPNA,PIWIL4,RELA,TFRC,WASL
GSE17721_0.5H_VS_4H_POLYIC_BMDM_UP	Genes up-regulated in comparison of dendritic cells (DC) stimulated with poly(I:C) (TLR3 agonist) at 0.5 h versus those stimulated at 8 h.	0.00169139	0.0717901	10	195	ARPC4,B3GNT8,C1orf174,CPSF4,GJC2,HNRNPU,PEPD,PRELID1,RPL39,ZNF426
GSE27786_NKCELL_VS_NEUTROPHIL_UP	Genes up-regulated in comparison of NK cells versus neutrophils.	0.00173938	0.0722221	11	195	CDC5L,DUSP12,FUS,GNL2,ITK,KMT2E,PPA2,PRDM1,RPUSD2,SLC44A2,SMARCA5
GSE17721_CTRL_VS_LPS_0.5H_BMDM_DN	Genes down-regulated in comparison of control dendritic cells (DC) at 0 h versus those stimulated with LPS (TLR4 agonist) at 0.5 h.	0.00169131	0.0734182	13	197	MLLT3,NUCB2,PDPK1,PPM1D,RPL39,SIAH1,SMAGP,SYNGR2,TNFRSF14,TNIP2,TP53RK,ZC3H12A,ZNF821
GSE17721_CTRL_VS_PAM3CSK4_1H_BMDM_UP	Genes up-regulated in comparison of control dendritic cells (DC) at 1 h versus those stimulated with Pam3Csk4 (TLR1/2 agonist) at 1 h.	0.00161708	0.0735387	9	190	CCBL2,CD164,DENR,GADD45G,RPE,SLC25A38,SRRM1,TNIP2,TRIM39
GSE17721_POLYIC_VS_GARDIQUIMOD_1H_BMDM_UP	Genes up-regulated in comparison of dendritic cells (DC) stimulated with poly(I:C) (TLR3 agonist) at 1 h versus DC cells stimulated with Gardiquimod (TLR7 agonist) at 1 h.	0.00165576	0.0735466	10	196	ANXA11,BCL9L,BMP2K,C7orf73,EEF1B2,GADD45G,HCST,MAU2,SERPINB1,SPG7
GSE9006_HEALTHY_VS_TYPE_1_DIABETES_PBMC_4MONTH_POST_DX_UP	Genes up-regulated in comparison of peripheral blood mononuclear cells (PBMC) from healthy donors versus PBMCs from patients with type 1 diabetes at 4 month after the diagnosis.	0.00204287	0.0796304	12	192	AAMP,ADNP2,CIRBP,CTSB,GPI,HNRNPU,NUP93,PCBP2,RBM3,REEP4,SRRM1,SUMO3
GSE37416_0H_VS_12H_F_TULARENSIS_LVS_NEUTROPHIL_DN	Genes down-regulated in comparison of control polymorphonuclear leukocytes (PMN) at 0 h versus PMN treated with F. tularensis vaccine at 12 h.	0.00201812	0.0803043	11	188	ATG12,BCOR,GGT1,INSIG1,KMT2E,RELA,RNF103,TFRC,TNFRSF14,VDAC2,ZC3H12A
GSE22886_NEUTROPHIL_VS_MONOCYTE_DN	Genes down-regulated in comparison of neutrophils versusl monocytes.	0.00210845	0.0805429	12	198	CCDC109B,CTSB,GNL2,HLA-DRA,IRF8,MRP63,POLR2L,RBM3,RPL9,SLC25A3,SUMO3,VDAC2
GSE6269_FLU_VS_STREP_AUREUS_INF_PBMC_DN	Genes down-regulated in comparison of peripheral blood mononuclear cells (PBMC) from patients with acute influenza infection versus PBMC from patients with acute S. aureus infection.	0.00227844	0.0805893	10	169	DUSP9,ETHE1,GNA12,PCBP2,PIAS3,PITPNA,REPS2,SLC25A3,TALDO1,TUBGCP2
GSE13485_CTRL_VS_DAY7_YF17D_VACCINE_PBMC_UP	Genes up-regulated in comparison of unstimulated peripheral blood mononuclear cells (PBMC) versus PBMC 7 days after stimulation with YF17D vaccine.	0.00232273	0.080662	12	169	ARG1,BPI,EEF1B2,EID2,FOS,HNRNPA0,MMP9,PCBP2,RPS8,SLC25A3,VAT1,ZNF830
GSE1460_CORD_VS_ADULT_BLOOD_NAIVE_CD4_TCELL_DN	Genes down-regulated in CD4 [GeneID=920] T cells from cord blood versus those from adult blood.	0.00198904	0.0808312	12	198	ARFGAP2,CDC42EP3,EEF1A1,EEF1B2,FASTKD5,FUS,PPCS,SLC25A3,SUMO3,TASP1,USP27X,ZNF263
GSE27786_LIN_NEG_VS_ERYTHROBLAST_UP	Genes up-regulated in comparison of lineage negative versus erythroblasts.	0.00227591	0.0820188	11	193	AFF3,FUCA2,INSIG1,MED10,PRR3,PSMB4,RAI1,UBE2J2,UTP11L,ZNHIT3,ZXDC
GSE17974_0.5H_VS_72H_IL4_AND_ANTI_IL12_ACT_CD4_TCELL_UP	Genes up-regulated in comparison of CD4 [GeneID=920] T cells treated with IL4 [GeneID=3565] and anti-IL12 at 0.5 h versus those at 72 h.	0.00240788	0.082126	13	185	ADNP2,BCOR,DDX20,FAM209B,FEM1A,REPS1,RPP38,SRSF6,TCEB3,TNIP2,ZFYVE20,ZNF263,ZNF791
GSE22886_NAIVE_CD8_TCELL_VS_DC_UP	Genes up-regulated in comparison of naive CD8 T cells versus unstimulated dendritic cells (DC).	0.00225222	0.0827256	13	184	ADPRM,BACH2,BCL11B,GPRASP1,MLLT3,MYLIP,MZT2B,NIPAL3,NR3C2,NXT1,UBASH3A,ZCCHC11,ZNF529
GSE17721_0.5H_VS_8H_LPS_BMDM_DN	Genes down-regulated in comparison of dendritic cells (DC) stimulated with LPS (TLR4 agonist) at 0.5 h versus those stimulated at 8 h.	0.00224321	0.0840105	12	192	ADNP,ATM,ATXN7L3,CHRAC1,DENR,FIS1,IRF8,RILPL1,TCP10L,TNIP2,TRPC4AP,ZNF689
GSE17721_0.5H_VS_12H_PAM3CSK4_BMDM_UP	Genes up-regulated in comparison of dendritic cells (DC) stimulated with Pam3Csk4 (TLR1/2 agonist) at 0.5 h versus those stimulated at 12 h.	0.00258539	0.0866333	12	196	C1orf54,EEF1B2,ENSG00000234857,ERCC6L,GPRASP1,HBB,MYO7A,PSME4,SERPINB1,SLC25A3,SRSF6,TALDO1
GSE25087_TREG_VS_TCONV_FETUS_DN	Genes down-regulated in comparison of fetal regulatory T cell (Treg) versus fetal conventional T cells.	0.00268643	0.0884671	11	175	ADPRM,AK2,BCL11A,C11orf54,EBF1,EEF1B2,NIPAL3,NR2C2,PCBP2,TARSL2,ZNF830
GSE22886_NAIVE_CD4_TCELL_VS_DC_DN	Genes down-regulated in comparison of naive CD4 [GeneID=920] T cells versus unstimulatd dendritic cells (DC).	0.00274924	0.0890009	11	201	BCKDK,CD74,CTSB,EXOC1,GCLC,HLA-DRA,PRKAR1A,RHEB,SERF2,SYNGR2,TALDO1
GSE11057_CD4_EFF_MEM_VS_PBMC_UP	Genes up-regulated in comparison of effector memory T cells versus peripheral blood mononuclear cells (PBMC).	0.00294177	0.0936465	13	183	ANK3,CCDC64,EML4,ITK,MALT1,MLLT3,NIPAL3,PHACTR2,RNF157,RPUSD2,SLC25A38,TRAF2,URI1
GSE9006_TYPE_1_VS_TYPE_2_DIABETES_PBMC_AT_DX_UP	Genes up-regulated in peripheral blood mononuclear cells (PBMC) from patients with type 1 diabetes at the time of diagnosis versus those with type 2 diabetes at the time of diagnosis.	0.00325127	0.0955373	6	196	AAMP,ARPC4,FUS,SLC39A4,SRRM1,TNFRSF14
GSE24634_TREG_VS_TCONV_POST_DAY5_IL4_CONVERSION_UP	Genes up-regulated in comparison of CD25+ T cells treated with IL4 [GeneID=3565] versus CD25- T cells treated with IL4 [GeneID=3565] at day 5.	0.00323591	0.0965716	9	209	AK2,CEACAM1,DNAJC9,ERCC6L,NFYC,PSMB4,RBBP4,UBIAD1,UTP11L
GSE24634_NAIVE_CD4_TCELL_VS_DAY7_IL4_CONV_TREG_UP	Genes up-regulated in comparison of naive T cells at day 0 versus CD25+ regulatory T cell (Treg) treated with IL4 [GeneID=3565] at day 7.	0.00315751	0.0972715	12	185	ANK3,ATM,BCL11B,C1orf54,FOS,MAU2,MSL1,PQBP1,RELA,SMAGP,ZC3H12A,ZNF263
GSE9650_EFFECTOR_VS_EXHAUSTED_CD8_TCELL_UP	Genes up-regulated in comparison of effector CD8 T cells versus exhausted CD8 T cells.	0.00311336	0.0974838	10	197	BCKDK,CALU,CMTM7,ENSG00000234857,GLIPR2,IL18RAP,PIK3CD,REPS1,RNPS1,UBE2Z
GSE360_T_GONDII_VS_M_TUBERCULOSIS_MAC_UP	Genes up-regulated in comparison of macrophages exposed to T. gondii versus macrophages exposed to M. tuberculosis.	0.00322654	0.0978206	11	205	CEACAM1,CNPPD1,CPSF4,DNAJC9,EEF1B2,GSK3B,HOMER1,POLDIP3,RPL9,TMEM11,VAT1
GSE17721_POLYIC_VS_PAM3CSK4_2H_BMDM_UP	Genes up-regulated in comparison of dendritic cells (DC) stimulated with poly(I:C) (TLR3 agonist) at 2 h versus DC cells stimulated with Pam3Csk4 (TLR1/2 agonist) at 2 h.	0.00340282	0.0984755	11	196	ETNK1,HMGXB4,KMT2E,MSL1,NR2C2,RAI1,RASA1,SERF2,SLC44A2,TRIM39,ZNF426

## Sheet: MSigDB_MMvsCM
Enriched MSigDB signatures at FDR<0.10 for MM vs CM analysis
ID	Description	P value	FDR	ObsRegions	TotalGenes	Genes
GSE6269_E_COLI_VS_STREP_PNEUMO_INF_PBMC_DN	Genes down-regulated in comparison of peripheral blood mononuclear cells (PBMC) from patients with acute E. coli infection versus PBMC from patients with acute S. pneumoniae infection.	2.94602e-10	5.62689e-07	23	157	BST1,CALU,CEACAM1,CHIT1,CSF3R,CYP4F3,DNAJC4,ENSG00000234857,ENTPD1,FLOT1,LCN2,MGAM,MMP9,NCF4,PGLYRP1,PLBD1,RNASE3,RNF19B,RTN3,S100P,SLC26A6,SLPI
GSE9006_HEALTHY_VS_TYPE_2_DIABETES_PBMC_AT_DX_UP	Genes up-regulated in comparison of peripheral blood mononuclear cells (PBMC) from healthy donors versus PBMCs from patients with type 2 diabetes at the time of diagnosis.	6.91165e-09	6.60063e-06	20	198	ADNP2,ANXA6,AURKAIP1,EIF3F,FXYD5,HNRNPK,HNRNPU,LRRC47,NSMF,RBM3,RNF19B,RNPS1,SF3A2,SFPQ,SMARCD2,SRRM1,SUMO3,THOC6,TNFRSF14,ZNF580
GSE9006_TYPE_1_VS_TYPE_2_DIABETES_PBMC_AT_DX_UP	Genes up-regulated in peripheral blood mononuclear cells (PBMC) from patients with type 1 diabetes at the time of diagnosis versus those with type 2 diabetes at the time of diagnosis.	1.32166e-07	8.41454e-05	15	196	AAMP,ANXA6,AURKAIP1,DCAF15,FUS,HNRNPK,OSBPL2,PRR5,SF3A2,SLC39A4,SMARCD2,SPINT2,SRRM1,THOC6,TNFRSF14
GSE14308_TH2_VS_NAIVE_CD4_TCELL_UP	Genes up-regulated in comparison of Th2 cells versus naive CD4 [GeneID=620] T cells.	2.9796e-07	0.000142276	26	195	ACAT1,BAP1,C7orf73,CCBL2,CHP1,DUSP1,ERCC6L,FBXO25,FLOT1,FSTL3,HNRNPK,IFT74,IL9R,INHBA,METTL21D,NASP,NDUFS5,PNO1,PPIA,SNRPB,SYNE3,TAF11,YME1L1,ZNF14
GSE17974_0.5H_VS_72H_UNTREATED_IN_VITRO_CD4_TCELL_UP	Genes up-regulated in comparison of untreated CD4 [GeneID=920] T cells at 0.5 h versus the untreated cells at 72 h.	4.24093e-07	0.000162004	27	171	ADNP2,AKT2,ARIH2,BCOR,BEX2,CYTH1,DYRK2,GORAB,L3MBTL3,METTL21D,NOL9,POLR1C,PSME4,RPS6KB1,SCML1,SF3A1,SFPQ,TCEB3,TMEM138,YKT6,ZFYVE20,ZNF14,ZNF567,ZNF571,ZNF791,ZXDB,ZXDC
GSE22886_NAIVE_BCELL_VS_NEUTROPHIL_UP	Genes up-regulated in comparison of naive B cells versus unstimulated neutrophils.	5.17653e-07	0.000164786	26	188	ACAT1,ATXN10,BACH2,BCL11A,CCDC109B,CD200,CD74,CRTC3,EEF2,FBXO21,HLA-DOB,HLA-DRA,IRF8,MALT1,RFTN1,RPL10,RPL38,RPL39,SERPINB9,SMAD3,SUMO3,TSPYL4,UBE3A,ZNF571
GSE17721_POLYIC_VS_PAM3CSK4_1H_BMDM_UP	Genes up-regulated in comparison of dendritic cells (DC) stimulated with poly(I:C) (TLR3 agonist) at 1 h versus DC cells stimulated with Pam3Csk4 (TLR1/2 agonist) at 1 h.	1.63407e-06	0.000445868	18	193	CBLL1,CCBL2,DUSP12,EED,ELOF1,EXOC8,GADD45G,GLTPD1,LIPT2,MAU2,PDPK1,PPP2R5C,RBX1,RECQL,RNF114,RPS15A,SERF2,UBP1
GSE17721_CTRL_VS_LPS_2H_BMDM_UP	Genes up-regulated in comparison of control dendritic cells (DC) at 2 h versus those stimulated with LPS (TLR4 agonist) at 2 h.	2.22655e-06	0.000472523	22	195	AAGAB,ARFGAP2,ATG12,BRCC3,COQ9,CRCP,DPM2,EEF1B2,ELOF1,ERCC6L,GIT1,GNE,GRB10,MAD2L1BP,MSL1,PHF12,PIGS,PLEKHA2,POLR3F,TADA1,UBP1,URI1
GSE29617_CTRL_VS_DAY3_TIV_FLU_VACCINE_PBMC_2008_UP	Genes up-regulated in comparison of peripheral blood mononuclear cells (PBMC) from TIV influenza vaccinee pre-vaccination versus those at day 3 post-vaccination.	2.04168e-06	0.000487451	26	169	AKAP17A,CHORDC1,CREBRF,DCP1A,EBF3,EML4,EXOC8,FOXJ3,GNE,L3MBTL3,METTL21D,MGAM,MYLIP,PCBP2,PHF3,QSOX2,RNF103,SF3A1,TAF11,TBC1D25,TMEM41B,WBP11,ZBTB5,ZNF236,ZNF529,ZNF791
GSE19825_NAIVE_VS_IL2RALOW_DAY3_EFF_CD8_TCELL_DN	Genes down-regulated in comparison of naive CD8 T cells versus effector CD8 IL2RA [GeneID=3559] low T cells at.	2.61167e-06	0.000498828	22	188	ANKRD32,BNIP1,CCNJ,COX20,ENTPD1,ETHE1,GADD45G,GRAP,HINT3,LSM6,MYO1G,NECAP2,NRD1,NSMF,PHF2,RMDN1,SLC39A10,SPG7,TRAK1,VAC14,VPS39
GSE8384_CTRL_VS_B_ABORTUS_4H_MAC_CELL_LINE_DN	Genes down-regulated in comparison of control RAW264.7 cells (macrophages) versus those infected with B. abortus.	3.79386e-06	0.000658752	20	197	ANXA6,ARRDC4,CLCN5,COX4I1,DUSP1,EHD1,GADD45A,GPSM3,IL18RAP,IL1RN,MMP9,NGDN,NR1D1,ORM1,PPIA,RBM4,RNF19B,STX8,ZNF146,ZNF821
GSE22886_NAIVE_BCELL_VS_NEUTROPHIL_DN	Genes down-regulated in comparison of naive B cells versus unstimulated neutrophils.	5.08084e-06	0.0008087	21	195	ARPC5,BST1,CSF3R,CXCR1,CXCR2,FLOT1,HLX,HSPA1B,MTX1,PLBD1,PLXNC1,QPCT,RTN3,S100A12,S100A8,S100P,SLPI,SQRDL,TALDO1,USP10
GSE17721_CTRL_VS_LPS_12H_BMDM_UP	Genes up-regulated in comparison of control dendritic cells (DC) at 12 h versus those stimulated with LPS (TLR4 agonist) at 12 h.	7.81361e-06	0.001066	22	197	ACAT1,ANKRD32,ATG12,ATP5B,ATP6V0D1,B3GNT8,CD48,CREBRF,EEF1B2,GNA12,HPRT1,KIF1C,KMT2E,NDUFS5,OSBPL2,PRELID1,SLC26A6,SMARCD2,TALDO1,TOMM20,TTYH2
GSE14769_UNSTIM_VS_120MIN_LPS_BMDM_UP	Genes up-regulated in comparison of unstimulated macrophage cells versus macrophage cells stimulated with LPS (TLR4 agonist) for 120 min.	7.51501e-06	0.00110413	18	187	ATG12,C10orf2,CDK20,CSRP2BP,EXOC8,GDI1,KMT2E,MAD2L1BP,MMS19,MOAP1,MRP63,NFRKB,PPCS,PRKAB1,TMEM18,TMEM55B,ZNF322
GSE17721_LPS_VS_PAM3CSK4_4H_BMDM_DN	Genes down-regulated in comparison of dendritic cells (DC) stimulated with LPS (TLR4 agonist) at 4 h versus DC cells stimulated with Pam3Csk4 (TLR1/2 agonist) at 4 h.	8.90932e-06	0.00113445	17	193	CDK2AP1,DUSP1,EEF1B2,EXOC8,GNG10,MRP63,OSBPL2,PCMTD2,RABGAP1,RBM3,SHC1,SNX1,TMEM222,WDR45B,ZNF276,ZNF830,ZXDC
GSE17721_POLYIC_VS_CPG_2H_BMDM_UP	Genes up-regulated in comparison of dendritic cells (DC) stimulated with poly(I:C) (TLR3 agonist) at 2 h versus DC cells stimulated with CpG DNA (TLR9 agonist) at 2 h.	1.33517e-05	0.00159386	21	191	BTBD1,CBR4,CCNJ,CYTH1,GDI1,GLTPD1,HLX,KIAA0368,MAF1,MAU2,MGAT1,MTX1,PATZ1,POLR3F,SNRPB,STX17,SYS1,TRIM39,UBP1
GSE27786_CD8_TCELL_VS_MONO_MAC_UP	Genes up-regulated in comparison of CD8 T cells versus monocyte macrophages.	1.70395e-05	0.00171291	22	192	AAMDC,AFG3L2,ATP5B,CELF2,CHD6,CREBRF,DVL1,FOXK1,HNRNPH1,IDH3B,IL18R1,KLF3,MAD2L1BP,MAF1,NFATC2,PPCS,PPP4R2,RAPGEF1,SLC44A2,UBE3A
GSE14000_UNSTIM_VS_4H_LPS_DC_UP	Genes up-regulated in comparison of dendritic cells (DC) before and 4 h after LPS (TLR4 agonist) stimulation.	1.65187e-05	0.00175282	17	183	ASTE1,CPSF4,DCAF4,EEF2,HNRNPA0,KIAA2013,LRRC47,MOAP1,NOL9,PSMF1,PSTPIP1,RAB3D,THOC5,VKORC1L1,ZNF420,ZNF791,ZSCAN16
GSE11864_UNTREATED_VS_CSF1_IFNG_IN_MAC_UP	Genes up-regulated in comparison of untreated macrophages versus those cultured with M-CSF [GeneID=1435] and IFNG [GeneID=3458].	1.93273e-05	0.00175786	20	178	BST1,CDK2AP1,CHRAC1,CNPPD1,HMGXB4,LIN7A,MRPS30,NAT6,NRIP3,REPS2,RPL22,SESN2,SIRPD,TRAK1,TSPYL4,VPS13A,WASF2,WDR45B,ZBTB43,ZXDC
GSE17721_POLYIC_VS_PAM3CSK4_2H_BMDM_UP	Genes up-regulated in comparison of dendritic cells (DC) stimulated with poly(I:C) (TLR3 agonist) at 2 h versus DC cells stimulated with Pam3Csk4 (TLR1/2 agonist) at 2 h.	1.87648e-05	0.00179204	22	196	ARMCX2,BRCC3,CEP350,CLASP2,GLTPD1,HLX,HMGXB4,KMT2E,MSL1,NR2C2,NSMF,NXF1,RAI1,RASA1,SERF2,SLC44A2,SYS1,TRIM39,ZNF322,ZNF426,ZSCAN21
GSE9650_EFFECTOR_VS_EXHAUSTED_CD8_TCELL_UP	Genes up-regulated in comparison of effector CD8 T cells versus exhausted CD8 T cells.	1.63921e-05	0.0018417	20	197	ANXA6,AURKAIP1,BCKDK,C11orf31,CALU,CMTM7,DPM2,ENSG00000234857,GIT1,IL18RAP,KIAA2013,PIK3CD,PTTG1,RABGGTA,REPS1,RNPS1,SETD6,SNX1,UBE2Z,ZIK1
GSE20715_WT_VS_TLR4_KO_6H_OZONE_LUNG_DN	Genes down-regulated in comparson of lung tissue from wild type mice subjected to ozone for 6 h vs that from TLR4 [GeneID=7099] deficient animal subjected to ozone for 6 h.	2.55009e-05	0.00221394	20	190	AAMP,ADPRM,CDC42EP3,CYSTM1,EFNA1,ELOF1,FOS,MSL1,RBX1,RFX2,RSPH9,SF3A2,SRRM1,SUMO3,TCEB3,TRIM23,UBE3A,ZIK1,ZNF322
GSE6269_HEALTHY_VS_FLU_INF_PBMC_UP	Genes up-regulated in comparison of peripheral blood mononuclear cells (PBMC) from healthy donors versus PBMC from patients with acute influenza infection.	3.56487e-05	0.0029604	17	163	ADCK3,ARMCX6,COX4I1,CPSF3L,EEF1B2,EHD1,EIF3F,FADS3,FOXO1,GNB5,HNRNPA0,RFTN1,RPL10,RPL18A,RPL22,RPS3A,SGPL1
GSE6269_FLU_VS_E_COLI_INF_PBMC_UP	Genes up-regulated in comparison of peripheral blood mononuclear cells (PBMC) from patients with acute influenza infection versus PBMC from patients with acute E. coli infection.	4.3028e-05	0.00342432	13	155	ACTN4,CD74,DCAF15,DNAJC4,KDELR1,MAU2,MMP9,PHACTR2,RNF40,SHC1,USP10,VPS39
GSE3337_CTRL_VS_16H_IFNG_IN_CD8POS_DC_DN	Genes down-regulated in comparison of untreated CD8+ dendritic cells (DC) at 16 h versus those treated with IFNG [GeneID=31658] at 16 h.	5.22825e-05	0.00384075	18	196	AGPAT5,BCKDK,BST1,C11orf31,CXCR2,DOM3Z,DVL1,FASTKD5,FUS,HSD3B7,IRF8,POLDIP3,POLR2L,RNF19B,RNPS1,SMAGP,STX8,TMEM41B
GSE9006_HEALTHY_VS_TYPE_1_DIABETES_PBMC_AT_DX_DN	Genes down-regulated in comparison of peripheral blood mononuclear cells (PBMC) from healthy donors versus PBMCs from patients with type 1 diabetes at the time of diagnosis.	5.67496e-05	0.00387113	21	185	ALPL,CEACAM4,CELSR1,CXCR1,CXCR2,CYP4F3,EGLN1,EHD1,ENSG00000234857,HLX,KRT23,MAU2,MGAM,MKLN1,NCF4,OSBPL2,S100A8,S100P,SLPI,ZFP30
GSE6269_HEALTHY_VS_STREP_PNEUMO_INF_PBMC_DN	Genes down-regulated in comparison of peripheral blood mononuclear cells (PBMC) from healthy donors versus PBMC from patients with acute S. pneumoniae infection.	5.53299e-05	0.00391408	18	170	BST1,CSF3R,EIF1,ENTPD1,FOS,IL1RN,LCN2,NCF4,PCBP2,PLBD1,QPCT,RAB3D,RNF19B,S100A12,S100A8,S100P,SERPINB1,ZMIZ1
GSE34205_HEALTHY_VS_RSV_INF_INFANT_PBMC_DN	Genes down-regulated in comparison of peripheral blood mononuclear cells (PBMC) from healthy donors versus PBMCs from infanct with acute RSV infection.	5.18481e-05	0.0039612	20	195	BST1,CYSTM1,GNG10,HIST1H1D,HLX,IL1RN,LCN2,MMP9,NCF4,ORM1,PGLYRP1,PLBD1,PPP4R2,RNASE3,RPIA,S100A12,S100A8,S100P,SLPI,VSTM1
GSE17721_0.5H_VS_8H_PAM3CSK4_BMDM_UP	Genes up-regulated in comparison of dendritic cells (DC) stimulated with Pam3Csk4 (TLR1/2 agonist) at 0.5 h versus those stimulated at 8 h.	7.22504e-05	0.00475856	20	197	CD164,CENPB,COQ9,CYTH1,DNAJC4,EEF1B2,ERCC6L,GNG10,GYS1,MAK,PGLYRP1,PHACTR2,RABGGTA,RASA1,SERPINB1,TALDO1,TOB1,TRAF6,YIPF1
GSE3982_EOSINOPHIL_VS_NEUTROPHIL_DN	Genes down-regulated in comparison of eosinophils versus neutrophils.	9.35489e-05	0.0051051	20	184	CEACAM1,CSF3R,DUSP1,EIF1,ERBB2,FOS,GSK3B,IL1RN,MGAM,MSL1,NRD1,ORM1,PITPNA,REPS2,RTN3,S100A12,SF3A2,SIGLEC5,TALDO1,YIPF1
GSE12845_NAIVE_VS_DARKZONE_GC_TONSIL_BCELL_DN	Genes down-regulated in comparison of naive B cell versus dark zone germinal center B cells.	9.29037e-05	0.005219	18	192	ATP5B,BAZ2B,CEP350,EIF3F,ELAC2,MGAT1,NASP,NECAP2,OSBPL2,POGZ,POLDIP3,PPP2R5C,RBM4,TMEM11,TMEM165,YIPF1,ZBTB14
GSE37416_CTRL_VS_12H_F_TULARENSIS_LVS_NEUTROPHIL_DN	Genes down-regulated in comparison of control polymorphonuclear leukocytes (PMN) at 12 h versus PMN treated with F. tularensis vaccine at 12 h.	9.28828e-05	0.00537594	18	189	AK2,COX20,CYSTM1,EXOSC4,GPI,GYS1,HPCAL1,KDM4C,KMT2E,NTMT1,NXF1,RELA,SLC3A2,SQRDL,WDR45B,ZC3H12A
GSE22886_NAIVE_TCELL_VS_NKCELL_UP	Genes up-regulated in comparison of naive CD4 [GeneID=920] CD8 T cells versus unstimulated NK cells.	8.46878e-05	0.00539179	22	188	ASXL1,BCL11B,CCDC109B,DOM3Z,GPRASP1,GPSM3,LRRC8B,LRRN3,MALT1,NELL2,NENF,PASK,RPL10,RPL22,RPS29,SF3A2,SPINT2,TOB1,TOMM20,UBASH3A,ZNF580
GSE6269_FLU_VS_STREP_AUREUS_INF_PBMC_DN	Genes down-regulated in comparison of peripheral blood mononuclear cells (PBMC) from patients with acute influenza infection versus PBMC from patients with acute S. aureus infection.	9.10535e-05	0.00543476	18	169	ACHE,CELSR1,CHP1,COX4I1,DNAJC4,EIF1,EIF3F,ELAC2,ETHE1,GNA12,NENF,PCBP2,PITPNA,REPS2,RTN3,TALDO1,TUBGCP2
GSE11057_NAIVE_CD4_VS_PBMC_CD4_TCELL_UP	Genes up-regulated in comparison of naive T cells versus peripheral blood mononuclear cells (PBMC).	8.89227e-05	0.00547879	18	177	ASXL1,BCL11B,CPSF4,EEF1B2,EFNA1,FOXO1,GPRASP1,GRAP,LRRN3,MLLT3,NUCB2,PIK3CD,RPUSD2,SCML1,TSPYL4,ZNF212,ZNF420
GSE18791_UNSTIM_VS_NEWCATSLE_VIRUS_DC_10H_UP	Genes up-regulated in comparison of control conventional dendritic cells (cDC) at 10 h versus cDCs infected with Newcastle disease virus (NDV) at 10 h.	0.000103713	0.00550258	18	187	ASB1,ASTE1,ATXN1,COQ9,CPSF3L,CSRP2BP,DCAF4,DDX20,FAM168B,FBXO21,MMS19,NTMT1,POLR1C,PPCS,RNF4,SRGAP1,ZCCHC17,ZNF420
GSE9006_TYPE_1_DIABETES_AT_DX_VS_4MONTH_POST_DX_PBMC_UP	Genes up-regulated in comparison of peripheral blood mononuclear cells (PBMC) from patients with type 1 diabetes at the time of the diagnosis versus those at 4 months later.	0.000163744	0.00823027	19	195	AAMP,ADNP2,ATP6V0A1,ATP6V0D1,BAG5,CIRBP,DUSP1,GPI,HNRNPK,HNRNPU,MGAM,NUP93,RBM3,RNF19B,RTN3,S100P,SFPQ,THOC6,TNFRSF14
GSE360_L_MAJOR_VS_T_GONDII_MAC_DN	Genes down-regulated in comparison of macrophages exposed to L. major versus macrophages exposed to M. tuberculosis.	0.000159747	0.00824637	18	210	ACP1,ARFGAP2,BAG5,CNPPD1,CPNE1,FOS,HLX,HOMER1,IDH3B,IMP4,MGAT1,NFRKB,NREP,PATZ1,RUSC1,SF3A2,SRRM1
GSE12845_IGD_POS_BLOOD_VS_DARKZONE_GC_TONSIL_BCELL_DN	Genes down-regulated in comparison of IgD+ peripheral blood B cells versus dark zone germincal center B cells.	0.000172952	0.00847022	17	193	AIM2,ASXL1,BACH2,BAZ2B,EDEM3,FADS3,GRHPR,IRF8,KCTD5,NOL9,OSBPL2,PPIA,RABGAP1,RBBP4,SERF2,USP10,YIPF1
GSE17721_0.5H_VS_24H_POLYIC_BMDM_DN	Genes down-regulated in comparison of dendritic cells (DC) stimulated with poly(I:C) (TLR3 agonist) at 0.5 h versus those stimulated at 24 h.	0.000179292	0.00856117	22	193	AIG1,CD200,CDK20,DPM2,EDEM3,ELOF1,FAM192A,FER,GDI1,IRF8,KATNA1,KMT2E,MAN1A2,MLLT10,MSL1,PLEKHA3,PLEKHN1,POLR1C,SHC1,SLC39A4,SMAGP
GSE13485_CTRL_VS_DAY7_YF17D_VACCINE_PBMC_UP	Genes up-regulated in comparison of unstimulated peripheral blood mononuclear cells (PBMC) versus PBMC 7 days after stimulation with YF17D vaccine.	0.000186647	0.00869502	21	169	ADCK3,CHP1,CMTM2,COX4I1,CXCR2,CYP4F3,EEF1B2,EEF2,EID2,EIF3F,FOS,HNRNPA0,MMP9,ORM1,PCBP2,RPL10,SYS1,TOMM20,VAT1,ZNF776,ZNF830
GSE19825_NAIVE_VS_DAY3_EFF_CD8_TCELL_DN	Genes down-regulated in comparison of naive CD8 T cells versus effector CD8 T cells.	0.000192832	0.00876928	17	195	ACP1,ACTN4,ADPRM,ANXA6,BCKDK,C11orf31,CD48,CMTM7,CTSB,GIT1,IPO13,MED30,MYO1G,PLEKHA2,PLXNC1,SLC39A4,TMEM222
GSE17721_POLYIC_VS_PAM3CSK4_24H_BMDM_UP	Genes up-regulated in comparison of dendritic cells (DC) stimulated with poly(I:C) (TLR3 agonist) at 24 h versus DC cells stimulated with Pam3Csk4 (TLR1/2 agonist) at 24 h.	0.000222412	0.00987921	21	195	CCNJ,CLN8,CPNE1,CTSB,DPM2,GIT1,HINT3,IRF8,KATNA1,MRPS30,PIK3CD,PITPNA,PLEKHA2,POLR1C,RSPH9,SESN2,STX8,SYS1,TCOF1,TMEM209,TMEM222
GSE29618_MONOCYTE_VS_MDC_DN	Genes down-regulated in comparison of monocytes versus myeloid dendritic cells (mDC).	0.000234564	0.0101822	21	220	AFF3,CCDC6,CDK2AP1,CNPPD1,ENSA,HIST1H1D,HLA-DOB,HLA-DRA,HNRNPA0,IL18R1,MZT2B,NREP,PTTG1,RAB7A,RPS3A,RPSA,SLC9A7,SPINT2,TOB1,UBE2L3
GSE9650_GP33_VS_GP276_LCMV_SPECIFIC_EXHAUSTED_CD8_TCELL_DN	Genes down-regulated in comparison of virus specific (gp33) exhausted CD8 T cells versus the virus specific (gp276) cells.	0.000249749	0.0106004	18	195	ARIH2,C11orf31,CALU,CHP1,CIRBP,DUSP1,EIF1,KLF3,PRKAB1,PTTG1,RNPS1,SLC23A2,SNX1,SWI5,TADA1,TAF11,UBP1
GSE9006_HEALTHY_VS_TYPE_1_DIABETES_PBMC_1MONTH_POST_DX_UP	Genes up-regulated in comparison of peripheral blood mononuclear cells (PBMC) from healthy donors versus PBMCs from patients with type 1 diabetes at 1 month after the diagnosis.	0.000277312	0.0115145	20	192	AAMP,ADNP2,ATP5B,BTBD1,CLN8,ENSA,GPI,HNRNPU,MRPS10,NNT,PCBP2,RBBP4,RBM3,RNPS1,RTN3,SFPQ,STX8,SUMO3,TOB1,URI1
GSE9650_EXHAUSTED_VS_MEMORY_CD8_TCELL_DN	Genes down-regulated in comparison of exhausted CD8 T cells versus memory CD8 T cells.	0.000283923	0.0115382	21	191	ANXA6,AURKAIP1,C11orf31,CALU,CHP1,DUSP1,EIF1,FOS,HPCAL1,IL18R1,IL18RAP,NGDN,PIK3CD,RABGGTA,RNPS1,SS18,SWI5,TAF11,TMEM222,TOB1,YIPF1
GSE22886_NAIVE_CD4_TCELL_VS_DC_DN	Genes down-regulated in comparison of naive CD4 [GeneID=920] T cells versus unstimulatd dendritic cells (DC).	0.000296595	0.0115612	19	201	ATP5B,BCKDK,CD74,CLASP2,CTSB,EXOC1,GNG10,HLA-DRA,HSPA1B,KCTD5,MKLN1,PRKAR1A,RAB7A,SERF2,SNX1,SYNGR2,TALDO1,ZMIZ1
GSE17721_LPS_VS_PAM3CSK4_6H_BMDM_DN	Genes down-regulated in comparison of dendritic cells (DC) stimulated with LPS (TLR4 agonist) at 6 h versus DC cells stimulated with Pam3Csk4 (TLR1/2 agonist) at 6 h.	0.000304026	0.0116138	15	195	BOLA1,COQ9,EEF1B2,ELAC2,FOPNL,HNRNPU,MLLT10,MRP63,NECAP2,PNO1,SMARCD2,THUMPD3,TRAPPC1,UBP1,ZNF830
GSE36476_YOUNG_VS_OLD_DONOR_MEMORY_CD4_TCELL_40H_TSST_ACT_DN	Genes down-regulated in comparison of memory CD4 [GeneID=920] T cells from young donors treated with TSST at 40 h versus those from old donors treated with TSST at 40 h.	0.000294243	0.0117084	18	210	ADTRP,BCKDK,CDK17,CREB3L2,DPM2,EIF3F,ENSG00000234857,PRKAB1,RNF114,SERPINB9,SYNGR2,TALDO1,UBASH3A,UCKL1,VASH2,WASF2,ZNF337,ZNHIT3
GSE22886_NAIVE_CD8_TCELL_VS_DC_UP	Genes up-regulated in comparison of naive CD8 T cells versus unstimulated dendritic cells (DC).	0.000373505	0.0139881	22	184	ADPRM,BACH2,BCL11B,CYTH1,DUSP1,EEF2,EHD1,EIF3F,FOXJ3,GPRASP1,MLLT3,MOAP1,MYLIP,MZT2B,PASK,PRR5,SERPINB9,TSPYL4,UBASH3A,ZCCHC11,ZNF529
GSE17974_0.5H_VS_72H_IL4_AND_ANTI_IL12_ACT_CD4_TCELL_UP	Genes up-regulated in comparison of CD4 [GeneID=920] T cells treated with IL4 [GeneID=3565] and anti-IL12 at 0.5 h versus those at 72 h.	0.000414338	0.0146553	22	185	ADNP2,BCOR,CCNJ,CRTC3,CSGALNACT1,DDX20,FOXO1,FXYD5,MOAP1,NELL2,NXF1,REPS1,RPP38,RPS6KB1,SF3A1,TCEB3,ZFYVE20,ZIK1,ZNF263,ZNF571,ZNF791,ZXDB
GSE17721_CTRL_VS_CPG_1H_BMDM_UP	Genes up-regulated in comparison of control dendritic cells (DC) at 1 h versus those stimulated with CpG DNA (TLR9 agonist) at 1 h.	0.000413962	0.0149182	16	197	ADAT2,BTBD1,EXOSC4,GADD45G,GYS1,HIC2,HPRT1,IKZF2,KXD1,NEK1,PRKAB1,SUMO3,TAF11,TMEM203,ZNF276,ZNF426
GSE18791_UNSTIM_VS_NEWCATSLE_VIRUS_DC_6H_UP	Genes up-regulated in comparison of control conventional dendritic cells (cDC) at 6 h versus cDCs infected with Newcastle disease virus (NDV) at 6 h.	0.000406683	0.0149378	17	186	ADNP2,ASB1,ASTE1,CELF2,CSRP2BP,DCAF4,DDX20,GADD45G,MMS19,PHF20L1,POLR1C,RPAIN,TADA1,WDR82,ZNF304,ZNF420,ZSCAN21
GSE27786_CD4_TCELL_VS_MONO_MAC_UP	Genes up-regulated in comparison of CD4 [GeneID=920] T cells versus monocyte macrophages.	0.000434351	0.0150838	18	193	ARIH2,CDC5L,CHD6,CREBRF,DENR,ENSA,GNPDA2,GSK3B,HNRNPA0,KLF3,NFATC2,PRKAR1A,RBM4,UBE3A,ZNF322,ZXDB
GSE22886_NAIVE_CD4_TCELL_VS_48H_ACT_TH2_UP	Genes up-regulated in comparison of naive CD4 [GeneID=920] T cells versus stimulated CD4 [GeneID=920] Th2 cells at 48 h.	0.000481974	0.0158719	18	190	ACTN1,ADCK3,ARFGAP2,BEX4,CIRBP,CSGALNACT1,DUSP1,DVL1,EEF2,GJB3,HIC2,MYLIP,RNF114,SF3A1,SMAGP,TRMT61A,UBP1,ZXDC
GSE22886_NAIVE_TCELL_VS_NEUTROPHIL_UP	Genes up-regulated in comparison of naive CD4 [GeneID=920] CD8 T cells versus unstimulated neutrophils.	0.000476057	0.0159521	18	195	ACAT1,ARFGAP2,ASXL1,ATXN10,DUSP12,DYRK2,FBXO21,GPI,IDH3B,IMP4,MALT1,MMS19,MOAP1,PTPN11,SFPQ,SUMO3,TGIF1,TSPYL4
GSE6269_HEALTHY_VS_STREP_AUREUS_INF_PBMC_DN	Genes down-regulated in comparison of peripheral blood mononuclear cells (PBMC) from healthy donors versus PBMC from patients with acute S. aureus infection.	0.000467929	0.0159597	16	167	BST1,CDC42EP3,CSF3R,CTSB,EIF1,GNG10,IL1RN,MXD1,NCF4,PLBD1,QPCT,RNF19B,S100A8,SERPINB1,SUMO3,TCEB3
GSE17721_PAM3CSK4_VS_GADIQUIMOD_2H_BMDM_DN	Genes down-regulated in comparison of dendritic cells (DC) stimulated with Pam3Csk4 (TLR1/2 agonist) at 2 h versus DC cells stimulated with Gardiquimod (TLR7 agonist) at 2 h.	0.000551817	0.0178639	19	195	BRCC3,CEP350,CRCP,DACH1,DCAF15,DNAJC21,FBXO25,HMGXB4,KMT2E,MAK,MSL1,RELA,SLC44A2,TMEM41B,VPS39,WBP11,ZCCHC10,ZNF426
GSE15930_NAIVE_VS_24H_IN_VITRO_STIM_IL12_CD8_TCELL_DN	Genes down-regulated in comparison of CD8 T cells at 0 h versus those at 24 h after stimulation with IL12 .	0.000562179	0.017896	16	199	CD200,CRCP,DUSP12,ELOF1,ENOPH1,GADD45G,GIT1,IRF8,MRPS10,NCBP2,NDUFS5,POLR2L,RCC1,SERPINB9,SYNGR2,TAF11
GSE14308_TH2_VS_TH17_DN	Genes down-regulated in comparison of Th2 cells versus Th17 cells.	0.00058094	0.0181901	18	194	AAMDC,ARIH2,ATP6V0D1,ATXN10,BAZ2B,C10orf2,CASP12,DZANK1,GPI,HSDL2,IL18RAP,NXF1,RBM48,RPAIN,TMEM62,TRIM39,XIAP,ZFP14
GSE9988_LPS_VS_CTRL_TREATED_MONOCYTE_DN	Genes down-regulated in comparison of monocytes treated with 5000 ng/ml LPS (TLR4 agonist) versus monocytes treated with control IgG.	0.000614651	0.0189352	15	194	ATXN7L3,BAP1,BRD1,CMTM7,CRTC3,DCAF5,FBXO21,FOXK1,IFT20,KIAA2013,POLDIP3,PRELID1,SMG8,WASF2,ZNF689
GSE27786_LIN_NEG_VS_BCELL_DN	Genes down-regulated in comparison of lineage negative versus B cells.	0.000710552	0.0212055	16	190	ANXA6,BAZ2B,CD164,CHD6,GPSM3,KIF1C,PDE4DIP,POLDIP3,RFTN1,RNF19B,RPS15A,SMAGP,TMEM62,TRIM39,YKT6,ZCCHC11
GSE17721_0.5H_VS_8H_LPS_BMDM_UP	Genes up-regulated in comparison of dendritic cells (DC) stimulated with LPS (TLR4 agonist) at 0.5 h versus those stimulated at 8 h.	0.000700263	0.0212302	17	193	ACAT1,C1orf174,CD48,DGCR6,ENTPD1,ESRRA,KXD1,MAU2,NSMF,NUP93,OSBPL2,PDE6B,PEPD,RBX1,RPL38,RTCB,ZBTB14
GSE37416_CTRL_VS_48H_F_TULARENSIS_LVS_NEUTROPHIL_DN	Genes down-regulated in comparison of control polymorphonuclear leukocytes (PMN) at 48 h versus PMN treated with F. tularensis vaccine at 48 h.	0.000748397	0.0213349	16	186	ADPRM,ATG12,CD164,COX20,EXOSC4,GDI1,MAF1,PSMF1,RABGAP1,RTN3,SIRPB1,SPINT2,SRP54,TRIM23,WBP11
GSE22886_NAIVE_CD4_TCELL_VS_12H_ACT_TH2_UP	Genes up-regulated in comparison of naive CD4 [GeneID=920] T cells versus stimulated CD4 [GeneID=920] Th2 cells at 12 h.	0.00079347	0.0213455	17	188	ADCK3,ARFGAP2,CIRBP,COX4I1,CSGALNACT1,EIF3F,FBXO21,KLF3,MN1,MSL1,MZF1,PCBP2,RABGAP1,SPG7,VAT1,ZNF768
GSE22886_NAIVE_BCELL_VS_BM_PLASMA_CELL_UP	Genes up-regulated in comparison of naive B cells versus plasma cells from bone marrow and blood.	0.000773061	0.0213992	23	195	ARHGAP19-SLIT1,CCDC109B,CD200,EML4,ENDOD1,ENTPD1,GPRASP1,HLA-DRA,IRF8,MLLT10,NASP,OTUD3,PIK3CD,POLDIP3,RPL38,RPS29,SGPL1,SMAD3,SPG7,VAPB,ZCCHC2
GSE27786_BCELL_VS_NKTCELL_UP	Genes up-regulated in comparison of B cells versus NKT cells.	0.000744224	0.0215374	19	194	AFF3,BST1,CDC5L,CMTM7,CSGALNACT1,CYTH1,EIF1,ERCC6L,ETHE1,HNRNPU,KIAA2018,NECAP2,PPIL6,PSME4,RNF19B,RTCB,SH3TC1,TGIF1,TRNT1
GSE29615_CTRL_VS_LAIV_FLU_VACCINE_PBMC_UP	Genes up-regulated in comparison of peripheral blood mononuclear cells (PBMC) from TIV influenza vaccinee pre-vaccination versus those post-vaccination.	0.000791039	0.0215841	18	180	ABTB1,ALPL,CA4,CMTM2,CYP4F3,CYSTM1,DCP1A,GGT1,GNG10,MGAM,MMP9,NCF4,PPM1D,RNASE3,RNF114,RNF19B,SESN2,TBC1D10B
GSE17721_CTRL_VS_PAM3CSK4_24H_BMDM_UP	Genes up-regulated in comparison of control dendritic cells (DC) at 24 h versus those stimulated with Pam3Csk4 (TLR1/2 agonist) at 24 h.	0.000772351	0.021694	19	197	AAMDC,ADNP,B3GNT8,BACH2,CD164,CENPB,CEP350,CREBRF,EEF1B2,ESRRA,HLX,HNRNPU,KXD1,RAB7A,RPS15A,RPS3A,TADA1,TRIM39,ZNF426
GSE1460_CD4_THYMOCYTE_VS_THYMIC_STROMAL_CELL_UP	Genes up-regulated in comparison of CD4 [GeneID=920] thymocytes versus thymic stromal cells.	0.000742727	0.0218247	16	185	ADCK3,ARIH2,ASXL1,BAG5,CSGALNACT1,HIC2,MLLT3,NDE1,PIK3CD,PRKAB1,PSMF1,RAI1,SERPINB1,SFPQ,UCKL1,ZNF276
GSE13493_DP_VS_CD4INTCD8POS_THYMOCYTE_DN	Genes down-regulated in comparison of CD4 [GeneID=920] CD8 thymocytes versus CD4 [GeneID=920] Int CD8 thymocytes.	0.000826165	0.0219163	18	194	ACP1,CBR4,CCBL2,EHD1,EID2,FKBP9,HMGXB4,KCTD9,LIPT2,PEPD,PLEKHA2,RCC1,ROPN1L,RPL22,SETD6,SWI5,TYW1
GSE17721_CTRL_VS_PAM3CSK4_6H_BMDM_UP	Genes up-regulated in comparison of control dendritic cells (DC) at 6 h versus those stimulated with Pam3Csk4 (TLR1/2 agonist) at 6 h.	0.000864651	0.0223173	16	192	B3GNT8,BTBD1,C1orf54,CD48,EEF1B2,ELOF1,ENTPD1,ERCC6L,FBXO25,GNE,HPCAL1,KLHL24,MLLT10,RPS15A,TMEM203,TTYH2
GSE22886_NAIVE_CD4_TCELL_VS_NKCELL_UP	Genes up-regulated in comparison of naive CD4 [GeneID=920] T cells versus unstimulated NK cells.	0.000857493	0.0224358	18	192	ADTRP,CCDC109B,CSGALNACT1,EEF2,FOXO1,GGT1,GNB5,GPSM3,GRAP,KCTD17,MALT1,NELL2,PASK,RPUSD2,SF3A2,SRRM1,UBASH3A,ZNF580
GSE31082_DP_VS_CD4_SP_THYMOCYTE_UP	Genes up-regulated in comparison of CD4+ [GeneID=920] CD8+ thymocytes versus CD4+ [GeneID=920] CD8- thymocytes.	0.000888014	0.0226147	18	189	AAGAB,AGPAT5,ATP5B,BRCC3,CBLL1,CDK2AP1,CREB3L2,EEFSEC,ERCC6L,MED30,PDPK1,PHF16,RAPGEF1,SMARCD2,TBC1D25,TCEB3,TRAK1,TRIM39
GSE13484_12H_UNSTIM_VS_YF17D_VACCINE_STIM_PBMC_UP	Genes up-regulated in comparison of unstimulated peripheral blood mononuclear cells (PBMC) cultured for 12 h versus PBMC cultured for 12 h with YF17D vaccine.	0.0009062	0.0227742	17	191	ATP6V0D1,BRCC3,DHX40,EEF1B2,FOS,KLHL24,KXD1,MSRB2,MZT2B,PLBD1,PPM1D,PSME4,RPS6KB1,SGPL1,SUMO3,USP10,ZDHHC11
GSE5463_CTRL_VS_DEXAMETHASONE_TREATED_THYMOCYTE_UP	Genes up-regulated in comparison of control thymocytes versus thymocytes treated with dexamethasone [PubChem=5743].	0.000942633	0.0227902	17	196	AGPAT5,CD74,CMTM7,CYTH1,DUSP12,EIF1,GDI1,GPSM3,KIAA2013,KLF3,PSTPIP1,RPL22,SEMA7A,SMS,TRAK1,VAV2
GSE17721_LPS_VS_GARDIQUIMOD_1H_BMDM_DN	Genes down-regulated in comparison of dendritic cells (DC) stimulated with LPS (TLR4 agonist) at 1 h versus DC cells stimulated with Gardiquimod (TLR7 agonist) at 1 h.	0.000973937	0.0229657	17	192	ADNP,ATG12,BCKDK,CCNJ,CHORDC1,EXOC8,FOXJ3,KATNA1,NECAP2,PHF2,PLEKHA2,PRR3,SLC26A6,SS18,USB1,USP10,ZNF830
GSE17721_POLYIC_VS_PAM3CSK4_4H_BMDM_DN	Genes down-regulated in comparison of dendritic cells (DC) stimulated with poly(I:C) (TLR3 agonist) at 4 h versus DC cells stimulated with Pam3Csk4 (TLR1/2 agonist) at 4 h.	0.000938358	0.0229778	17	194	AAMP,CDK2AP1,DHX40,DNAJC21,E2F4,EDEM3,ESRRA,EXOC8,HSPA1B,NNAT,PHF12,PRKAR1A,RBM4,SHC1,TMEM165,TRAPPC1,WDR45B
GSE17721_CTRL_VS_CPG_4H_BMDM_UP	Genes up-regulated in comparison of control dendritic cells (DC) at 4 h versus those stimulated with CpG DNA (TLR9 agonist) at 4 h.	0.000930469	0.0230804	16	197	ACAT1,ACOT1,ADNP,ATP6V1F,C1orf54,GIT1,KIF1C,MSL1,PEPD,RPL38,RTCB,RTN3,SLC26A6,TADA1,TUBGCP2,VAC14
GSE37416_0H_VS_3H_F_TULARENSIS_LVS_NEUTROPHIL_UP	Genes up-regulated in comparison of control polymorphonuclear leukocytes (PMN) at 0 h versus PMN treated with F. tularensis vaccine at 3 h.	0.000993205	0.0231344	16	191	ACTN4,CMTM7,DUSP12,FKBP9,LIN37,MAU2,MSRB2,NASP,NRD1,PGLYRP1,PSMF1,RAB7A,RECQL,SMARCD2,TRAPPC1
GSE17721_POLYIC_VS_GARDIQUIMOD_1H_BMDM_UP	Genes up-regulated in comparison of dendritic cells (DC) stimulated with poly(I:C) (TLR3 agonist) at 1 h versus DC cells stimulated with Gardiquimod (TLR7 agonist) at 1 h.	0.00097392	0.0232523	17	196	ABTB1,ANXA11,C7orf73,EEF1B2,GADD45G,HCST,MAU2,NECAP2,NXF1,ORM1,RAPGEF1,S100A8,SERPINB1,SPG7,STX8,SYS1
KAECH_DAY15_EFF_VS_MEMORY_CD8_TCELL_UP	Genes up-regulated in comparison of effector CD8 T cells at the peak expansion phase (day8) versus those at contraction (day 15) after LCMV-Armstrong infection in mice.	0.00104483	0.0237574	20	192	AMFR,CD74,CREBRF,CXCR2,EBF1,ENTPD1,IL18RAP,IL1RN,IRF8,KMT2E,MAD2L1BP,PRR5,RBX1,RECQL,RPS6KB1,S100A8,SLPI,WASF2,ZNF821
GSE27786_NKCELL_VS_NEUTROPHIL_UP	Genes up-regulated in comparison of NK cells versus neutrophils.	0.00104214	0.0239819	17	195	CDC5L,CITED4,DUSP12,DZANK1,FUS,IMP4,KMT2E,MAN1A2,MTHFR,PPA2,PRDM1,RPUSD2,SLC44A2,SMARCA5,TMEM129,ZNF322
GSE360_L_DONOVANI_VS_T_GONDII_MAC_DN	Genes down-regulated in comparison of macrophages exposed to L. donovani versus macrophages exposed to T. gondii.	0.00109497	0.0243185	17	206	ACP1,ACTN1,AFG3L2,CPNE1,EEF1B2,FAM3A,FKBP9,GNB5,HPCAL1,IL15RA,NMB,RCC1,RUSC1,SPINT2,TLE1,TPM4
GSE24634_NAIVE_CD4_TCELL_VS_DAY3_IL4_CONV_TREG_DN	Genes down-regulated in comparison of naive T cells at day 0 versus CD25+ regulatory T cell (Treg) treated with IL4 [GeneID=3565] at day 3.	0.00108913	0.0244735	16	203	AGPAT5,ARHGAP19-SLIT1,BCKDK,C10orf2,CALU,CD74,GSTA4,HSPA1B,IMP4,NCF4,POLQ,PPM1D,SNRPD3,SPINT2,SRP54,TMEM165
GSE3982_EFF_MEMORY_CD4_TCELL_VS_NKCELL_UP	Genes up-regulated in comparison of effective memory CD4 [GeneID=920] T cells versus NK cells.	0.00111884	0.024563	22	202	ASXL1,ATXN1,BCL11B,C10orf2,CIRBP,EEF1A1,EEF1B2,EFNA1,EML4,GPR20,HMGA2,INHBA,KIF1C,MALT1,MYLIP,PHACTR2,RPL39,SMAD3,SQRDL,TRMT61A,UBASH3A,ZDHHC11
GSE11864_UNTREATED_VS_CSF1_IN_MAC_UP	Genes up-regulated in comparison of untreated macrophages versus those cultured with M-CSF [GeneID=1435].	0.00114967	0.024953	18	180	CCDC6,CDK2AP1,EEF2,ENSA,FAM168B,HIC2,HLX,HNRNPK,LIN7A,MALT1,METTL21D,MZT2B,RELA,RPIA,RPL22,SESN2,SMAD3,THOC5
GSE14000_TRANSLATED_RNA_VS_MRNA_4H_LPS_DC_DN	Genes down-regulated in comparison of polysome bound (translated) mRNA versus total mRNA 4 h after LPS (TLR4 agonist) stimulation.	0.00119306	0.0253193	14	178	C7orf73,COX20,EEF1B2,MEF2BNB-MEF2B,MZT2B,NENF,PRELID1,RPL22,SERF2,TNNT3,TPM4,VAPB
GSE3982_CENT_MEMORY_CD4_TCELL_VS_TH2_DN	Genes down-regulated in comparison of central memory CD4 [GeneID=920] T cells versus Th2 cells.	0.00119252	0.0255923	18	197	AK2,ATP5B,CD200,CDK2AP1,ETHE1,FANCI,KCTD5,LRRN3,MKLN1,NASP,PHF16,POLQ,PTTG1,RMDN1,RTCB,SLC35F5,SNRPB,WARS2
GSE17721_12H_VS_24H_POLYIC_BMDM_DN	Genes down-regulated in comparison of dendritic cells (DC) stimulated with LPS (TLR4 agonist) at 12 h versus those stimulated at 24 h.	0.00125529	0.0257806	16	191	FAM192A,FOXO1,HINT3,HMGA2,IDH3B,IFT74,MLLT10,MRP63,MYLIP,NCBP2,PHF2,RAB7A,RASA3,RNF103,SYNGR2,UHRF1BP1
GSE22886_NAIVE_BCELL_VS_DC_UP	Genes up-regulated in comparison of naive B cells versus unstimulated dendritic cells (DC).	0.00124883	0.0259269	21	178	BACH2,BCL11A,CD200,DUSP1,ENDOD1,GPRASP1,GSTA4,HLA-DOB,LDOC1,MCTP2,OTUD3,PATZ1,RPL22,RPS15A,SERPINB9,SMAD3,ZNF154,ZNF571,ZNF821
GSE37416_0H_VS_12H_F_TULARENSIS_LVS_NEUTROPHIL_DN	Genes down-regulated in comparison of control polymorphonuclear leukocytes (PMN) at 0 h versus PMN treated with F. tularensis vaccine at 12 h.	0.00127773	0.0259623	17	188	ATG12,ATP6V1F,BCOR,GGT1,HPCAL1,INSIG1,KMT2E,RELA,RNF103,SLC3A2,TMEM55B,TNFRSF14,WBP11,WDR45B,ZC3H12A,ZMIZ1
GSE17721_4_VS_24H_CPG_BMDM_DN	Genes down-regulated in comparison of dendritic cells (DC) stimulated with CpG DNA (TLR9 agonist) at 4 h versus those stimulated with CpG DNA (TLR9 agonist) at 24 h.	0.00123984	0.0260229	15	194	AAGAB,ADNP2,COQ9,DCAF4,DUSP1,FOPNL,FOS,GDI1,MMP9,MOAP1,RECQL,RNF103,RNPS1,WDR45B,ZNF830
GSE16522_ANTI_CD3CD28_STIM_VS_UNSTIM_MEMORY_CD8_TCELL_DN	Genes down-regulated in comparison of stimulated memory CD8 T cells from pmel-1 mice versus unstimulated memory CD8 T cells from pmel-1 mice.	0.00131926	0.026524	18	195	CELF2,CIRBP,COQ9,CPSF3L,DGCR6,ENTPD1,HSDL2,MCTP2,MOB3A,NCF4,PIK3CD,PPP2R5C,RAB3D,SMARCD2,SPINT2,SWI5,SYS1,UBASH3A
GSE3982_MAST_CELL_VS_NEUTROPHIL_UP	Genes up-regulated in comparison of mast cells versus neutrophils.	0.00133787	0.0266181	16	196	AGPAT5,ENDOD1,ENOPH1,ENSG00000234857,FXYD5,GNE,GRB10,HNRNPA0,LRRC47,MYO1D,NENF,PID1,RFX7,RTCB,SS18,TMSB15B
GSE3982_DC_VS_CENT_MEMORY_CD4_TCELL_DN	Genes down-regulated in comparison of dendritic cells (DC) versus central memory CD4 [GeneID=920] T cells.	0.00140488	0.0271043	21	187	ANXA6,CD200,CELF2,CSGALNACT1,DYRK2,FOXO1,FSTL3,GIMAP6,IL18R1,LDOC1,MLLT10,NOL9,RPL39,TCOF1,THOC5,TMSB15B,URI1,ZDHHC11,ZNF131,ZNF337,ZNF587
GSE15930_NAIVE_VS_24H_IN_VITRO_STIM_CD8_TCELL_DN	Genes down-regulated in comparison of CD8 T cells at 0 h versus those at 24 h.	0.00142449	0.0272078	15	199	CD200,CRCP,DUSP12,ELOF1,ENOPH1,GIT1,IRF8,MRPS10,NCBP2,NDUFS5,POLR2L,RCC1,SERPINB9,SYNGR2,TAF11
GSE22886_NAIVE_CD4_TCELL_VS_MONOCYTE_DN	Genes down-regulated in comparison of naive CD4 [GeneID=920] T cells versus day 0 monocytes.	0.00140282	0.0273407	19	199	ATP6V0D1,CDC42EP3,CSF3R,CTSB,EIF4E2,EXOC1,FOS,GNG10,HSPA1B,IRF8,MGAT1,PLBD1,PLXNC1,QPCT,S100A12,S100A8,TALDO1,ZMIZ1
GSE25087_TREG_VS_TCONV_FETUS_DN	Genes down-regulated in comparison of fetal regulatory T cell (Treg) versus fetal conventional T cells.	0.00145476	0.0275108	19	175	ADPRM,AK2,BCL11A,CLCN5,DYRK2,EBF1,EEF1B2,IFT20,KLHL24,NELL2,NR2C2,PCBP2,RPAIN,RPS3A,SCML1,TARSL2,TOB1,ZNF131,ZNF830
GSE22886_NAIVE_TCELL_VS_DC_UP	Genes up-regulated in comparison of naive CD4 [GeneID=920] CD8 T cells versus unstimulated dendritic cells (DC).	0.0013985	0.0275374	20	193	ADNP2,ASXL1,BCL11B,EEF1B2,EIF3F,FBXO21,FOXJ3,GPSM3,MYLIP,MZT2B,NELL2,RASA3,RNPS1,RPL22,RPL38,RPS15A,RPS29,SMCHD1,TSPYL4,URI1
GSE17721_CTRL_VS_POLYIC_24H_BMDM_UP	Genes up-regulated in comparison of control dendritic cells (DC) at 24 h versus those stimulated with poly(I:C) (TLR3 agonist) at 24 h.	0.0015252	0.0285602	17	192	ANKRD32,ANXA6,BACH2,CCDC109B,EDEM3,FKBP9,HPRT1,NSMF,NUCB2,PNO1,RAB7A,RPS15A,SLC39A4,TALDO1,TOMM20,WBP11
GSE12845_IGD_POS_BLOOD_VS_PRE_GC_TONSIL_BCELL_UP	Genes up-regulated in comparison of IgD+ B cells from peripheral blood versus CD19 pre-germinal center tonsil B cell	0.00163247	0.030272	15	202	BTD,CD200,GGT1,GPSM3,HSPA1B,KLF3,LDOC1,MSL1,NENF,RPL38,SLC22A7,TRIM23,TXNL4B,UBE2Z
GSE24634_TREG_VS_TCONV_POST_DAY5_IL4_CONVERSION_UP	Genes up-regulated in comparison of CD25+ T cells treated with IL4 [GeneID=3565] versus CD25- T cells treated with IL4 [GeneID=3565] at day 5.	0.00169499	0.0311292	14	209	AFG3L2,AK2,B3GNTL1,CD200,CEACAM1,CHORDC1,ERCC6L,HDHD1,OSBPL3,POLQ,RBBP4,SMS,UBE2L3,UBIAD1
GSE27786_CD4_TCELL_VS_NEUTROPHIL_UP	Genes up-regulated in comparison of CD4 [GeneID=920] T cells versus neutrophils.	0.00176735	0.0321489	17	189	CDC5L,KLF3,NCBP2,NXF1,PWWP2A,RNF114,RNF157,RPAIN,SMARCA5,SRRM1,SWI5,TARSL2,UBE3A,ZCCHC11,ZNF496
GSE15930_NAIVE_VS_24H_IN_VITRO_STIM_INFAB_CD8_TCELL_DN	Genes down-regulated in comparison of CD8 T cells at 0 h versus those at 24 h after stimulation with antigen-B7-1.	0.00181378	0.0326822	15	199	CD200,CRCP,DUSP12,ELOF1,ENOPH1,GIT1,IRF8,MRPS10,NCBP2,NDUFS5,POLR2L,RCC1,SERPINB9,SYNGR2,TAF11
GSE17721_CTRL_VS_PAM3CSK4_1H_BMDM_UP	Genes up-regulated in comparison of control dendritic cells (DC) at 1 h versus those stimulated with Pam3Csk4 (TLR1/2 agonist) at 1 h.	0.00187138	0.0327922	13	190	ACAT1,CCBL2,CD164,DENR,GADD45G,MTX1,RABGGTA,SRRM1,TRIM39,TSR1,UBP1,YME1L1
GSE17721_CTRL_VS_POLYIC_6H_BMDM_UP	Genes up-regulated in comparison of control dendritic cells (DC) at 6 h versus those stimulated with poly(I:C) (TLR3 agonist) at 6 h.	0.00186989	0.0330693	15	196	ATG12,C7orf73,CD48,EIF3F,HNRNPU,RPS15A,RTCB,SLC26A6,SLC39A4,SLPI,TALDO1,TMEM203,UBP1,WASF2
GSE26669_CTRL_VS_COSTIM_BLOCK_MLR_CD8_TCELL_UP	Genes up-regulated in comparison of untreated CD8 T cells versus CD8 T cells treated with leukocyte costimulatory blockade antibodies.	0.00190797	0.0331293	16	193	AK2,ENOPH1,ERCC6L,HPRT1,KCNH3,KDELR1,MN1,NUAK2,OSBPL3,PNO1,RNF114,RNF19B,S100A8,SERPINB9,TYW1,UBE2L3
GSE18791_CTRL_VS_NEWCASTLE_VIRUS_DC_10H_DN	Genes down-regulated in comparison of control conventional dendritic cells (cDC) at 0 h versus cDCs infected with Newcastle disease virus (NDV) at 10 h.	0.00185724	0.0331527	17	182	ACTR10,ADPRM,AIM2,CCDC109B,CDC42EP3,DCP1A,EPT1,IL15RA,IRF8,MKLN1,MXD1,RTCB,SESN2,SMCHD1,SQRDL,STX17,UBE2Z
GSE7460_WT_VS_FOXP3_HET_ACT_TCONV_DN	Genes down-regulated in comparison of ActCD4 versus WTActCD4 (see Fig. 1 in the paper for details).	0.00195269	0.0333003	20	193	CCBL2,CHORDC1,CMTM2,COQ9,EED,HSDL2,KIAA1009,MAD2L1BP,MED30,PCBP2,PLEKHA3,PTPN11,RNF19B,SFPQ,SLC39A4,TMEM165,TMEM62,YME1L1,ZCCHC18,ZNF131
GSE34205_HEALTHY_VS_FLU_INF_INFANT_PBMC_UP	Genes up-regulated in comparison of peripheral blood mononuclear cells (PBMC) from healthy donors versus PBMCs from infanct with acute influenza infection.	0.00195212	0.0335905	17	184	BCL11A,CYB561A3,EEF1B2,EEF2,EIF3F,HLA-DOB,KDM4C,KMT2E,NELL2,PID1,POLR2L,RFTN1,RPL10,RPL38,RPS3A,ZNF263
GSE14769_UNSTIM_VS_80MIN_LPS_BMDM_UP	Genes up-regulated in comparison of unstimulated macrophage cells versus macrophage cells stimulated with LPS (TLR4 agonist) for 80 min.	0.00210655	0.0343891	14	185	AAGAB,ATG12,BTBD1,CDK20,CSRP2BP,EXOC8,MAD2L1BP,MOAP1,MSRB2,PRKAB1,PWWP2A,SYS1,TMEM18,ZNF322
GSE17721_CTRL_VS_PAM3CSK4_2H_BMDM_UP	Genes up-regulated in comparison of control dendritic cells (DC) at 2 h versus those stimulated with Pam3Csk4 (TLR1/2 agonist) at 2 h.	0.00214606	0.0344452	16	190	AAGAB,ACAT1,AMFR,CLASP2,FBXO25,GNE,HLX,KIF1C,NSMF,OSBPL2,RPS15A,TRAPPC1,ZBTB14,ZNF276,ZNF426,ZXDC
GSE3982_DC_VS_BASOPHIL_DN	Genes down-regulated in comparison of dendritic cells (DC) versus basophils.	0.0021317	0.0345047	19	214	AKAP17A,BACH2,EIF1,GSK3B,IL18R1,KLF3,MALT1,NUCB2,OSBPL3,PASK,PSME4,REPS2,S100P,SERPIND1,SF3A1,TMSB15B,WASF2,ZXDC
GSE3982_MAC_VS_TH1_DN	Genes down-regulated in comparison of macrophages versus Th1 cells.	0.00210448	0.0346513	14	191	BCOR,DUSP12,EED,FLOT1,FUS,GPI,HIST1H1D,RASA3,RNF4,SERPINB1,SMAD3,SNRPB,SRP54,WDR82
GSE3337_4H_VS_16H_IFNG_IN_CD8POS_DC_UP	Genes up-regulated in comparison of untreated CD8+ dendritic cells (DC) at 4 h versus those treated with IFNG [GeneID=3458] at 16 h.	0.00217974	0.0346942	15	200	AAMP,ATP6V0A1,AURKAIP1,ENSA,GADD45A,GADD45G,HSPA1B,IL1RN,IMP4,NASP,RNF19B,RNPS1,SERPINB1,SFPQ,ZSCAN21
GSE1460_CD4_THYMOCYTE_VS_NAIVE_CD4_TCELL_ADULT_BLOOD_DN	Genes down-regulated in comparison of CD4 [GeneID=920] thymocytes versus naive CD4 [GeneID=920] T cells from adult blood.	0.00205353	0.0347101	16	189	ACAT1,ADCK3,CD48,CREB3L2,DUSP1,ENDOD1,IGF1,KLF3,LDOC1,NELL2,NOL9,PASK,PDE4DIP,RPL10,SMAGP
GSE5960_TH1_VS_ANERGIC_TH1_DN	Genes down-regulated in comparison of anergy induced CD4 [GeneID=920] T cells versus conventional CD4 [GeneID=920] T cells.	0.00209683	0.0348256	16	199	AAMP,ACP1,ATXN10,CHP1,CYSTM1,EED,GDI1,IGF1,NUP93,PAPSS1,PDPK1,REPS1,SEMA7A,SQRDL,ST6GALNAC6,TOB1
GSE13484_12H_VS_3H_YF17D_VACCINE_STIM_PBMC_DN	Genes down-regulated in comparison of peripheral blood mononuclear cells (PBMC) cultured with YF17D vaccine for 12 h versus PBMC cultured for 3 h.	0.00209576	0.0351132	18	195	BCOR,CHP1,CLASP2,EEF1B2,ENDOD1,ERCC6L,FUS,IL18R1,MALT1,MTX1,RAI1,REPS2,RNF103,RPSA,TGIF1,WARS2,ZNF276
GSE17721_0.5H_VS_24H_GARDIQUIMOD_BMDM_DN	Genes down-regulated in comparison of dendritic cells (DC) stimulated with Gardiquimod (TLR7 agonist) at 0.5 h versus those stimulated with Gardiquimod (TLR7 agonist) at 24 h.	0.00228644	0.0357959	19	193	ADCK3,ALKBH3,AMFR,ANXA6,COPB1,DENR,EED,HECTD1,HSD3B7,LIPT2,MED14,PGAM2,SERF2,SERPINB9,SRP54,TBC1D10B,TMEM129,TMEM165
GSE6269_E_COLI_VS_STREP_AUREUS_INF_PBMC_DN	Genes down-regulated in comparison of peripheral blood mononuclear cells (PBMC) from patients with acute E. coli infection versus PBMC from patients with acute S. aureus infection.	0.00228288	0.0360355	13	173	BCKDK,CALU,CDC42EP3,CSF3R,CYP4F3,MGAM,MMP9,OSBPL2,PSTPIP1,RNASE3,RNF19B,SH3TC1,SLC26A6
GSE9006_HEALTHY_VS_TYPE_1_DIABETES_PBMC_4MONTH_POST_DX_UP	Genes up-regulated in comparison of peripheral blood mononuclear cells (PBMC) from healthy donors versus PBMCs from patients with type 1 diabetes at 4 month after the diagnosis.	0.00235959	0.0363453	18	192	AAMP,ADNP2,BTBD1,CIRBP,CTSB,GPI,HNRNPU,KIAA0368,NUP93,PCBP2,RBM3,RNF19B,RTN3,SF3A1,SFPQ,SRRM1,SUMO3,TOB1
GSE17974_1.5H_VS_72H_IL4_AND_ANTI_IL12_ACT_CD4_TCELL_DN	Genes down-regulated in comparison of CD4 [GeneID=920] T cells treated with IL4 [GeneID=3565] and anti-IL12 at 1.5 h versus those at 72 h.	0.00235762	0.0366102	15	184	ACAT1,ARPC5,ATP6V1F,B3GNTL1,ETHE1,FAM175A,GRHPR,HDHD1,HOMER1,IL10RB,NRM,POLQ,RAB7A,SQRDL,ZNF821
GSE13485_CTRL_VS_DAY21_YF17D_VACCINE_PBMC_UP	Genes up-regulated in comparison of unstimulated peripheral blood mononuclear cells (PBMC) versus PBMC 21 days after stimulation with YF17D vaccine.	0.00241894	0.0369614	16	180	BAP1,CALU,FASTKD5,GNE,HMGXB4,MAFG,NXF1,PIGS,PITPNA,POLR3F,RELA,SLC26A6,UHRF1BP1,WASL,WBP11,ZFYVE20
GSE14000_TRANSLATED_RNA_VS_MRNA_4H_LPS_DC_UP	Genes up-regulated in comparison of polysome bound (translated) mRNA versus total mRNA 4 h after LPS (TLR4 agonist) stimulation.	0.00246646	0.0370941	19	192	AFG3L2,CELF2,CRYZL1,DHX40,HECTD1,KATNA1,LRRC47,MOAP1,NASP,PDPK1,PPM1D,PTPN11,RASA1,SMG8,TADA1,TRNT1,UPRT,ZCCHC11,ZNF776
GSE22886_NEUTROPHIL_VS_MONOCYTE_DN	Genes down-regulated in comparison of neutrophils versusl monocytes.	0.00245767	0.0372551	18	198	ATP5B,CCDC109B,CREB3L2,CTSB,HLA-DRA,IDH3B,IMP4,IRF8,MRP63,POLR2L,RBM3,RECQL,RTCB,SFPQ,SNRPD3,SUMO3,TOMM20
GSE7400_CTRL_VS_CSF3_IN_VIVO_TREATED_PBMC_UP	Genes up-regulated in comparison of untreated peripheral blood mononuclear cells (PBMC) versus PBMCs treated with CSF3 [GeneID=1440].	0.00252326	0.0376518	19	189	ADCK2,BRD1,DDX20,EEF1A1,FBXO21,GNPDA2,HNRNPA0,MALT1,SCML1,SLC39A10,SMARCA5,TADA1,TASP1,TGIF1,TMEM18,ZNF14,ZNF420,ZNF529,ZXDB
GSE9988_ANTI_TREM1_AND_LPS_VS_CTRL_TREATED_MONOCYTES_DN	Genes down-regulated in comparison of monocytes treated with anti-TREM1 [GeneID=54210] and 5000 ng/ml LPS (TLR4 agonist) versus monocytes treated with control IgG.	0.00254817	0.0377287	13	195	ATXN7L3,CNPPD1,CRTC3,FBXO21,FOXK1,GNA12,KIAA2013,PIK3CD,POLDIP3,PRELID1,RTCB,SMAD3,WDR82
GSE3982_NEUTROPHIL_VS_BCELL_DN	Genes down-regulated in comparison of neutrophils versus B cells.	0.00261625	0.0384387	16	193	AAMP,ADCK2,AK2,ATP5S,CPSF4,EIF3F,GNB5,PDE4DIP,PPIA,PSMF1,RABGAP1,RPUSD2,RTCB,RUSC1,SS18,ZBTB14
GSE29618_PRE_VS_DAY7_POST_LAIV_FLU_VACCINE_BCELL_UP	Genes up-regulated in comparison of B cells from LAIV influenza vaccinee pre-vaccination versus those at day 7 post-vaccination.	0.00278872	0.039165	18	189	ADNP2,BEX4,CRTC3,EIF4E2,ELAC2,ETHE1,LSM6,MOAP1,POLR1C,PSTPIP1,RBM4,SGPL1,STX17,T,THOC6,TMEM11,TRAF6,WDR45B
GSE27786_CD8_TCELL_VS_ERYTHROBLAST_UP	Genes up-regulated in comparison of CD8 T cells versus erythroblasts.	0.00268894	0.0392052	17	192	AAMDC,AGPAT5,CELSR1,CPNE1,CREBRF,DCAF15,HNRNPH1,PDE4DIP,PGLYRP1,PHF2,POLR1C,PRKAR1A,RNF103,SERF2,TGIF1,TRIM39,TSPYL4
GSE14000_TRANSLATED_RNA_VS_MRNA_DC_DN	Genes down-regulated in comparison of polysome bound (translated) mRNA versus total mRNA in dendritic cells.	0.00273433	0.0392674	11	182	COX20,CPSF4,EEF1B2,GTPBP6,IFT20,RPL10,RPS15A,RPSA,SYS1,TMEM222
GSE20715_0H_VS_24H_OZONE_LUNG_UP	Genes up-regulated in comparison of lung tissue from wild type mice subjected to ozone for 0 h versus that from wild type mice subjected to ozone for 24 h.	0.00271463	0.0392798	19	193	ADPRM,ARL16,BACH2,BEX2,C7orf73,GNG10,HCST,MYLIP,MYO1G,NCF4,NREP,PRDM1,RAI1,RASA3,S100A8,SERPINB1,SPNS2,SQRDL
GSE27786_BCELL_VS_CD8_TCELL_UP	Genes up-regulated in comparison of B cells versus CD8 T cells.	0.00278435	0.0393934	17	195	AFF3,ATP6V0D1,BAP1,BAZ2B,ELOF1,ERCC6L,FUS,GADD45G,HNRNPH1,HSPA1B,MGAT1,PLBD1,SH3TC1,SMARCA5,TMEM55B,TRAPPC1
GSE37416_0H_VS_48H_F_TULARENSIS_LVS_NEUTROPHIL_UP	Genes up-regulated in comparison of control polymorphonuclear leukocytes (PMN) at 0 h versus PMN treated with F. tularensis vaccine at 48 h.	0.00276627	0.0394297	18	185	AIM2,ARHGAP19-SLIT1,ARIH2,CSF3R,CYP4F3,MAU2,MSL1,MSRB2,NASP,PHF2,PHF20L1,PPP2R5C,RASA1,RFX2,ROPN1L,S100A8,SIRPD,THOC5
GSE17721_CPG_VS_GARDIQUIMOD_2H_BMDM_DN	Genes down-regulated in comparison of dendritic cells (DC) stimulated with CpG DNA (TLR9 agonist) at 2 h versus DC cells stimulated with Gardiquimod (TLR7 agonist) at 2 h.	0.00285206	0.0397623	17	196	AFG3L2,CRCP,FOPNL,GPRASP1,MED14,MTX1,NUP93,PAPSS1,PLBD1,SS18,UBE3A,UBP1,ZNF426
GSE17721_0.5H_VS_8H_GARDIQUIMOD_BMDM_UP	Genes up-regulated in comparison of dendritic cells (DC) stimulated with Gardiquimod (TLR7 agonist) at 0.5 h versus those stimulated with Gardiquimod (TLR7 agonist) at 8 h.	0.00292584	0.0404953	16	198	AFG3L2,AURKAIP1,C1orf54,CCDC109B,CDK2AP1,DGCR6,IMP4,KDELR1,NNT,NREP,NUCB2,OSBPL2,PPP2R5C,RECQL,RPL22,SYS1
GSE22886_NAIVE_BCELL_VS_BLOOD_PLASMA_CELL_UP	Genes up-regulated in comparison of naive B cells versus blood plasma cells.	0.00300888	0.0410498	23	195	ARHGAP19-SLIT1,ASB1,CD200,DUSP1,ENDOD1,GPRASP1,GSTA4,HLA-DOB,HLA-DRA,IRF8,KLHL3,MLLT10,NREP,OTUD3,PIK3CD,SMAD3,SPG7,TGIF1,VAV2,ZCCHC2,ZNF571
GSE3982_BCELL_VS_TH1_UP	Genes up-regulated in comparison of B cells versus Th1 cells.	0.0030343	0.0411029	17	188	BEX4,CD200,CSGALNACT1,FBXO21,FOXO1,GNB5,KLHL24,LIN37,MZF1,PATZ1,PHF16,PLXNC1,PRKAB1,RAB36,REPS2,SPINT2,YIPF1
GSE27786_BCELL_VS_MONO_MAC_UP	Genes up-regulated in comparison of B cells versus monocyte macrophages.	0.00299969	0.0412188	15	190	ANKRD32,ARIH2,CREBRF,CSGALNACT1,CYB561A3,ELAC2,ENDOD1,NENF,NFRKB,PDE4DIP,PRR3,PRR5,RPL39,UBE3A
GSE19825_NAIVE_VS_IL2RAHIGH_DAY3_EFF_CD8_TCELL_DN	Genes down-regulated in comparison of naive CD8 T cells versus effector CD8 IL2RA [GeneID=3559] high T cells at.	0.00312344	0.0420125	14	195	ENTPD1,GIT1,GTF2IRD2,LSM6,MOSPD3,MRPS30,MYO1G,NECAP2,PLXNC1,RMDN1,SF3A1,SPG7,TMEM138,VAC14
GSE17721_12H_VS_24H_GARDIQUIMOD_BMDM_DN	Genes down-regulated in comparison of dendritic cells (DC) stimulated with Gardiquimod (TLR7 agonist) at 12 h versus those stimulated with Gardiquimod (TLR7 agonist) at 24 h.	0.00314618	0.0420224	16	201	ALKBH3,C11orf31,FOS,GADD45A,GNB5,HSD3B7,NRD1,OSBPL2,PCMTD2,PIGS,POLR1C,RABGGTA,SERF2,SETD6,SLC44A2,ZBTB14
GSE17721_0.5H_VS_12H_PAM3CSK4_BMDM_UP	Genes up-regulated in comparison of dendritic cells (DC) stimulated with Pam3Csk4 (TLR1/2 agonist) at 0.5 h versus those stimulated at 12 h.	0.00319365	0.0423601	18	196	C1orf54,EEF1B2,EIF3F,ENSG00000234857,ERCC6L,GPRASP1,MMS19,OSBPL2,PSME4,RASA3,RECQL,RPIA,RPL22,SERPINB1,SPNS2,TALDO1,TOB1
GSE360_CTRL_VS_L_DONOVANI_MAC_DN	Genes down-regulated in comparison of macrophages versus macrophages exposed to L.donovani.	0.00334456	0.0440559	19	197	ACP1,CPNE1,IL10RB,IL15RA,IL9R,KDELR1,LIN37,LRRC8B,MACF1,MAPKAPK5,MOAP1,NCBP2,NXF1,PTAFR,SPINT2,SRRM1,SUMO3,TDG,ZBTB5
GSE32423_MEMORY_VS_NAIVE_CD8_TCELL_IL7_DN	Genes down-regulated in comparison of memory CD8 T cells treated with IL7 [GeneID=3574] versus naive CD8 T cells treated with IL7 [GeneID=3574].	0.00341154	0.0443268	14	190	BAZ2B,CSRP2BP,DENR,HMGXB4,LRRC47,NEK1,PEPD,RABGAP1,RTCB,TMEM41B,USP10,VAPB,WDR82,ZNF830
GSE17721_POLYIC_VS_GARDIQUIMOD_8H_BMDM_DN	Genes down-regulated in comparison of dendritic cells (DC) stimulated with poly(I:C) (TLR3 agonist) at 8 h versus DC cells stimulated with Gardiquimod (TLR7 agonist) at 8 h.	0.00339247	0.044381	15	191	ACTN4,CCDC109B,CDK2AP1,CENPB,ELAC2,HNRNPK,INHBA,LIPT2,MSANTD4,OSBPL2,PAPSS1,PATZ1,RTCB,TRAPPC1,UBP1
GSE360_L_DONOVANI_VS_L_MAJOR_MAC_UP	Genes up-regulated in comparison of macrophages exposed to L. donovani versus macrophages exposed to L. major.	0.0035005	0.044573	18	199	ACP1,ARPC5,COG2,COX20,LSM6,MLLT3,NREP,PATZ1,PGAM2,RNASE1,RUSC1,SMCR7L,SNRPD3,SRRM1,VPS39,ZNF146,ZNF212
GSE17721_POLYIC_VS_GARDIQUIMOD_16H_BMDM_UP	Genes up-regulated in comparison of dendritic cells (DC) stimulated with poly(I:C) (TLR3 agonist) at 16 h versus DC cells stimulated with Gardiquimod (TLR7 agonist) at 16 h.	0.00348368	0.0446566	18	198	ANXA11,ARRDC4,BAZ2B,CEP350,CHRD,DUSP1,FANCI,MLLT10,MLLT3,NXF1,ORM1,PDE4DIP,PLEKHA2,PLEKHN1,RNF114,RNF19B,SMG8,TRAF6
GSE37416_0H_VS_48H_F_TULARENSIS_LVS_NEUTROPHIL_DN	Genes down-regulated in comparison of control polymorphonuclear leukocytes (PMN) at 0 h versus PMN treated with F. tularensis vaccine at 48 h.	0.0034761	0.0448605	14	174	ARMCX2,ATP6V1F,COX20,HMGXB4,HPCAL1,MAFG,MGAT1,SF3A1,SLC3A2,SRRM1,TNFRSF14,VAT1
GSE27786_LSK_VS_LIN_NEG_CELL_UP	Genes up-regulated in comparison of LSK versus lineage negative cells.	0.00371432	0.0463683	16	192	ADCK3,ATXN10,CEP57L1,CMTM7,CSGALNACT1,ENSG00000234857,FLOT1,FOXJ3,GIMAP6,MAF1,RNF4,RPL38,SLC44A2,VAPB,VPS39,ZCCHC2
GSE3982_CENT_MEMORY_CD4_TCELL_VS_TH1_DN	Genes down-regulated in comparison of central memory CD4 [GeneID=920] T cells versus Th1 cells.	0.00370179	0.0465159	15	200	ASCC3,ATP5B,CD200,FLOT1,KCTD9,KLHL4,MAD2L1BP,MAN1A1,NASP,NGDN,PTTG1,SERPINB1,SLC35F5,SNRPB,WARS2
GSE2706_2H_VS_8H_LPS_STIM_DC_DN	Genes down-regulated in comparison of dendritic cells (DC) stimulated with LPS (TLR4 agonist) at 2 h versus DCs stimulated with LPS (TLR4 agonist) at 8 h.	0.00369666	0.0467591	16	177	ADTRP,AIM2,CD48,EED,FAM60A,GRB10,IL15RA,LRRFIP2,PDE4DIP,PLXNC1,RFTN1,STX17,TTYH2,UBE2Z,VAC14,ZNF567
GSE27786_LSK_VS_BCELL_DN	Genes down-regulated in comparison of LSK versus B cells.	0.00390494	0.0478105	16	192	ARIH2,ETHE1,GIMAP6,IL10RB,KXD1,NECAP2,POLDIP3,POLR3F,PPIA,PRR5,RNF19B,SERF2,SH3TC1,STX8,TCOF1,YKT6
GSE8868_SPLEEN_VS_INTESTINE_CD11B_POS_CD11C_NEG_DC_UP	Genes up-regulated in dendritic cells (DC) from spleen versus those from intestine.	0.00386391	0.0479226	16	191	ARSB,BCL11A,CCDC125,CDC5L,GDPGP1,GRHPR,KIAA2018,MCTP2,MOB3A,PGLYRP1,PIK3CD,PRKAB1,RNF114,SYNE3,TADA1
GSE14308_TH1_VS_INDUCED_TREG_DN	Genes down-regulated in comparison of Th1 cells versus induced regulatory T cell (Treg).	0.00390103	0.0480707	15	193	AMFR,COX4I1,DDX20,DUSP12,EHD1,ENOPH1,HMGXB4,KLF3,NASP,PGAM2,RBBP4,RPAIN,RPL10,VAC14
GSE17721_POLYIC_VS_GARDIQUIMOD_16H_BMDM_DN	Genes down-regulated in comparison of dendritic cells (DC) stimulated with poly(I:C) (TLR3 agonist) at 16 h versus DC cells stimulated with Gardiquimod (TLR7 agonist) at 16 h.	0.00401048	0.0481762	15	192	CD48,DENR,ETHE1,FOPNL,MED14,MTX1,PTPN11,RABGGTA,RPL38,SERF2,TEX101,TRAPPC1
GSE17721_POLYIC_VS_CPG_1H_BMDM_DN	Genes down-regulated in comparison of dendritic cells (DC) stimulated with poly(I:C) (TLR3 agonist) at 1 h versus DC cells stimulated with CpG DNA (TLR9 agonist) at 1 h.	0.00396509	0.0482377	19	196	ARMCX2,CD200,CDC42EP3,CPNE1,EIF1,FOS,FOXJ3,FOXK1,IL15RA,IL1RN,KDM4C,MLLT10,MZF1,RABGAP1,RNF19B,SERPINB1,SERPINB9,TMEM38A,TTYH2
GSE17721_CTRL_VS_POLYIC_4H_BMDM_UP	Genes up-regulated in comparison of control dendritic cells (DC) at 4 h versus those stimulated with poly(I:C) (TLR3 agonist) at 4 h.	0.00400674	0.048436	15	190	ABTB1,ATP5B,BRCC3,C1orf174,CD48,ELOF1,GIT1,KIF1C,OSBPL2,PIGS,RBX1,RFX2,RTCB,TSR1,TUBGCP2
GSE17721_CTRL_VS_GARDIQUIMOD_12H_BMDM_UP	Genes up-regulated in comparison of control dendritic cells (DC) at 12 h versus those stimulated with Gardiquimod (TLR7 agonist) at 12 h.	0.00420615	0.0502109	15	197	ATP5B,CD74,CPSF4,CREBRF,CYP4F3,EEF1B2,GNE,GNG10,HOMER1,HPCAL1,KIF1C,KXD1,NELL2,PEPD,TTYH2
GSE28237_FOLLICULAR_VS_EARLY_GC_BCELL_UP	Genes up-regulated in comparison of naive follicular B cells versus early germinal center (GC) B cells.	0.00450214	0.0524334	18	186	B3GNTL1,C7orf73,CDH22,DPM2,EBF1,KIAA2013,MAF1,MAU2,MRPL38,PDE4DIP,PID1,POLR3F,RPL18A,RPS15A,TMEM222,WDR66,ZCCHC11
GSE17721_CPG_VS_GARDIQUIMOD_16H_BMDM_UP	Genes up-regulated in comparison of dendritic cells (DC) stimulated with CpG DNA (TLR9 agonist) at 16 h versus DC cells stimulated with Gardiquimod (TLR7 agonist) at 16 h.	0.00448616	0.0525678	17	199	AAMDC,ACTN1,CD200,CHST7,DPM2,EEF1B2,FKBP9,GNB3,IL15RA,IL9R,IRF8,KIF1C,KLHL10,PGLYRP1,PIGS,SLC26A6
GSE13229_MATURE_VS_INTMATURE_NKCELL_DN	Genes down-regulated in comparison of mature NK cells versus intermediate mature KN cells.	0.00443467	0.0526101	17	189	AMFR,CCNJ,CYTH1,DDX20,ENTPD1,GDPD3,MGAM,MYLIP,PATZ1,PPM1D,PRDM1,PRKAR1A,PTTG1,SS18,ZNF14,ZNF322,ZNF571
GSE22886_NAIVE_BCELL_VS_MONOCYTE_DN	Genes down-regulated in comparison of naive B cells versus day 0 monocytes.	0.00447825	0.0527991	16	199	ASNA1,ATXN1,CDC42EP3,CTSB,HPCAL1,HSPA1B,MGAT1,PLBD1,QPCT,RTN3,S100A12,S100A8,TALDO1,TMEM11,ZMIZ1
GSE1460_NAIVE_CD4_TCELL_ADULT_BLOOD_VS_THYMIC_STROMAL_CELL_UP	Genes up-regulated in naive CD4 [GeneID=920] T cells from adult blood versus thymic stromal cells.	0.00475941	0.05411	13	183	ADCK3,BACH2,BAP1,COG2,EEF1B2,FAM168B,HIST1H1D,HPCAL1,MLLT3,NDE1,PSTPIP1,RPS15A,UBE2L3
GSE22886_NAIVE_TCELL_VS_MONOCYTE_DN	Genes down-regulated in comparison of naive CD4 [GeneID=920] CD8 T cells versus monocytes cultured for 0 days.	0.00479987	0.0542471	18	200	ATP6V0D1,BCKDK,CDC42EP3,CSF3R,CTSB,EXOC1,HSPA1B,MGAT1,NCF4,PLBD1,PLXNC1,PTAFR,QPCT,S100A12,SH3TC1,TALDO1,ZMIZ1
GSE13485_CTRL_VS_DAY1_YF17D_VACCINE_PBMC_UP	Genes up-regulated in comparison of unstimulated peripheral blood mononuclear cells (PBMC) versus PBMC 1 day after stimulation with YF17D vaccine.	0.00474921	0.0543173	15	180	ASCC3,CEP57L1,HSDL2,METTL21A,PHF20L1,PHF3,RNF114,SGPL1,SMNDC1,WASL,ZCCHC10,ZFYVE20,ZNF644,ZSCAN16
GSE17721_CTRL_VS_LPS_1H_BMDM_UP	Genes up-regulated in comparison of control dendritic cells (DC) at 1 h versus those stimulated with LPS (TLR4 agonist) at 1 h.	0.00472336	0.0543471	15	204	ATG12,B3GNT8,FASTKD5,GADD45G,MAN1A2,MYLIP,NECAP2,OSBPL2,PCBP2,PLEKHN1,RABGAP1,RBBP4,SUMO3,TADA1,YKT6
GSE15659_CD45RA_NEG_CD4_TCELL_VS_RESTING_TREG_DN	Genes down-regulated in comparison of PTPRC- [GeneID=5788] CD4 [GeneID=920] T cells versus PTPRC+ [GeneID=5788] resting regulatory T cell (Treg).	0.00471085	0.0545317	16	182	RABGAP1,RPAIN,RPS3A,RPS6KB1,SEMA7A,SETD6,SRRM1,TBX3,THOC6,TLCD1,TRAK1,YRDC,ZNF131,ZNF596,ZNF644,ZNF720
GSE22886_UNSTIM_VS_IL2_STIM_NKCELL_UP	Genes up-regulated in comparison of unstimulated NK cells versus those stimulated with IL2 [GeneID=3558] at 16 h.	0.00496251	0.0554292	15	188	ADCK3,ARIH2,ATXN1,BTD,DYRK2,ENSG00000234857,GNB5,KLHL3,LCN2,ORM1,RABGAP1,RFX7,RPS15A,S100A12,VPS39
GSE1460_NAIVE_CD4_TCELL_CORD_BLOOD_VS_THYMIC_STROMAL_CELL_UP	Genes up-regulated in naive CD4 [GeneID=920] T cells from cord blood versus thymic stromal cells.	0.00495719	0.0556955	13	177	GNMT,GPRASP1,HIST1H1D,IDH3B,IL1RN,NRD1,PCBP2,PIGZ,PSMF1,RCC1,T,ZC3H12A
GSE17721_0.5H_VS_24H_GARDIQUIMOD_BMDM_UP	Genes up-regulated in comparison of dendritic cells (DC) stimulated with Gardiquimod (TLR7 agonist) at 0.5 h versus those stimulated with Gardiquimod (TLR7 agonist) at 24 h.	0.00502603	0.0558123	15	192	ARPC5,B3GNTL1,CEP57L1,CHST7,COX4I1,EEF1B2,ENTPD1,GATAD2B,HCST,KXD1,MTX1,RAI1,SERPINB1,SS18
GSE360_L_DONOVANI_VS_L_MAJOR_DC_DN	Genes down-regulated in comparison of dendritic cells (DC) exposed to L. donovani versus DCs exposed to L. major.	0.00512455	0.0562523	17	189	CDC5L,CENPB,CHD5,DUSP1,EEF1B2,GADD45G,HLX,HSDL2,KIAA0368,MTHFR,PLXNC1,RAPGEF1,RNF19B,S100A8,SRP54,VAPB,VAT1
GSE37416_0H_VS_24H_F_TULARENSIS_LVS_NEUTROPHIL_DN	Genes down-regulated in comparison of control polymorphonuclear leukocytes (PMN) at 0 h versus PMN treated with F. tularensis vaccine at 24 h.	0.00509763	0.0562802	17	184	ATG12,ATP6V1F,DHX40,GADD45G,GGTLC1,HCST,HPCAL1,INSIG1,KMT2E,MAFG,MALT1,PLEKHA2,WBP11,WDR45B,ZC3H12A,ZMIZ1
GSE1460_CORD_VS_ADULT_BLOOD_NAIVE_CD4_TCELL_DN	Genes down-regulated in CD4 [GeneID=920] T cells from cord blood versus those from adult blood.	0.00517835	0.056518	17	198	ACAT1,ARFGAP2,CD48,CDC42EP3,EEF1A1,EEF1B2,FASTKD5,FUS,PPCS,SF3A1,SUMO3,TASP1,TMEM62,YIPF1,ZBTB14,ZNF263,ZNF337
GSE29617_DAY3_VS_DAY7_TIV_FLU_VACCINE_PBMC_2008_DN	Genes down-regulated in comparison of peripheral blood mononuclear cells (PBMC) from TIV influenza vaccinee at day 3 post-vaccination versus those at day 7 post-vaccination.	0.00524373	0.0569064	14	155	ADAT2,AKT2,ASXL1,CHD6,CYP4F3,FOXJ3,GYS1,HECTD1,HLA-DQB2,PTTG1,QSOX2,SPG7,ZNF529,ZNF791
GSE17721_CTRL_VS_CPG_6H_BMDM_UP	Genes up-regulated in comparison of control dendritic cells (DC) at 6 h versus those stimulated with CpG DNA (TLR9 agonist) at 6 h.	0.00531308	0.0573333	14	193	ATG12,C1orf54,CYS1,CYTH1,DPM2,FBXO25,GADD45G,LIN37,NAPB,PIGS,RPS15A,TOMM20,TTYH2,URI1
GSE17721_LPS_VS_POLYIC_8H_BMDM_UP	Genes up-regulated in comparison of dendritic cells (DC) stimulated with LPS (TLR4 agonist) at 8 h versus DC cells stimulated with poly(I:C) (TLR3 agonist) at 8 h.	0.0053902	0.0575156	17	201	AKT2,ATXN7L3,BNIP1,BOLA1,BTBD1,C7orf73,CCBL2,ELAC2,MSANTD4,NSMF,OSBPL2,PNO1,SYS1,THUMPD3,TMEM222,TRAPPC1
GSE9650_NAIVE_VS_EXHAUSTED_CD8_TCELL_UP	Genes up-regulated in comparison of naive CD8 T cells versus exhausted CD8 T cells.	0.00537453	0.0576705	15	193	ARFGAP2,AURKAIP1,C11orf31,CALU,CHP1,GIT1,HPCAL1,PIK3CD,RABGGTA,RNPS1,RTCB,SETD6,SS18,XIAP,YIPF1
GSE39820_TGFBETA1_IL6_VS_TGFBETA1_IL6_IL23A_TREATED_CD4_TCELL_DN	Genes down-regulated in comparison of CD4 [GeneID=920] T cells treated with TGFB1 [GeneID=7040] and IL6 [GeneID=3569] versus those treated with TGFB1 [GeneID=7040], IL6 [GeneID=3569] and IL23A [GeneID=51561].	0.00553923	0.0587774	14	193	ADPRM,BNIP1,BOLA1,CD74,FUS,GRHPR,MAN1A1,MED30,MR1,MRP63,MZT2B,PLXNC1,SERPINB9,SNRPD3
GSE3337_CTRL_VS_16H_IFNG_IN_CD8POS_DC_UP	Genes up-regulated in comparison of untreated CD8+ dendritic cells (DC) at 16 h versus those treated with IFNG [GeneID=31658] at 16 h.	0.00559516	0.0590429	18	199	CNTRL,CTSB,DNAJC4,EXOSC4,GNA12,HSPA1B,KDELR1,NCF4,NNT,PLBD1,PRDM1,PTAFR,SLPI,TMEM11,TMEM165,UBE2L3,ZSCAN21
GSE17974_CTRL_VS_ACT_IL4_AND_ANTI_IL12_12H_CD4_TCELL_DN	Genes down-regulated in comparison of untreated CD4 [GeneID=920] T cells at 0 h versus the cells treated with IL4 [GeneID=3565] and anti-IL12 at 12 h.	0.00575768	0.0600938	14	187	AIG1,CD200,CDK2AP1,EED,FANCI,HOMER1,IL18R1,OSBPL3,PNO1,RCC1,SNRPD3,SPINT2,TMEM165,ZNF322
GSE15930_NAIVE_VS_72H_IN_VITRO_STIM_TRICHOSTATINA_CD8_TCELL_DN	Genes down-regulated in comparison of CD8 T cells at 0 h versus those at 72 h after treatment with trichostatin A (TSA) [PubChem=5562].	0.00572633	0.060095	15	198	CRCP,ELOF1,ENOPH1,GADD45G,GIT1,IRF8,MLLT3,MZT2B,NCBP2,NDUFS5,POLR2L,RCC1,SYNGR2,TAF11,TRAK1
GSE11864_UNTREATED_VS_CSF1_IN_MAC_DN	Genes down-regulated in comparison of untreated macrophages versus those cultured with M-CSF [GeneID=1435].	0.00590918	0.0613399	14	183	BTD,CLCN5,GLTPD1,KCTD5,MED14,PHF16,POGZ,SLFN11,ZFYVE20,ZNF263,ZNF322,ZNF416,ZNF571
GSE3982_MEMORY_CD4_TCELL_VS_BCELL_DN	Genes down-regulated in comparison of memory CD4 [GeneID=920] T cells versus B cells.	0.00602563	0.0622106	17	186	AGPAT5,BACH2,BCL11A,CD200,CD74,GNA12,HLA-DOB,IRF8,MED14,NASP,PAPSS1,S100A8,TLE1,TMEM62,TRAK1,ZBTB5
GSE9988_ANTI_TREM1_VS_ANTI_TREM1_AND_LPS_MONOCYTE_UP	Genes up-regulated in comparison of monocytes treated with anti-TREM1 [GeneID=54210] versus monocytes treated with anti-TREM1 [GeneID=54210] and 5000 ng/ml LPS (TLR4 agonist).	0.00624348	0.0641131	12	191	ATXN7L3,BCKDK,HNRNPA0,PRELID1,SMCR7L,ST6GALNAC6,TMEM203,TSPAN17,USP10,WDR82,ZCCHC2,ZNF134
GSE17721_PAM3CSK4_VS_GADIQUIMOD_24H_BMDM_DN	Genes down-regulated in comparison of dendritic cells (DC) stimulated with Pam3Csk4 (TLR1/2 agonist) at 24 h versus DC cells stimulated with Gardiquimod (TLR7 agonist) at 24 h.	0.00644987	0.0658784	16	197	CCNJ,DHX40,HTR2B,KLF3,NCF4,PARP8,PPP4R2,RBM3,RNF114,SMNDC1,SMS,SYS1,TMEM129,USB1,ZNF426
GSE20715_0H_VS_48H_OZONE_LUNG_UP	Genes up-regulated in comparison of lung tissue from wild type mice subjected to ozone for 0 h versus that from wild type mice subjected to ozone for 48 h.	0.00680701	0.0691564	17	198	BCKDK,CENPB,CIRBP,CMTM7,DHX40,GNPDA2,IRF8,MYLIP,MYO1G,PLXNC1,PRDM1,PSTPIP1,SERPINB1,SLC44A2,SQRDL,TSPAN17,TSPYL4
GSE15930_NAIVE_VS_72H_IN_VITRO_STIM_CD8_TCELL_DN	Genes down-regulated in comparison of CD8 T cells at 0 h versus those at 72 h.	0.00707695	0.0707695	14	197	CCDC6,CD200,CRCP,ELOF1,HSDL2,IL10RB,IL18R1,KIAA0368,MLLT3,NCBP2,NDUFS5,PGLYRP1,TAF11,TRAK1
GSE13306_LAMINA_PROPRIA_VS_SPLEEN_TREG_UP	Genes up-regulated in comparison of CD4 [GeneID=920] T cells activated with lamina propria dendritic cells versus regulatory T cell (Treg).	0.00703001	0.071044	18	191	ASXL1,BACH2,CREBRF,DYRK2,GNMT,IKZF4,KAT5,MGAT1,MYLIP,PPP1R3G,RBM48,RFTN1,S100A8,SPIN1,TCEB3,TOB1,ZNF592
GSE360_L_DONOVANI_VS_M_TUBERCULOSIS_DC_DN	Genes down-regulated in comparison of dendritic cells (DC) exposed to L. donovani versus DCs exposed to M. tuberculosis.	0.00707478	0.0711202	15	202	AIM2,AKT2,CXCR1,ENDOD1,FOS,HSPA1B,MED14,MICB,PLXNC1,POGZ,S100A8,SERPINB9,TALDO1,USP10
GSE17721_CTRL_VS_PAM3CSK4_0.5H_BMDM_UP	Genes up-regulated in comparison of control dendritic cells (DC) at 0 h versus those stimulated with Pam3Csk4 (TLR1/2 agonist) at 0.5 h.	0.00718673	0.071493	16	196	ADTRP,CCDC6,CDK20,ENTPD1,GPRASP1,HSDL2,IL9R,NUCB2,PLEKHA2,POLR3F,PPP4R2,PSME4,SHC1,SNRPD3,ZNF14
GSE39820_TGFBETA1_VS_TGFBETA3_IN_IL6_TREATED_CD4_TCELL_UP	Genes up-regulated in comparison of CD4 [GeneID=920] T cells treated with TGFB1 [GeneID=7040] versus those treated with TGFB3 [GeneID=7043] and IL6 [GeneID=3569].	0.00726774	0.0719243	18	195	ADNP2,AMFR,ARFGAP2,ATXN10,CHORDC1,CHRAC1,CYTH1,HOMER1,IFT74,MAN1A2,MSANTD4,NRIP2,PAPSS1,RNF4,SMAD3,SMARCD2,THUMPD3,TSR1
GSE17721_0.5H_VS_8H_POLYIC_BMDM_UP	Genes up-regulated in comparison of dendritic cells (DC) stimulated with poly(I:C) (TLR3 agonist) at 0.5 h versus those stimulated at 24 h.	0.00747231	0.0728169	14	196	ACAT1,BTBD1,C1orf174,C7orf73,EIF3F,GYS1,HIC2,NSMF,OSBPL2,PEPD,PNO1,RTCB,ST6GALNAC6
GSE22886_DAY1_VS_DAY7_MONOCYTE_IN_CULTURE_DN	Genes down-regulated in comparison of monocytes cultured for 1 day versus those cultured for 7 days.	0.00741004	0.0729545	16	200	ACAT1,ATP5B,BRCC3,CCDC6,CDK2AP1,ENSG00000234857,GPI,MAN1A1,MTX1,NNT,PCK2,PEPD,PPIA,TP53I3,VAT1
GSE24634_NAIVE_CD4_TCELL_VS_DAY10_IL4_CONV_TREG_DN	Genes down-regulated in comparison of naive T cells at day 0 versus CD25+ regulatory T cell (Treg) treated with IL4 [GeneID=3565] at day 10.	0.00746623	0.0731308	15	198	ACAT1,AGPAT5,ARHGAP19-SLIT1,CREB3L2,CTSB,HDHD1,PAPSS1,PTTG1,SERPINB1,SMARCD2,TALDO1,TMEM43,TPM4,TRAK1,ZMIZ1
GSE360_L_MAJOR_VS_B_MALAYI_LOW_DOSE_MAC_DN	Genes down-regulated in comparison of macrophages exposed to L. major versus macrophages exposed to 5 worms/well B. malayi.	0.00764944	0.0741646	14	195	ACP1,AFG3L2,ATP6V0D1,BAG5,CELF2,CPNE1,DCTD,NREP,PCK2,PGAM2,PSME4,SNRPD3,USP10,ZNF134
GSE9006_TYPE_1_DIABETES_AT_DX_VS_1MONTH_POST_DX_PBMC_UP	Genes up-regulated in comparison of peripheral blood mononuclear cells (PBMC) from patients with type 1 diabetes at the time of the diagnosis versus those at 1 month later.	0.00789761	0.075047	14	195	AAMP,DUSP1,EGLN1,GPI,HLX,HNRNPK,HNRNPU,RASA3,RBBP4,RBM3,RTN3,THOC6,ZDHHC11
GSE17721_LPS_VS_CPG_0.5H_BMDM_UP	Genes up-regulated in comparison of dendritic cells (DC) stimulated with LPS (TLR4 agonist) at 0.5 h versus DC cells stimulated with CpG DNA (TLR9 agonist) at 0.5 h.	0.00795565	0.0752242	16	196	ADNP2,BCL11A,ENSG00000234857,GIT1,MTX1,NGDN,PAPSS1,PNO1,POLDIP3,PRKAB1,SLC26A6,SNRPB,TRNT1,UHRF1BP1,ZNF768
GSE15930_STIM_VS_STIM_AND_TRICHOSTATINA_24H_CD8_T_CELL_DN	Genes down-regulated in comparison of unstimulated CD8 T cells at 24 h versus CD8 T cells at 24 h after treatment with trichostatin A (TSA) [PubChem=5562].	0.00788411	0.0752932	15	198	CCDC6,COQ9,HLA-DOB,HTR2C,KIAA0368,KMT2E,MAPKAPK5,MTHFR,PEPD,RBBP4,SPIN1,SYNGR2,TSR1
GSE39820_CTRL_VS_TGFBETA1_IL6_IL23A_CD4_TCELL_DN	Genes down-regulated in comparison of untreated CD4 [GeneID=920] T cells versus those treated with IL6 [GeneID=3569] and IL23A [GeneID=51561].	0.00787959	0.0756282	13	196	ATXN7L3,EEFSEC,EID2,FBXO21,GADD45A,IL1RN,KAT5,KCTD17,KDELR1,MED10,PCK2,RCC1,SEMA7A
GSE36476_CTRL_VS_TSST_ACT_40H_MEMORY_CD4_TCELL_YOUNG_UP	Genes up-regulated in comparison of untreated CD4 [GeneID=920] memory T cells from young donors versus those treated with TSST at 40 h.	0.00785552	0.075778	20	183	ATG12,CD48,CIRBP,CRTC3,CYTH1,DUSP1,DYRK2,FOS,HIC2,MOAP1,MYLIP,PCMTD2,RBM48,SMAGP,TMEM41B,TNIK,TOB1,TSPYL4,ZNF131,ZNF14
GSE15324_NAIVE_VS_ACTIVATED_ELF4_KO_CD8_TCELL_UP	Genes up-regulated in comparison of naive CD8 T cells from ELF4 [GeneID=2000] defficient mice versus activated CD8 T cells from ELF4 [GeneID=2000] defficient animals.	0.00830858	0.0770358	14	189	CNTRL,COX20,DCAF4,DUSP1,ETHE1,HPCAL1,NECAP2,NMB,NR1D1,QPCT,SMAD3,TNIK,UCKL1
GSE3982_BCELL_VS_BASOPHIL_UP	Genes up-regulated in comparison of B cells versus basophils.	0.0083555	0.0770967	14	180	AK2,ASCC3,BACH2,CLN8,EEF1B2,ENDOD1,FBXO21,GNB5,GTPBP6,IRF8,MZF1,NASP,RPP38,RPUSD2
GSE9988_ANTI_TREM1_VS_LOW_LPS_MONOCYTE_UP	Genes up-regulated in comparison of monocytes treated with anti-TREM1 [GeneID=54210] versus monocytes treated with 1 ng/ml LPS (TLR4 agonist).	0.00842674	0.0773802	14	188	ADCK2,BCKDK,CD164,CLN8,HSD3B7,MGAT1,MOAP1,NRIP3,SMCR7L,SNX33,TGIF1,ZCCHC2,ZNF592
GSE26495_NAIVE_VS_PD1LOW_CD8_TCELL_UP	Genes up-regulated in comparison of naive CD8 T cells versus PD-1 low CD8 T cells.	0.00822473	0.0773854	16	167	ACTN1,ADCK3,ADPRM,C10orf2,CDK20,FOXO1,LRRN3,NREP,PASK,PIK3CD,RFX2,SCML1,SPINT2,UBIAD1,ZIK1,ZNF496
GSE17721_CTRL_VS_POLYIC_8H_BMDM_UP	Genes up-regulated in comparison of control dendritic cells (DC) at 8 h versus those stimulated with poly(I:C) (TLR3 agonist) at 8 h.	0.00830617	0.0773892	13	197	ACAT1,C7orf73,CENPB,CYP4F3,EIF3F,NSMF,OSBPL2,PEPD,PNO1,RPS15A,RTCB,TRIM39
GSE3982_MAC_VS_CENT_MEMORY_CD4_TCELL_DN	Genes down-regulated in comparison of macrophages versus central memory CD4 [GeneID=920] T cells.	0.00826657	0.0773978	15	183	BRD1,CEP350,CSGALNACT1,FUS,LTK,MACF1,MAU2,MLLT3,MMS19,PASK,POGZ,SMAD3,UBIAD1,ZNF14,ZNF337
GSE3982_NEUTROPHIL_VS_CENT_MEMORY_CD4_TCELL_DN	Genes down-regulated in comparison of neutrophils versus central memory CD4 [GeneID=920] T cells.	0.00854563	0.0780964	15	191	ADCK2,ADTRP,AK2,CCNJ,EED,ETHE1,FBXO21,LRRN3,MALT1,NENF,RFX7,RPS15A,RPS3A,ZBTB14,ZNF337
GSE2197_CPG_DNA_VS_UNTREATED_IN_DC_DN	Genes down-regulated in comparison of dendritic cells (DC) treated with CpG DNA (TLR9 agonist) DNA versus the untreated cells.	0.00892947	0.0782353	13	191	ATP5S,BTBD1,CREB3L2,ENOPH1,ERCC6L,FAM122B,GNG10,HTR2B,METTL21D,MR1,POLR3F,PPA2,TMEM129
GSE3982_BCELL_VS_EFF_MEMORY_CD4_TCELL_UP	Genes up-regulated in comparison of B cells versus effector memory CD4 [GeneID=920] T cells.	0.00897669	0.0782899	17	185	AGPAT5,CD200,CIRBP,CLN8,ENTPD1,HLA-DOB,IRF8,LIN37,NASP,NUP93,REPS2,RNF4,SIGLEC5,TALDO1,TMEM62,ZNF154
GSE17974_CTRL_VS_ACT_IL4_AND_ANTI_IL12_2H_CD4_TCELL_UP	Genes up-regulated in comparison of untreated CD4 [GeneID=920] T cells at 0 h versus the cells treated with IL4 [GeneID=3565] and anti-IL12 at 2 h.	0.00861045	0.0783141	15	177	ADPRM,CREB3L2,DNAJC4,DUSP1,FOS,GADD45A,MYO1G,PGAP2,PSTPIP1,TOB1,TSPAN17,WASF2,ZDHHC11,ZMIZ1
GSE17580_UNINFECTED_VS_S_MANSONI_INF_TREG_DN	Genes down-regulated in comparison of regulatory T cell (Treg) from uninfected mice versus regulatory T cell (Treg) from mice infected with S. mansoni.	0.00892307	0.0785395	15	196	CCBL2,DENR,HINT3,MRP63,MYO1D,MZT2B,NENF,NTMT1,PCK2,RBM3,RBX1,SMARCD2,STX8,TRAPPC1,ZCCHC17
GSE14308_TH2_VS_NATURAL_TREG_UP	Genes up-regulated in comparison of Th2 cells versus natural regulatory T cell (Treg).	0.00876719	0.0786166	17	191	ATP6V0D1,CCBL2,ERCC6L,EXOSC4,FSTL3,HTR2B,INHBA,METTL21D,MN1,MZT2B,NDE1,NUP93,PASK,PNO1,PPIA,TMEM41B,VPS39
GSE17721_CTRL_VS_GARDIQUIMOD_1H_BMDM_UP	Genes up-regulated in comparison of control dendritic cells (DC) at 1 h versus those stimulated with Gardiquimod (TLR7 agonist) at 1 h.	0.00906717	0.0787195	14	197	ABTB1,ADNP,ATG12,BCL11B,CENPB,CPSF4,ELOF1,GDPD3,MYLIP,NAPB,PCBP2,PIGS,SPIN1,TALDO1
GSE24634_IL4_VS_CTRL_TREATED_NAIVE_CD4_TCELL_DAY7_DN	Genes down-regulated in comparison of CD25- T cells treated with IL4 [GeneID=3565] at day 7 versus untreated CD25- T cells at day 7.	0.00892009	0.0788768	17	196	CLN8,CTNND2,GREM1,HOMER1,IL1RN,KCTD5,LRRC8B,LRRFIP2,PCK2,PDE4DIP,PTAFR,SQRDL,SYNC,TGIF1,TMEM43,VPS39
GSE3982_DC_VS_NEUTROPHIL_DN	Genes down-regulated in comparison of dendritic cells (DC) versus neutrophils.	0.00876689	0.0789847	17	204	ARPC5,ATP6V0D1,CELF2,CSGALNACT1,CYP4F3,FSTL3,IL18R1,KLF3,MAK,MCTP2,MLLT10,PCBP2,REPS2,RNF19B,S100P,ZXDC
GSE22886_NAIVE_CD8_TCELL_VS_NKCELL_UP	Genes up-regulated in comparison of naive CD8 T cells versus unstimulated NK cells.	0.00873692	0.0790877	16	189	ADPRM,BAG5,CNTRL,DOM3Z,GGT1,GNB5,GPRASP1,LRRC8B,LRRN3,MALT1,NELL2,PASK,PGAP2,TOMM20,UBASH3A
GSE24634_NAIVE_CD4_TCELL_VS_DAY7_IL4_CONV_TREG_UP	Genes up-regulated in comparison of naive T cells at day 0 versus CD25+ regulatory T cell (Treg) treated with IL4 [GeneID=3565] at day 7.	0.00886436	0.0791165	17	185	BCL11B,C1orf54,FOS,FOXO1,MAU2,MOAP1,MSL1,NELL2,NGDN,NXF1,PATZ1,RELA,SMAGP,TOB1,TSR1,ZC3H12A,ZNF263
GSE17974_IL4_AND_ANTI_IL12_VS_UNTREATED_0.5H_ACT_CD4_TCELL_UP	Genes up-regulated in comparison of CD4 [GeneID=920] T cells treated with IL4 [GeneID=3565] and anti-IL12 at 0.5 h versus the untreated cells at 0.5 h.	0.00891329	0.0791832	13	180	ASNA1,CHP1,CHRAC1,EEF2,EIF1,EIF3F,MAF1,MED30,NTMT1,RTCB,SIRPD,ZNF768,ZNF846
GSE9988_ANTI_TREM1_VS_CTRL_TREATED_MONOCYTES_DN	Genes down-regulated in comparison of monocytes treated with anti-TREM1 [GeneID=54210] versus monocytes treated with control IgG.	0.00941923	0.081406	13	193	BCOR,CEP350,CRTC3,DCAF5,FOXK1,KIAA2013,MOB3A,PIK3CD,POLDIP3,PRELID1,PTAFR,RTCB,SMAD3
GSE1460_CD4_THYMOCYTE_VS_NAIVE_CD4_TCELL_CORD_BLOOD_UP	Genes up-regulated in comparison of CD4 [GeneID=920] thymocytes versus naive CD4 [GeneID=920] T cells from cord blood.	0.00951453	0.0818593	19	201	AAGAB,BTBD1,CALU,CD200,DENR,EEF1A1,GSTA4,HNRNPA0,HNRNPH1,LRRFIP2,MR1,NREP,RNF4,SUMO3,TMSB15B,TPM4,UBE3A,ZNF263
GSE15930_NAIVE_VS_48H_IN_VITRO_STIM_IFNAB_CD8_TCELL_DN	Genes down-regulated in comparison of CD8 T cells at 0 h versus those at 48 h after stimulation with antigen-B7-1.	0.00966093	0.0827461	13	197	ACP1,ADPRM,AK2,CPSF4,EDEM3,ELOF1,ENOPH1,MRPL38,NDUFS5,NUP93,PCK2,PRELID1,SF3A1
GSE29617_CTRL_VS_TIV_FLU_VACCINE_PBMC_2008_UP	Genes up-regulated in comparison of peripheral blood mononuclear cells (PBMC) from TIV influenza vaccinee before vaccination versus that after the vaccination.	0.00992459	0.0831402	18	165	CHORDC1,CREBRF,CYP4F3,DCP1A,EBF3,EML4,EXOC8,FOS,GNE,L3MBTL3,PHF3,SLC9A7,SMNDC1,TLCD1,ZBTB5,ZC3H12A,ZNF236,ZNHIT3
GSE20151_CTRL_VS_FUSOBACT_NUCLEATUM_NEUTROPHIL_DN	Genes down-regulated in comparison of contols neutrophils versus those infected with a bacterium (F. nucleatum).	0.00981141	0.083288	17	195	ADNP2,AKAP17A,BAZ2B,CA4,DHX40,HNRNPA0,IL18RAP,MGAM,PARP8,PHF3,PSME4,RNF4,S100A12,SMARCD2,TDG,WDR45B,YIPF1
GSE15215_CD2_POS_VS_NEG_PDC_DN	Genes down-regulated in comparison of CD2+ plasmacytoid dendritic cells (DC) versus CD2- cells.	0.00990919	0.0833769	15	192	ARHGAP19-SLIT1,ARIH2,BAG5,COQ9,DCP1A,ENSA,GIMAP6,IL10RB,KCTD5,NEK1,PPP2R5C,RTN3,TMEM41B,VPS39,ZCCHC11
GSE17721_POLYIC_VS_GARDIQUIMOD_2H_BMDM_UP	Genes up-regulated in comparison of dendritic cells (DC) stimulated with poly(I:C) (TLR3 agonist) at 2 h versus DC cells stimulated with Gardiquimod (TLR7 agonist) at 2 h.	0.00978322	0.0834195	16	190	ABTB1,ADCK3,CLN8,CPSF4,EEF1B2,ENDOD1,ERCC6L,GREM1,GSK3B,MAF1,MLLT10,SLC3A2,TCOF1,TMEM209,ZNF426,ZNF830
GSE37416_CTRL_VS_24H_F_TULARENSIS_LVS_NEUTROPHIL_DN	Genes down-regulated in comparison of control polymorphonuclear leukocytes (PMN) at 24 h versus PMN treated with F. tularensis vaccine at 24 h.	0.00988769	0.0835641	14	191	AK2,ANXA11,CYSTM1,DHX40,EXOSC4,GGTLC1,GPI,HNRNPU,HPCAL1,MALT1,SF3A1,SLC3A2,WBP11,WDR45B
GSE22886_NAIVE_CD4_TCELL_VS_12H_ACT_TH1_UP	Genes up-regulated in comparison of naive CD4 [GeneID=920] T cells versus stimulated CD4 [GeneID=920] Th1 cells at 12 h.	0.0103999	0.0867418	16	190	ADCK3,AKT2,ARFGAP2,BCL11B,CEP350,EEF2,FXYD5,GPSM3,HLA-DOB,KLF3,MALT1,MN1,RPS29,VAT1,ZXDC
GSE17721_LPS_VS_GARDIQUIMOD_4H_BMDM_DN	Genes down-regulated in comparison of dendritic cells (DC) stimulated with LPS (TLR4 agonist) at 4 h versus DC cells stimulated with Gardiquimod (TLR7 agonist) at 4 h.	0.0106268	0.0882486	12	184	B3GALNT2,CTSB,EXOC1,IKZF2,NSMF,SF3A1,SF3A2,TOMM20,UCKL1,USP10,VAC14,ZNF146
GSE17721_CTRL_VS_CPG_2H_BMDM_UP	Genes up-regulated in comparison of control dendritic cells (DC) at 2 h versus those stimulated with CpG DNA (TLR9 agonist) at 2 h.	0.010823	0.0891034	14	188	BTBD1,C1orf174,CDK20,EDEM3,EEF1B2,ERCC6L,FOPNL,HLX,HPCAL1,PEPD,SMARCD2,TADA1,TOMM20,TSR1
GSE27786_CD4_TCELL_VS_ERYTHTROBLAST_UP	Genes up-regulated in comparison of CD4 [GeneID=920] T cells versus erythroblasts.	0.0107882	0.0892016	15	189	AGPAT5,CELSR1,CRTC3,EXOC1,FBXO25,MMS19,NCF4,PGLYRP1,POLR1C,PPP4R2,RAI1,TGIF1,TRMT61A,UBE2L3,ZCCHC2
GSE12366_PLASMA_CELL_VS_NAIVE_BCELL_DN	Genes down-regulated in plasma cells versus naive B cells.	0.0109739	0.0899578	17	197	ADCK2,ADPRM,EEF1A1,FXYD5,HNRNPK,IRF8,MED14,RPL22,RPL38,RPS3A,SCML1,SLC39A10,SYNGR2,TASP1,WASF2,ZNF276
GSE27786_CD8_TCELL_VS_NKCELL_UP	Genes up-regulated in comparison of CD8 T cells versus NK cells.	0.0112501	0.0918279	15	190	ACAT1,CD164,COX20,CYTH1,DENR,DVL1,GGT1,GIMAP6,GRHPR,MRPL38,POLR1C,RBM48,RSPH9,TRMT61A
GSE36476_CTRL_VS_TSST_ACT_72H_MEMORY_CD4_TCELL_YOUNG_UP	Genes up-regulated in comparison of untreated CD4 [GeneID=920] memory T cells from young donors versus those treated with TSST at 72 h.	0.0113417	0.0921812	20	188	CIRBP,CRTC3,DUSP1,DYRK2,FBXO21,FOS,GPRASP1,KLF3,METTL21D,MOAP1,MYLIP,PCMTD2,RPL38,SCML1,TMEM41B,TNIK,TOB1,TSPYL4
GSE3982_MAC_VS_NKCELL_UP	Genes up-regulated in comparison of macrophages versus NK cells.	0.0118164	0.0948294	18	198	BEX4,CCDC6,CLN8,EML4,ENSG00000234857,FER,HDHD1,KIF1C,LRRC8B,MAD2L1BP,MKLN1,NRIP3,PLXNC1,QPCT,REPS2,SLC23A2,SMCR7L,VAC14
GSE8678_IL7R_LOW_VS_HIGH_EFF_CD8_TCELL_DN	Genes down-regulated in IL7R [GeneID=3575] low effector CD8 T cells versus IL7R [GeneID=3575] high effector CD8 T cells.	0.0118728	0.0948829	16	188	ARFGAP2,ARMCX2,DENR,FBXO21,FOXO1,HINT3,HSDL2,RAI1,RNF19B,RPUSD2,SPINT2,TRMT61A,TSR1,UBASH3A,VPS13A,ZCCHC2
GSE39820_CTRL_VS_TGFBETA1_IL6_CD4_TCELL_DN	Genes down-regulated in comparison of untreated CD4 [GeneID=920] T cells versus those treated with IL6 [GeneID=3569].	0.0117925	0.0950365	14	193	ADPRM,AFG3L2,AMFR,CCDC6,CREB3L2,EDEM3,MCTP2,NECAP2,PAPSS1,SERPINB1,SGPL1,STX18,TRAF6,ZNF496
GSE39820_CTRL_VS_TGFBETA1_IL6_IL23A_CD4_TCELL_UP	Genes up-regulated in comparison of untreated CD4 [GeneID=920] T cells versus those treated with IL6 [GeneID=3569] and IL23A [GeneID=51561].	0.011942	0.0950383	18	187	AIM2,ANKRD32,CD48,EXOC1,HSPA1B,IKZF2,IL15RA,PTPN11,PWWP2A,RPS6KB1,SERPINB9,SETD6,SMARCA5,TMEM62,XIAP,ZCCHC2,ZNF592,ZSCAN21
GSE26928_NAIVE_VS_CENT_MEMORY_CD4_TCELL_UP	Genes up-regulated in comparison of naive CD4 [GeneID=920] T cells versus CD4 [GeneID=920] central memory T cells.	0.0117827	0.0953602	15	170	ACTN1,ARMCX2,C1orf174,CREBRF,CRTC3,ENSG00000234857,KDM4C,MED30,NR2C2,RNF157,SETD6,SLC39A10,SMAGP,TBP,ZNF134
GSE14308_TH1_VS_TH17_DN	Genes down-regulated in comparison of Th1 cells versus Th17 cells.	0.012125	0.0960942	14	191	AAMP,ATP6V0D1,B3GNT8,BEX2,CNTRL,CRTC3,DPM2,EIF3F,HSDL2,IFT74,INHBA,RAI1,RPAIN,SETD6
GSE13411_NAIVE_VS_IGM_MEMORY_BCELL_DN	Genes down-regulated in comparison of naive B cells versus IgM-memory B cells.	0.0123204	0.0964425	16	204	AKT2,ATP6V0D1,ATXN1,CDK2AP1,CHP1,IMP4,KCTD5,MYO1D,MZF1,NUP93,PEPD,PSMF1,SRD5A1,TALDO1,TBC1D10B,ZMIZ1
GSE17721_LPS_VS_GARDIQUIMOD_2H_BMDM_DN	Genes down-regulated in comparison of dendritic cells (DC) stimulated with LPS (TLR4 agonist) at 2 h versus DC cells stimulated with Gardiquimod (TLR7 agonist) at 2 h.	0.0123767	0.0964875	13	195	CRCP,EDEM3,GADD45A,HMGXB4,MLLT10,PAPSS1,PLEKHA2,SF3A1,ST6GALNAC6,UBE3A,UBP1,VPS39
GSE17974_0H_VS_24H_IN_VITRO_ACT_CD4_TCELL_UP	Genes up-regulated in comparison of untreated CD4 [GeneID=920] T cells at 0 h versus the untreated cells at 24 h.	0.0122368	0.0965796	20	168	ADPRM,CRTC3,DUSP1,FOS,GADD45A,GPRASP1,HCST,IFT20,KLF3,KLHL3,MXD1,MYLIP,PARP8,RASA3,TGIF1,TOB1,WASF2,ZDHHC11
GSE360_T_GONDII_VS_M_TUBERCULOSIS_MAC_UP	Genes up-regulated in comparison of macrophages exposed to T. gondii versus macrophages exposed to M. tuberculosis.	0.0123057	0.0967238	15	205	AFG3L2,CEACAM1,CNPPD1,CPSF4,EEF1B2,GADD45A,GSK3B,HOMER1,HTR2B,NREP,PATZ1,POLDIP3,RNASE3,TMEM11,VAT1
GSE27786_LSK_VS_CD8_TCELL_DN	Genes down-regulatd in comparison of LSK versus CD8 T cells.	0.0125057	0.0970975	16	194	COX4I1,CPEB4,DDX47,EHD1,FOXK1,GNMT,IL9R,KLF3,LTK,NFRKB,PGLYRP1,PPIA,RBM48,SMARCD2,TSPYL4
GSE9037_CTRL_VS_LPS_4H_STIM_BMDM_DN	Genes down-regulated in comparison of untreated macrophages at 4 h versus those treated with LPS (TLR4 agonist) at 4 h.	0.0125574	0.0971034	16	193	ANKRD42,DNAJC21,GADD45A,INHBA,KLF3,MXD1,OSBPL3,PARP8,REPS1,RFTN1,SH3TC1,SRP54,UBE2Z,USB1,WDR66
GSE3982_NEUTROPHIL_VS_BASOPHIL_UP	Genes up-regulated in comparison of neutrophils versus basophils.	0.0127319	0.0980564	13	186	ACTN1,CEACAM4,DHX40,E2F4,EHD1,KCTD5,KRT23,MAK,MAU2,MSL1,S100A12,SCML1,ZBTB43
GSE9988_ANTI_TREM1_VS_VEHICLE_TREATED_MONOCYTES_UP	Genes up-regulated in comparison of monocytes treated with anti-TREM1 [GeneID=54210] versus monocytes treated wth vehicle.	0.0134101	0.0996625	16	181	ADNP2,CDC42EP3,DUSP1,HOMER1,INHBA,INSIG1,LRRC8B,MGAM,MOAP1,NRIP3,SCML1,SESN2,SLC3A2,TMEM217,ZBTB43,ZSCAN5A
GSE2706_UNSTIM_VS_2H_LPS_DC_UP	Genes up-regulated in comparison of unstimulated dendritic cells (DC) at 0 h versus DCs stimulated with LPS (TLR4 agonist) for 2 h.	0.0133821	0.099843	10	163	ASTE1,GPR20,PHF12,POLR1C,RPUSD2,ZIK1,ZNF322,ZNF567,ZNF689,ZNF791
GSE24634_TREG_VS_TCONV_POST_DAY5_IL4_CONVERSION_DN	Genes down-regulated in comparison of CD25+ T cells treated with IL4 [GeneID=3565] versus CD25- T cells treated with IL4 [GeneID=3565] at day 5.	0.0130878	0.0999908	15	189	ADCK3,BACH2,BCL11B,C1orf54,CD48,CTSB,HLX,KLHL3,MGAT1,S100A8,SCML1,SGPL1,SIGLEC5,SYNGR2
GSE3982_MAC_VS_BASOPHIL_DN	Genes down-regulated in comparison of macrophages versus basophils.	0.0133814	0.10023	16	186	ADCK3,AKAP17A,ASTE1,BCOR,CEACAM1,CNTRL,EIF1,NCF4,PARP8,PRKAB1,REPS2,S100P,SRP54,TMSB15B,UBIAD1,ZSCAN16
GSE360_CTRL_VS_L_DONOVANI_MAC_UP	Genes up-regulated in comparison of macrophages versus macrophages exposed to L.donovani.	0.0132821	0.100272	14	197	ACTN1,ASB1,EEF2,EIF3F,ELAC2,FAM3A,HLA-DRA,LDLRAD4,POLR2L,RABGGTA,RNASE1,SHC1,SNX1
GSE39820_CTRL_VS_TGFBETA3_IL6_CD4_TCELL_UP	Genes up-regulated in comparison of untreated CD4 [GeneID=920] T cells versus those treated with TGFB3 [GeneID=7043] IL6 [GeneID=3569].	0.0133353	0.100278	17	193	ADNP,AIM2,ARFGAP2,CCBL2,CMTM7,EPT1,HNRNPU,IL10RB,IL15RA,INSIG1,LIN7A,MOAP1,PTPN11,RPIA,SLC23A2,TBP,TSR1
GSE2706_UNSTIM_VS_8H_LPS_AND_R848_DC_DN	Genes down-regulated in comparison of unstimulated dendritic cells (DC) at 0 h versus DCs stimulated with LPS (TLR4 agonist) and R848 for 8 h.	0.0130787	0.100322	18	184	AIM2,CD200,CHST7,DUSP1,EPT1,GADD45A,HLA-DOB,HOMER1,INSIG1,IRF8,PDE4DIP,PLXNC1,RFTN1,SERPINB1,SYNE3,TXNL4B,UBE2Z
