# Supplementary material for: Gene expression profiling in blood from cerebral malaria patients and mild malaria patients living in Senegal
Source: BMC Med Genomics. 2019 Oct 30;12:148. doi: 10.1186/s12920-019-0599-z (PMC6821028; doi:10.1186/s12920-019-0599-z)
Supplement: Supplementary file 4 — Additional file 4: Table S3. Protein-protein interaction (PPI) network nodes: degree and betweenness centrality for MM vs CM vs NCM and MM vs CM analyses. [file 12920_2019_599_MOESM4_ESM.xls]

## Sheet: PPI nodes MMvsCMvsNCM
PPI network nodes: degree and betweenness centrality for MM vs CM vs NCM analysis
Id	Label	Degree	Betweenness
P0CG48	UBC	232	148380
Q12933	TRAF2	78	25172.2
P49841	GSK3B	68	20765.4
P68104	EEF1A1	80	20629.5
Q04206	RELA	75	19986.6
Q00839	HNRNPU	66	15809.2
P05067	APP	53	14583
P54274	TERF1	52	13565.4
Q15717	ELAVL1	61	12138.6
Q9UKE5	TNIK	42	10514.5
P04626	ERBB2	46	10146.1
Q96B97	SH3KBP1	40	9573.78
Q09028	RBBP4	43	8355.34
P41235	HNF4A	41	8314.77
P35637	FUS	39	8130.1
P25786	PSMA1	40	8111.52
P55854	SUMO3	36	7108.69
Q99459	CDC5L	42	7036.95
P10644	PRKAR1A	27	6850.56
P61956	SUMO2	37	6442.09
Q15287	RNPS1	34	6026.43
Q13315	ATM	29	4636.11
O43707	ACTN4	26	4583
P0C7T5	ATXN1L	28	4467.91
Q8IYB3	SRRM1	31	4290.75
P62241	RPS8	35	4168.53
O75955	FLOT1	18	4136.19
Q9Y3E7	CHMP3	10	4048.24
P59998	ARPC4	19	3839.63
O95257	GADD45G	26	3797.84
Q9UHI6	DDX20	18	3674.52
Q8IUQ4	SIAH1	20	3596.4
O00401	WASL	24	3425.37
Q14966	ZNF638	17	3377.9
P45880	VDAC2	18	3374.89
P02649	APOE	16	3303.69
P14678	SNRPB	23	3087.87
Q15366	PCBP2	24	3050.48
Q8N1F7	NUP93	18	2936.31
O60264	SMARCA5	26	2871.77
P01106	MYC	22	2773.81
P02751	FN1	26	2684.46
P24534	EEF1B2	23	2653.8
Q96BI3	APH1A	12	2647.6
Q02556	IRF8	23	2615.05
O60828	PQBP1	13	2599.8
Q8WVC0	LEO1	10	2533.08
O60244	MED14	17	2533.03
P18146	EGR1	11	2471.41
P28070	PSMB4	23	2459.21
P03372	ESR1	25	2447.45
P02786	TFRC	18	2429.82
Q9BTT4	MED10	19	2302.91
O43852	CALU	18	2262.19
P30041	PRDX6	13	2253.62
O95967	EFEMP2	18	2152.55
Q15382	RHEB	12	2146.76
Q92530	PSMF1	10	2128.96
O00233	PSMD9	12	2084.55
Q7Z5J4	RAI1	11	2084.41
Q9NPQ8	RIC8A	9	2082.57
Q15004	KIAA0101	27	2066.79
P12955	PEPD	7	1987.59
Q9UDY8	MALT1	13	1977.4
Q13618	CUL3	26	1923.27
Q9Y6E0	STK24	17	1824.72
P63165	SUMO1	24	1812.84
O15205	UBD	17	1808.19
P62993	GRB2	16	1803.01
P46778	RPL21	26	1798.73
Q08881	ITK	13	1770.2
Q9H832	UBE2Z	10	1677.36
Q9NPD3	EXOSC4	6	1653.93
Q13952	NFYC	15	1630.95
P32969	RPL9	24	1578.95
Q9BZV1	UBXN6	11	1577.47
Q8TEL6	TRPC4AP	12	1576.96
P62273	RPS29	12	1570.74
P42568	MLLT3	14	1538.95
Q8N5M4	TTC9C	7	1530.53
Q14814	MEF2D	14	1495.41
P42356	PI4KA	10	1490.1
P61619	SEC61A1	14	1465.46
Q9BQB6	VKORC1	18	1453.75
Q9NX55	HYPK	14	1451.62
Q8WXI9	GATAD2B	12	1448.83
Q92560	BAP1	9	1443.34
Q9BUY5	ZNF426	7	1417.17
Q6IBS0	TWF2	12	1405.84
P08235	NR3C2	12	1400.25
P13612	ITGA4	20	1380.36
Q15544	TAF11	11	1372.04
P07858	CTSB	9	1346.92
Q9BTW9	TBCD	12	1325.62
P63173	RPL38	18	1312.63
P37837	TALDO1	14	1307.54
Q9UDV6	ZNF212	9	1287.84
Q96S44	TP53RK	14	1278.25
P19320	VCAM1	19	1272.94
P22681	CBL	9	1248.67
P04637	TP53	12	1244.99
Q9BY77	POLDIP3	5	1240.91
O15160	POLR1C	12	1220.04
Q16621	NFE2	15	1215.49
Q13247	SRSF6	13	1214.06
Q9NRG0	CHRAC1	10	1181.09
Q9H165	BCL11A	11	1146.38
P62875	POLR2L	9	1125.72
O75626	PRDM1	19	1123.92
Q8NFZ5	TNIP2	13	1108.57
Q9NRR5	UBQLN4	8	1104.16
Q13526	PIN1	9	1093.02
Q9Y6N5	SQRDL	9	1061.65
Q14241	TCEB3	8	1040.79
Q9Y3D3	MRPS16	11	1028.61
Q13322	GRB10	15	1026.5
O75449	KATNA1	8	1022.69
Q13685	AAMP	8	1022.12
P04275	VWF	5	1010.43
P17152	TMEM11	3	999.24
P69891	HBG1	13	995.54
P12814	ACTN1	6	988.89
Q13823	GNL2	10	965.36
Q9NUX5	POT1	8	955.58
P00519	ABL1	11	944.76
Q8IWZ8	SUGP1	8	932.05
P50750	CDK9	7	925.34
Q96BN2	TADA1	5	922.85
Q9ULT8	HECTD1	5	911.6
Q96SB4	SRPK1	6	906.98
Q9H0S4	DDX47	10	887.23
P02768	ALB	4	877.76
P25963	NFKBIA	7	873.34
P48506	GCLC	7	855.06
Q96JK9	MAML3	6	851.19
P54253	ATXN1	9	847.88
O95256	IL18RAP	3	833.41
P07900	HSP90AA1	12	830.69
O95400	CD2BP2	4	830.46
Q8IYH5	ZZZ3	3	821.79
P15923	TCF3	4	819.73
P04004	VTN	3	819.21
Q9BSI4	TINF2	2	808
Q99717	SMAD5	2	808
P43490	NAMPT	2	808
Q9UGY1	NOL12	2	808
Q01780	EXOSC10	2	808
Q9UQL6	HDAC5	14	806.76
Q6UXN9	WDR82	11	796.38
O95571	ETHE1	7	789.72
Q92793	CREBBP	6	782.94
Q9Y6K9	IKBKG	13	780.59
Q96D71	REPS1	8	777.34
P35222	CTNNB1	12	772.48
Q8N4C6	NIN	6	769.78
Q6W2J9	BCOR	10	758.24
Q96E40	C9orf9	4	756.64
Q9NV70	EXOC1	10	750.37
Q13547	HDAC1	16	743.57
O00193	C11orf58	10	722.97
P63104	YWHAZ	12	704.83
Q14011	CIRBP	12	703.69
Q9UJU6	DBNL	7	701.74
O15265	ATXN7	7	701.31
P78345	RPP38	10	699.05
Q9H2P0	ADNP	9	698.66
P36915	GNL1	2	698.35
P00533	EGFR	10	698.02
Q96NB3	ZNF830	10	683.85
Q9Y3D6	FIS1	8	659.1
Q8NAP3	ZBTB38	3	653.87
O95425	SVIL	4	647.43
P19174	PLCG1	9	642.7
P85037	FOXK1	10	638.86
Q13620	CUL4B	14	632.51
Q09472	EP300	9	628.03
P11142	HSPA8	6	625.34
P63279	UBE2I	8	599.55
P05452	CLEC3B	9	595.67
P50995	ANXA11	5	585.08
Q05397	PTK2	5	583.86
Q86TX2	ACOT1	2	572.46
P20671	HIST1H2AD	8	562.11
P25490	YY1	7	556.74
P05019	IGF1	7	530.11
Q9Y4K3	TRAF6	11	526.1
Q8N2K1	UBE2J2	5	523.77
P34932	HSPA4	8	513.36
A8MW92	PHF20L1	5	510.76
P62979	RPS27A	7	501.61
Q15796	SMAD2	10	495.96
Q9BYV9	BACH2	6	488.62
Q12955	ANK3	5	483.59
Q9UQ90	SPG7	11	480.39
P02788	LTF	6	476.92
Q16637	SMN1	9	474.96
Q8NFH8	REPS2	7	473.08
P54819	AK2	9	469.26
P50238	CRIP1	4	469.19
P29692	EEF1D	7	454.34
Q15643	TRIP11	5	452.35
P08238	HSP90AB1	8	441.4
P14780	MMP9	12	438.67
Q5JY77	GPRASP1	5	437.63
O95639	CPSF4	3	433.24
P46531	NOTCH1	6	432.2
P25787	PSMA2	8	429.79
Q12906	ILF3	9	429.4
Q92769	HDAC2	9	426.57
P46934	NEDD4	6	426.35
P62136	PPP1CA	11	419.49
P62158	CALM3	8	419.13
P32321	DCTD	5	414.98
Q4KMP7	TBC1D10B	3	403.61
P42224	STAT1	8	400.68
Q9H2S9	IKZF4	9	391.89
Q9Y237	PIN4	6	390.66
P16220	CREB1	8	389.17
Q14CW9	ATXN7L3	9	385.66
Q9UNE7	STUB1	6	385.22
P27986	PIK3R1	7	384.61
O95292	VAPB	6	380.48
P38936	CDKN1A	9	379.8
Q9H1K0	ZFYVE20	5	379.63
Q8IYL3	C1orf174	7	377.65
O60739	EIF1B	9	375.73
Q96EB6	SIRT1	6	374.53
Q9NX58	LYAR	9	370.91
Q9UGU5	HMGXB4	7	363.94
P08047	SP1	11	363.53
Q01094	E2F1	6	362.92
Q8N6I1	EID2	6	359.92
Q9Y230	RUVBL2	8	358.87
P80303	NUCB2	5	355.32
Q9Y657	SPIN1	4	352.97
Q9UHR5	SAP30BP	4	352.16
P60520	GABARAPL2	5	351.2
Q9Y618	NCOR2	5	344.37
P13569	CFTR	8	341.43
P04233	CD74	6	337.89
Q8TD26	CHD6	4	337.11
Q16659	MAPK6	5	335.82
P08670	VIM	6	334.29
P26572	MGAT1	3	326.19
O95319	CELF2	5	325.65
Q96CW1	AP2M1	5	324.69
Q99962	SH3GL2	5	323.02
Q9GZT8	NIF3L1	6	321.46
P13688	CEACAM1	8	311.64
O14978	ZNF263	6	310.7
Q04900	CD164	5	310.3
P42566	EPS15	4	309.76
Q9NYM9	BET1L	3	309.61
Q12873	CHD3	7	309.1
P36956	SREBF1	5	306.19
Q15910	EZH2	6	305.37
Q9BTV4	TMEM43	4	304.75
Q13402	MYO7A	6	301.1
Q99873	PRMT1	6	299.73
Q9H4G4	GLIPR2	3	297.01
Q93009	USP7	6	293.16
Q9UNI6	DUSP12	5	291.88
Q96CS4	ZNF689	6	289.87
P41182	BCL6	5	289.01
Q9H8Y8	GORASP2	4	288.66
Q5TAX3	ZCCHC11	5	287.9
P12931	SRC	10	284.56
Q00653	NFKB2	5	282.96
P18848	ATF4	4	282.31
Q7Z6M4	MTERFD2	5	280.69
P31947	SFN	6	277.72
Q14839	CHD4	8	274.85
Q14997	PSME4	6	273.16
Q15554	TERF2	11	269.52
P40337	VHL	9	264.51
Q9NSY1	BMP2K	7	259.82
Q9UBN7	HDAC6	6	259.37
O14641	DVL2	3	258.5
Q99956	DUSP9	3	257.78
O14874	BCKDK	6	257.27
O14920	IKBKB	6	253.71
Q8TAQ2	SMARCC2	5	252.48
P22061	PCMT1	4	251.8
Q06124	PTPN11	6	251.53
Q13423	NNT	2	248.09
P01100	FOS	8	246.26
Q9BVJ6	UTP14A	5	246.09
Q03113	GNA12	5	239.87
P55209	NAP1L1	5	236.18
Q15051	IQCB1	8	233.25
P78545	ELF3	3	233.14
P18847	ATF3	4	231.41
P61289	PSME3	6	227.24
Q13573	SNW1	5	226.51
Q14197	ICT1	7	225.66
Q7Z3Z4	PIWIL4	2	224.85
Q00987	MDM2	7	224.63
P40763	STAT3	6	224.12
Q9H492	MAP1LC3A	3	224.07
P24928	POLR2A	7	222.16
Q96JM7	L3MBTL3	3	221.35
Q9NRD5	PICK1	3	219.89
Q8WY64	MYLIP	2	219.75
Q96ST3	SIN3A	5	218.57
P21246	PTN	6	217.37
Q6P2Q9	PRPF8	6	216.84
Q68DK7	MSL1	5	216.36
Q9NRI5	DISC1	5	213.92
Q92830	KAT2A	4	213.63
P05089	ARG1	4	212.59
P46108	CRK	7	210.78
P17612	PRKACA	7	208.3
P04183	TK1	6	205.69
Q16236	NFE2L2	4	204.66
Q75N03	CBLL1	8	201.03
Q15811	ITSN1	4	195.7
P55055	NR1H2	5	194.99
P57772	EEFSEC	3	194.89
O95166	GABARAP	4	193.39
O00213	APBB1	4	191.89
Q92831	KAT2B	5	191.62
P19793	RXRA	6	190.93
Q9UKM9	RALY	4	190
P63096	GNAI1	2	186.4
Q13619	CUL4A	8	185.1
P84103	SRSF3	4	184.34
P19105	MYL12A	5	182.42
Q5T3J3	LRIF1	5	181.94
P16333	NCK1	6	181.23
P07355	ANXA2	4	178.91
Q9BXH1	BBC3	6	178.32
Q6IQ32	ADNP2	4	174.53
P04150	NR3C1	6	174.15
Q2QGD7	ZXDC	7	174.04
P98179	RBM3	8	171.26
O14744	PRMT5	5	169.56
Q14145	KEAP1	4	169.56
Q05516	ZBTB16	4	169.35
P61981	YWHAG	7	169.16
P23246	SFPQ	7	169.07
Q13137	CALCOCO2	5	168.15
P38432	COIL	4	167.79
P27348	YWHAQ	7	159.59
P82664	MRPS10	5	156.95
Q99536	VAT1	3	156.62
Q9HCN4	GPN1	3	155.24
P04049	RAF1	4	154.7
O43451	MGAM	2	153.87
O43390	HNRNPR	4	153.79
P15976	GATA1	4	151.52
P29474	NOS3	5	150.4
Q8IYX8	CEP57L1	3	149.5
P26641	EEF1G	6	149.25
P49768	PSEN1	5	148.53
O14964	HGS	4	147.75
P57075	UBASH3A	4	144.37
P54725	RAD23A	5	142.87
Q16777	HIST2H2AC	4	142.82
Q15365	PCBP1	4	140.8
O75928	PIAS2	3	140.57
Q9GZQ8	MAP1LC3B	4	140.42
Q9H8W4	PLEKHF2	3	140.01
Q9BSJ2	TUBGCP2	4	139.88
Q9Y2P8	RCL1	3	139.28
P23508	MCC	9	138.85
P33076	CIITA	6	138.69
Q92561	PHYHIP	2	138.06
Q96EY1	DNAJA3	2	138.06
Q9UH77	KLHL3	3	137.27
Q9UHB7	AFF4	4	136.5
Q9BZ67	FRMD8	4	136.11
Q9NXE4	SMPD4	3	135.81
Q9Y223	GNE	3	135.8
P46379	BAG6	4	135.72
P62263	RPS14	6	133.78
P62829	RPL23	5	132.96
P04899	GNAI2	3	132.42
Q9BSA4	TTYH2	4	132.34
Q15649	ZNHIT3	3	132.18
P11940	PABPC1	5	132.04
P54259	ATN1	3	131.31
Q15306	IRF4	4	131.22
Q6UWZ7	FAM175A	4	130.38
Q96PU8	QKI	5	129.48
P10914	IRF1	5	128.31
Q5VU43	PDE4DIP	4	126.34
Q13435	SF3B2	5	126
Q12986	NFX1	2	125.66
Q9UKK6	NXT1	3	124.65
Q15653	NFKBIB	4	124.52
Q687X5	STEAP4	2	124.4
Q9Y490	TLN1	7	123.45
O15162	PLSCR1	4	122.4
P14921	ETS1	4	122.12
O75312	ZNF259	3	122.03
Q969S3	ZNF622	3	121.93
Q92993	KAT5	4	121.09
Q6P1J9	CDC73	3	120.75
P61160	ACTR2	5	120.36
Q9NZD8	SPG21	2	118.98
Q6ZVK8	NUDT18	3	118.21
O00422	SAP18	7	115.82
Q13478	IL18R1	2	115.64
Q92542	NCSTN	4	115.59
Q96J02	ITCH	4	115.54
P25788	PSMA3	6	114.54
Q15834	CCDC85B	6	113.57
Q9Y3F4	STRAP	4	113.52
P20333	TNFRSF1B	4	112.06
P84022	SMAD3	6	111.51
P07437	TUBB	4	111.39
P41240	CSK	2	111.31
Q8NBB4	ZSCAN1	2	111.1
Q6P1L5	FAM117B	4	111
P10275	AR	2	110.52
P61073	CXCR4	4	110.2
O00267	SUPT5H	2	109.3
O75167	PHACTR2	7	108.92
Q9HC35	EML4	3	107.99
P42226	STAT6	3	107.6
P05141	SLC25A5	6	107.47
Q9H0M0	WWP1	4	106.89
Q9NYB0	TERF2IP	6	106.55
P10599	TXN	3	106.26
Q8TF74	WIPF2	3	105.9
P15822	HIVEP1	3	105.71
Q13123	IK	3	105.54
P56545	CTBP2	4	104.79
Q13263	TRIM28	3	104.68
Q14204	DYNC1H1	5	104.67
Q9Y265	RUVBL1	5	104.34
P56524	HDAC4	5	104.28
P49917	LIG4	3	104.2
P40306	PSMB10	5	102.1
O75376	NCOR1	3	101.8
Q9UBC0	ONECUT1	4	99.79
P34931	HSPA1L	4	97.63
Q96KQ4	PPP1R13B	3	97.33
P15144	ANPEP	4	96.08
P21673	SAT1	2	95.99
Q9GZR7	DDX24	4	94.98
P05386	RPLP1	6	93.47
P51572	BCAP31	4	92.97
Q7L8L6	FASTKD5	3	92.93
Q9Y2W1	THRAP3	5	92.62
P24522	GADD45A	5	92.53
Q13501	SQSTM1	4	92.45
P29376	LTK	5	92.12
Q9NZ42	PSENEN	6	91.39
P08069	IGF1R	3	90.5
Q9UBK5	HCST	3	90.09
Q8IXH7	TH1L	4	90.07
Q9Y383	LUC7L2	4	89.53
O15198	SMAD9	4	89.5
Q9H3R0	KDM4C	3	89.33
Q9Y4F3	KIAA0430	4	88.72
Q6UN15	FIP1L1	4	88.06
P48634	PRRC2A	3	87.96
Q9UKJ3	GPATCH8	3	87.58
P12004	PCNA	5	87.06
Q9H0R8	GABARAPL1	3	86.88
Q9UKG1	APPL1	3	86.7
P29353	SHC1	4	86.66
O95402	MED26	6	85.85
P09211	GSTP1	2	85.41
Q9C0D9	EPT1	3	84.31
P25791	LMO2	4	84.27
Q9UNM6	PSMD13	5	84.2
Q9UQN3	CHMP2B	2	83.78
Q14192	FHL2	3	83.6
Q15714	TSC22D1	5	83.09
P05783	KRT18	4	82.87
O15525	MAFG	4	82.8
Q00796	SORD	3	81.99
O96006	ZBED1	5	80.46
Q01082	SPTBN1	3	79.79
P98082	DAB2	3	79.62
O15297	PPM1D	4	78.58
P19838	NFKB1	6	78.48
Q13418	ILK	4	77.49
Q99708	RBBP8	4	76.59
P62333	PSMC6	5	76.55
Q9H2U2	PPA2	2	75.79
P05186	ALPL	2	74.57
Q9H7Z6	KAT8	4	74.27
Q9NR46	SH3GLB2	4	72.59
O76003	GLRX3	2	72.41
P06239	LCK	4	72.1
P16070	CD44	3	72.08
P12830	CDH1	5	71.95
Q7L5N1	COPS6	5	71.08
P14316	IRF2	3	70.08
P62714	PPP2CB	3	70.04
P46109	CRKL	3	69.77
Q9H6H4	REEP4	2	69.53
Q99750	MDFI	3	68.4
Q8TDI0	CHD5	3	67.76
P12081	HARS	4	66.47
Q86YA3	C4orf21	2	65.72
Q9Y3A2	UTP11L	3	65.47
P08579	SNRPB2	4	65.02
P11387	TOP1	4	63.78
P19338	NCL	4	63.75
P57682	KLF3	3	63.55
Q96RR1	C10orf2	4	63.36
P02787	TF	3	63.18
O00410	IPO5	3	63.04
Q8N5U6	RNF10	3	62.48
P63261	ACTG1	3	62.2
P35269	GTF2F1	5	61.94
Q15750	TAB1	3	61.71
Q03135	CAV1	3	61.31
Q9UMX0	UBQLN1	3	60.2
Q969G3	SMARCE1	2	59.82
O95376	ARIH2	4	59.6
Q9Y463	DYRK1B	3	59.47
Q16674	MIA	2	59.03
Q9BQY4	RHOXF2	3	58.93
O60381	HBP1	2	58.84
Q9NVW2	RLIM	3	58.2
Q8TBB1	LNX1	4	57.61
P13667	PDIA4	4	57.43
Q99963	SH3GL3	3	56.93
Q15797	SMAD1	3	56.56
Q08ER8	ZNF543	3	56.29
Q93062	RBPMS	2	56.27
O95782	AP2A1	2	55.73
P51148	RAB5C	2	55.38
P45973	CBX5	4	55.03
Q9UBU9	NXF1	5	54.75
O60341	KDM1A	4	54.18
Q15459	SF3A1	3	53.53
O75604	USP2	3	52.67
Q05084	ICA1	2	52.58
Q7Z3B3	KANSL1	3	52.18
Q9BRT6	LLPH	4	52.05
P28482	MAPK1	3	51.82
P11021	HSPA5	3	51.39
Q9NWR8	CCDC109B	2	51.23
P61769	B2M	4	50.88
Q9UQ80	PA2G4	4	50.85
Q00610	CLTC	3	50.51
Q9UBZ4	APEX2	2	50.51
O60504	SORBS3	2	50.35
Q96JK2	DCAF5	3	49.89
Q13490	BIRC2	4	49.81
Q70EL1	USP54	2	49.68
P06493	CDK1	2	49.27
P31946	YWHAB	3	48.93
Q99608	NDN	4	48.44
P10909	CLU	4	48.31
P19652	ORM2	3	48.18
O43251	RBFOX2	3	47.12
Q9UGM6	WARS2	3	46.03
P51610	HCFC1	4	45.91
P49023	PXN	4	45.26
O75326	SEMA7A	4	45.22
Q9H1I8	ASCC2	3	44.71
Q9UI14	RABAC1	3	43.94
Q9P1Z0	ZBTB4	3	43.85
P05549	TFAP2A	3	43.7
P30876	POLR2B	4	42.89
Q9Y572	RIPK3	2	42.24
Q9NPI1	BRD7	2	42.15
Q13371	PDCL	3	41.8
P31689	DNAJA1	3	41.5
Q9NQG6	SMCR7L	3	41.36
P12956	XRCC6	3	40.31
P63167	DYNLL1	4	39.99
Q9UKR5	C14orf1	3	39.99
P23284	PPIB	3	39.62
Q9HB75	PIDD	2	39
P31749	AKT1	4	38.84
P49810	PSEN2	4	38.79
Q13363	CTBP1	2	38.69
P19438	TNFRSF1A	4	38.09
P17535	JUND	3	37.26
Q9NRL3	STRN4	4	37.1
P53396	ACLY	2	36.81
Q96PU5	NEDD4L	3	36.54
P17028	ZNF24	3	36.43
Q14240	EIF4A2	3	36.31
P38646	HSPA9	2	36.27
Q92597	NDRG1	3	36.11
Q9NZ32	ACTR10	2	36.03
Q9Y4A5	TRRAP	2	35.93
P19387	POLR2C	4	35.6
O95630	STAMBP	2	35.33
Q8WUI4	HDAC7	3	35.26
O60306	AQR	2	35.17
P01111	NRAS	3	35.16
P51531	SMARCA2	3	35.12
Q3MII6	TBC1D25	5	34.93
Q9Y478	PRKAB1	5	34.78
P11171	EPB41	5	34.13
O15209	ZBTB22	3	33.71
Q96DN6	MBD6	2	33.71
O75815	BCAR3	3	32.86
Q6YP21	CCBL2	3	32.65
Q07817	BCL2L1	2	32.64
P04216	THY1	3	32.62
Q9H4L7	SMARCAD1	4	32.41
Q9BPX5	ARPC5L	3	32.23
P26441	CNTF	2	32.23
P17931	LGALS3	3	32.15
P09619	PDGFRB	3	32.02
Q96T76	MMS19	4	31.81
P48023	FASLG	2	31.78
P29372	MPG	4	31.51
Q9Y2Y9	KLF13	2	31.13
Q9NUQ2	AGPAT5	3	30.78
P42858	HTT	2	30.71
Q07912	TNK2	2	30.56
Q05639	EEF1A2	3	30.52
P35080	PFN2	2	30.13
O75525	KHDRBS3	3	30.02
Q01826	SATB1	3	30.01
Q00688	FKBP3	2	29.79
O43236	2004-09-01	2	29.28
P17858	PFKL	2	29.18
Q13177	PAK2	3	28.94
P51116	FXR2	2	28.89
P31942	HNRNPH3	3	28.79
Q9H1Y0	ATG5	3	28.73
Q9NW68	BSDC1	2	28.56
Q9HAB8	PPCS	2	28.56
Q9H790	EXO5	2	28.56
Q13283	G3BP1	3	28.2
Q9BTV7	CABLES2	4	27.43
Q9UI26	IPO11	2	26.55
Q01844	EWSR1	4	26.54
Q14247	CTTN	3	26.51
P17017	ZNF14	2	26.13
P28062	PSMB8	4	26.07
Q16270	IGFBP7	2	25.61
Q9UPE1	SRPK3	4	25.51
P57086	SCAND1	2	25.26
P15036	ETS2	2	25.24
Q8IWZ3	ANKHD1	2	24.8
Q96RN5	MED15	3	24.49
P0CG47	UBB	3	24.17
Q15084	PDIA6	2	24
O94868	FCHSD2	2	23.92
P45984	MAPK9	2	23.66
Q8IX03	WWC1	3	22.83
P02679	FGG	2	22.46
Q9Y3C7	MED31	3	22.4
O76071	CIAO1	4	21.9
P23921	RRM1	2	21.73
O75843	AP1G2	2	21.62
O15519	CFLAR	2	20.99
Q14116	IL18	2	20.98
Q00325	SLC25A3	2	20.82
O00231	PSMD11	4	20.68
Q6Y7W6	GIGYF2	3	20.62
P04198	MYCN	3	20.18
Q99618	CDCA3	2	20.12
O43583	DENR	2	19.71
Q9BSK4	FEM1A	2	19.71
Q9ULF5	SLC39A10	2	19.71
Q96NB1	FOPNL	2	19.71
Q96SK2	TMEM209	2	19.71
Q6P280	ZNF529	2	19.71
P15374	UCHL3	2	19.56
P25942	CD40	2	19.37
P57721	PCBP3	2	19.15
Q86UU0	BCL9L	2	19.11
P62191	PSMC1	4	19.08
P46937	YAP1	2	18.78
Q16778	HIST2H2BE	2	18.71
P01023	A2M	4	18.33
P63000	RAC1	2	18.25
P60981	DSTN	2	17.84
O43597	SPRY2	3	17.71
Q86TN4	TRPT1	2	17.67
Q8N2W9	PIAS4	2	17.33
O75364	PITX3	3	17.14
Q8N2U0	C17orf61	2	17.08
Q93045	STMN2	2	17.02
Q9Y6G3	MRPL42	2	16.89
O00141	SGK1	3	16.83
Q9Y3C4	TPRKB	4	16.48
P14598	NCF1	2	15.99
P60002	ELOF1	2	15.92
Q9UET6	FTSJ1	2	15.89
Q9UGR2	ZC3H7B	2	15.84
Q70EK8	USP53	2	15.74
P09104	ENO2	2	15.71
P48552	NRIP1	2	15.29
Q12962	TAF10	2	15.23
Q8N7H5	PAF1	2	15.11
Q8WUM4	PDCD6IP	3	14.98
Q8IUD2	ERC1	2	14.7
Q96CG3	TIFA	2	14.53
Q9ULZ3	PYCARD	2	14.32
P51659	HSD17B4	2	13.76
O43261	DLEU1	2	13.72
Q9UNN8	PROCR	2	13.72
P25208	NFYB	3	13.68
O14901	KLF11	2	13.48
P62330	ARF6	3	13.43
P49755	TMED10	2	13.3
Q07157	TJP1	3	12.64
P31751	AKT2	2	12.28
Q8N653	LZTR1	3	12.13
P0DI81	TRAPPC2	2	11.95
P62877	RBX1	2	11.61
P48745	NOV	2	11.5
Q6AI39	KIAA0240	2	11.33
Q15311	RALBP1	2	11.2
P49903	SEPHS1	2	11.05
P09936	UCHL1	2	11.01
Q9HAW0	BRF2	3	10.54
Q9UNF1	MAGED2	2	10.51
Q8N6C5	IGSF1	2	10.32
P52597	HNRNPF	2	10.26
P20338	RAB4A	2	9.99
Q9H7E9	C8orf33	3	9.93
P54257	HAP1	2	9.93
Q86XS8	RNF130	2	9.89
P13805	TNNT1	2	9.76
P04843	RPN1	2	9.66
Q9Y620	RAD54B	2	9.53
Q9NVR0	KLHL11	2	9.46
Q6P4Q7	CNNM4	2	9.46
Q9BTY2	FUCA2	2	9.46
O15084	ANKRD28	2	9.25
Q9Y4H4	GPSM3	2	9.2
P08727	KRT19	2	9.01
Q8N283	ANKRD35	2	8.3
P61006	RAB8A	2	8.23
Q8NBJ4	GOLM1	2	8.18
Q14541	HNF4G	2	8.13
Q9P1U1	ACTR3B	2	7.96
Q96GD3	SCMH1	2	7.82
P42768	WAS	2	7.48
P06132	UROD	2	7.46
P49005	POLD2	2	7
O43660	PLRG1	3	6.78
P25789	PSMA4	4	6.43
P78310	CXADR	2	6.3
O15164	TRIM24	2	6.28
P23443	RPS6KB1	2	5.7
O60238	BNIP3L	2	4.36
Q9Y2I6	NINL	2	4.08
Q9UPY3	DICER1	2	3.62
O75575	CRCP	3	3.44
Q4VCS5	AMOT	2	3.24
Q9UH73	EBF1	2	3.11
Q9Y2Q3	GSTK1	2	3.04
Q9GZS1	POLR1E	2	2.98
Q9UI12	ATP6V1H	2	2.28
P51826	AFF3	2	0
Q96DW6	SLC25A38	1	0
O60234	GMFG	1	0
Q00169	PITPNA	1	0
Q9NV31	IMP3	1	0
Q96AT9	RPE	1	0
Q9Y561	LRP12	1	0
P19440	GGT1	1	0
Q07654	TFF3	1	0
Q86U90	YRDC	1	0
O00241	SIRPB1	1	0
Q96IZ2	ADTRP	1	0
Q9H2F3	HSD3B7	1	0
Q0VDI3	C5orf28	1	0
O96001	PPP1R17	1	0
P98173	FAM3A	1	0
Q96N20	ZNF75A	1	0
Q9H6P5	TASP1	1	0
Q86V25	VASH2	1	0
Q86V15	CASZ1	1	0
P32320	CDA	1	0
P62891	RPL39	1	0
Q9Y5Z9	UBIAD1	1	0
Q96MY1	C20orf112	1	0
Q8IUR6	CREBRF	1	0
Q96BW1	UPRT	1	0
Q9Y694	SLC22A7	1	0
Q8N8E2	ZNF513	1	0
Q9C075	KRT23	1	0
Q13319	CDK5R2	1	0
Q6P4D5	FAM122C	1	0
Q9BV87	CNPPD1	1	0
Q9H892	TTC12	1	0
Q9GZK4	OR2H1	1	0
Q9BV29	C15orf57	1	0
Q96MT1	RNF145	1	0
Q9NU23	LYRM2	1	0
Q0VAQ4	SMAGP	1	0
Q9HBU6	ETNK1	1	0
O43760	SYNGR2	1	0
A4D1U4	KIAA1147	1	0
Q9Y255	PRELID1	1	0
Q9UL36	ZNF236	1	0
A6QL64	ANKRD36	1	0
O15165	LDLRAD4	1	0
Q3KP31	ZNF791	1	0
Q8IWA5	SLC44A2	1	0
Q3LIE5	ADPRM	1	0
Q6P5W5	SLC39A4	1	0
P20061	TCN1	1	0
Q96T83	SLC9A7	1	0
Q96FZ5	CMTM7	1	0
Q6Y288	B3GALTL	1	0
Q5EBL4	RILPL1	1	0
Q6P499	NIPAL3	1	0
Q8IVL6	LEPREL2	1	0
Q5T442	GJC2	1	0
Q9BWF3	RBM4	1	0

## Sheet: PPI nodes MMvsCM
PPI network nodes: degree and betweenness centrality for MM vs CM vs NCM analysis
Id	Label	Degree	Betweenness
P0CG48	UBC	442	464650
Q9Y4K3	TRAF6	171	82311.5
P05067	APP	100	52309.2
P84022	SMAD3	117	49291.8
Q04206	RELA	118	47824.3
P68104	EEF1A1	121	43978.7
Q15717	ELAVL1	115	43348.5
P49841	GSK3B	99	41611.6
P41235	HNF4A	84	31271.5
P61978	HNRNPK	95	28909.3
Q92993	KAT5	77	25111.1
P29353	SHC1	76	24427.7
Q00839	HNRNPU	91	24168.4
Q99459	CDC5L	69	21503.8
Q96B97	SH3KBP1	61	21248.9
P23246	SFPQ	79	20985.8
P20226	TBP	59	20071
Q9Y478	PRKAB1	72	20027.9
P25786	PSMA1	58	19079.3
Q09028	RBBP4	70	18509.5
P61956	SUMO2	65	16706.3
Q15287	RNPS1	62	16124
Q9UKE5	TNIK	54	14393.6
P55854	SUMO3	52	13661.5
P18146	EGR1	31	13333.6
Q8IYB3	SRRM1	53	13160.7
P10644	PRKAR1A	35	12688.9
Q06124	PTPN11	42	12310
P04626	ERBB2	51	12234.9
P61247	RPS3A	62	12062.5
P31943	HNRNPH1	60	11893.3
Q04724	TLE1	41	11856
O00303	EIF3F	34	11805
P35637	FUS	48	11476.7
Q99460	PSMD1	51	11399.4
P62877	RBX1	41	10755.5
Q05086	UBE3A	41	10633.9
Q8TCJ0	FBXO25	45	9932.17
P68036	UBE2L3	45	9836.32
P09429	HMGB1	34	9832.44
Q13618	CUL3	57	9807.69
P12814	ACTN1	37	9136.84
O95751	LDOC1	23	8688.17
Q02543	RPL18A	41	8400.47
P98170	XIAP	35	8267.7
P13639	EEF2	47	8180.29
P24522	GADD45A	40	8107.9
P05109	S100A8	30	7987.57
O60264	SMARCA5	42	7612.19
P03372	ESR1	42	7578.16
Q13547	HDAC1	39	7432.47
O00401	WASL	31	7345.31
Q9UBU9	NXF1	36	7148.13
Q16254	E2F4	34	7111.9
P0C7T5	ATXN1L	34	7108.89
O95402	MED26	49	7074.25
P52735	VAV2	29	6864.22
P62244	RPS15A	54	6447.97
Q02556	IRF8	29	6370.09
O95257	GADD45G	32	6225.35
O60244	MED14	29	6082.51
Q9BTT4	MED10	31	5947.11
P14678	SNRPB	31	5704.34
Q5VU43	PDE4DIP	19	5671.02
Q9UJU6	DBNL	19	5631.16
O75955	FLOT1	23	5605.94
Q9UPN3	MACF1	21	5391.01
P51149	RAB7A	23	5387.55
P01106	MYC	34	5264.8
P62937	PPIA	28	5187.48
Q9UHI6	DDX20	25	5079.97
O75940	SMNDC1	24	5014.69
Q9BQB6	VKORC1	26	5006.3
P23443	RPS6KB1	24	4995.67
Q9Y6E0	STK24	26	4926.79
O43707	ACTN4	26	4923.64
P62993	GRB2	31	4905.04
Q15004	KIAA0101	43	4888.22
P49321	NASP	26	4877.53
Q15744	CEBPE	30	4854.36
Q8N1F7	NUP93	23	4702.77
O15205	UBD	34	4683.92
Q9Y2W2	WBP11	21	4543.71
P24941	CDK2	35	4420.33
Q13616	CUL1	37	4395.18
P63165	SUMO1	35	4371.25
P37837	TALDO1	18	4351.55
Q5RL73	RBM48	30	4323.79
P31150	GDI1	18	4301.26
O43852	CALU	21	4255.09
Q13596	SNX1	16	4207.27
P11474	ESRRA	19	4120.7
Q9UKV5	AMFR	20	4115.76
Q9BTW9	TBCD	17	4083.77
P62273	RPS29	20	4082.91
Q6IBS0	TWF2	19	4040.14
Q5VYK3	KIAA0368	29	3897.48
O75530	EED	26	3862.09
P50616	TOB1	22	3852.95
Q8IYI6	EXOC8	15	3798.77
P63104	YWHAZ	28	3772.56
P31751	AKT2	15	3755.36
Q9Y2X7	GIT1	22	3745.02
P42568	MLLT3	20	3717.97
Q15388	TOMM20	13	3705.41
P46736	BRCC3	21	3658.06
P35268	RPL22	35	3593.05
Q92630	DYRK2	20	3466.83
P67936	TPM4	20	3424.59
Q92560	BAP1	14	3423.25
O75626	PRDM1	23	3422.27
P54253	ATXN1	16	3418.6
Q9Y3E7	CHMP3	11	3394.01
P07900	HSP90AA1	29	3373.46
Q5JY77	GPRASP1	10	3303.69
Q92530	PSMF1	14	3221.88
Q8N5Z5	KCTD17	10	3178.02
P49407	ARRB1	19	3150.8
Q9NVI1	FANCI	21	3149.11
Q9BUY5	ZNF426	8	3075.89
P62875	POLR2L	13	3034.88
Q96EB6	SIRT1	19	3018.49
Q8IY31	IFT20	9	3013.57
Q96RK1	CITED4	4	2991.19
O95716	RAB3D	2	2950
Q14011	CIRBP	22	2948.34
P12955	PEPD	9	2898.58
Q09472	EP300	16	2849.48
Q9UDY8	MALT1	18	2811.54
Q96HR3	MED30	15	2780.85
O43586	PSTPIP1	31	2780.24
P27635	RPL10	32	2779.07
Q15366	PCBP2	27	2725.83
P24534	EEF1B2	23	2714.47
P50453	SERPINB9	19	2702.07
O15511	ARPC5	14	2684.28
P24752	ACAT1	16	2683.82
O00233	PSMD9	17	2674.02
P11142	HSPA8	20	2657.69
Q15544	TAF11	15	2653.93
Q6UXN9	WDR82	18	2631.27
Q15583	TGIF1	17	2620.85
Q15834	CCDC85B	13	2618.2
Q9NUX5	POT1	12	2605.58
Q13526	PIN1	17	2587.91
P01903	HLA-DRA	12	2568.46
Q9H832	UBE2Z	11	2499.41
P62136	PPP1CA	13	2467.13
Q12778	FOXO1	21	2462.85
O15160	POLR1C	19	2462.34
O14775	GNB5	15	2454.78
Q9H4M9	EHD1	9	2417.1
Q70SY1	CREB3L2	7	2416
Q9NRG0	CHRAC1	12	2413.21
P54274	TERF1	13	2382.74
Q9NRX1	PNO1	10	2344.71
Q9Y3I0	C22orf28	18	2302.89
Q14241	TCEB3	12	2291.27
Q92769	HDAC2	20	2250.35
Q9H165	BCL11A	13	2175.12
O14640	DVL1	17	2170.67
P62312	LSM6	9	2163.13
Q99828	CIB1	10	2151.12
Q96GY3	LIN37	12	2126.53
Q15843	NEDD8	25	2114.73
Q93034	CUL5	25	2113.16
P17676	CEBPB	12	2081.52
P63173	RPL38	23	2063.62
P25025	CXCR2	15	2057.59
Q12933	TRAF2	12	2048.59
Q9NV70	EXOC1	14	2044.73
O95696	BRD1	7	2031.51
O43847	NRD1	14	2019.91
P04637	TP53	24	2015.06
Q9UK22	FBXO2	13	2008.51
Q96BY2	MOAP1	8	1999.26
Q92925	SMARCD2	16	1973.57
Q9UBB4	ATXN10	14	1959.35
Q9BQ52	ELAC2	11	1941.22
O75122	CLASP2	12	1936.16
Q96BI3	APH1A	12	1930.68
Q16637	SMN1	19	1923.69
Q15532	SS18	21	1899.95
Q13569	TDG	21	1897.02
P12931	SRC	19	1891.04
P13807	GYS1	11	1890.32
Q5T7V8	GORAB	5	1889.91
Q16204	CCDC6	19	1878.3
P22681	CBL	15	1859.29
Q9NY27	PPP4R2	13	1849.56
P54819	AK2	13	1835.48
P55072	VCP	22	1830.31
P62899	RPL31	11	1824.57
Q15554	TERF2	16	1812.41
P07858	CTSB	9	1792.63
O95197	RTN3	9	1792.22
Q9UDV6	ZNF212	11	1787.68
Q9ULT8	HECTD1	6	1777.38
O75449	KATNA1	12	1743.51
Q5TA45	CPSF3L	9	1741.53
P08047	SP1	15	1731.23
P08107	HSPA1A	13	1727.24
P00533	EGFR	19	1723.37
O43681	ASNA1	9	1712.19
P32321	DCTD	5	1710.53
Q6W2J9	BCOR	14	1677.27
P78317	RNF4	19	1642.35
O15372	EIF3H	7	1641.87
Q9UNF1	MAGED2	16	1628.5
P62879	GNB2	6	1626.63
Q8IWZ8	SUGP1	10	1609.58
Q9UQ88	CDK11A	6	1609.28
Q8WXI9	GATAD2B	12	1586.79
Q8IX18	DHX40	4	1585.01
O95400	CD2BP2	7	1583.62
Q07912	TNK2	4	1579.86
P04150	NR3C1	20	1572.22
Q99962	SH3GL2	5	1569.59
Q13286	CLN3	13	1561.98
Q96SB4	SRPK1	6	1558.27
Q13952	NFYC	5	1531.79
Q9Y6W5	WASF2	10	1529.38
Q92793	CREBBP	11	1528.75
P34932	HSPA4	15	1518.81
Q9UBQ7	GRHPR	8	1512.78
P48729	CSNK1A1	4	1505.5
Q9BSI4	TINF2	4	1501.27
O95777	NAA38	5	1498.32
P04004	VTN	4	1488.31
Q96PM5	RCHY1	3	1488.08
O95425	SVIL	4	1487.67
Q9UKV3	ACIN1	4	1485.37
P38919	EIF4A3	15	1483.34
Q15013	MAD2L1BP	12	1480.36
Q15109	AGER	3	1479.97
P43490	NAMPT	3	1479.04
O60869	EDF1	2	1476
P02730	SLC4A1	2	1476
Q92754	TFAP2C	2	1476
Q53EZ4	CEP55	2	1476
Q7Z5J4	RAI1	11	1468.07
P10275	AR	16	1448.6
O95302	FKBP9	5	1443.89
Q13322	GRB10	19	1442.21
P38936	CDKN1A	18	1436.31
Q96DV4	MRPL38	11	1429.94
P35222	CTNNB1	19	1426.85
P78345	RPP38	12	1418.67
Q9NTW7	ZFP64	2	1414.64
Q9BQD3	KXD1	18	1406.13
Q00987	MDM2	19	1406.09
Q93050	ATP6V0A1	6	1388.68
Q9H0S4	DDX47	9	1376.75
P36896	ACVR1B	4	1376.6
Q8N1G4	LRRC47	10	1367.01
Q16531	DDB1	13	1366.88
Q9NX55	HYPK	12	1353.88
P24666	ACP1	14	1351.62
P14780	MMP9	16	1349.6
Q9UQL6	HDAC5	17	1343.83
Q9Y230	RUVBL2	14	1324.39
P27348	YWHAQ	15	1324.04
Q9UL63	MKLN1	6	1297.88
P08670	VIM	13	1277.47
P32121	ARRB2	15	1273.07
Q92620	DHX38	14	1272.25
Q504Q3	PAN2	22	1252.28
P07199	CENPB	14	1240.67
Q9BY77	POLDIP3	9	1232.42
Q99717	SMAD5	5	1226.38
O14874	BCKDK	8	1200.66
P41567	EIF1	5	1192.53
P68400	CSNK2A1	18	1191.44
P85037	FOXK1	13	1175.77
O43252	PAPSS1	7	1161.6
O94952	FBXO21	9	1159.88
Q13619	CUL4A	15	1155.01
Q05195	MXD1	18	1130.98
Q16659	MAPK6	14	1130.46
Q9NW61	PLEKHJ1	5	1113.41
Q14749	GNMT	10	1111.44
Q9Y508	RNF114	7	1103.98
Q02080	MEF2B	7	1101.97
Q8IZL9	CDK20	13	1100.45
Q6P4R8	NFRKB	11	1092.06
P61204	ARF3	5	1091.84
P25815	S100P	7	1089.9
P42226	STAT6	8	1088.05
Q9NYB0	TERF2IP	12	1080.72
P15336	ATF2	16	1073.02
P52788	SMS	11	1071.6
Q13423	NNT	5	1068.81
P16220	CREB1	13	1067.92
P46063	RECQL	6	1067.89
P24928	POLR2A	12	1057.75
Q9NQG6	SMCR7L	3	1047.97
Q9H1D9	POLR3F	10	1039.46
Q9BYV9	BACH2	9	1027.06
O14964	HGS	9	1022.78
P61981	YWHAG	14	1021.43
Q9NZI7	UBP1	10	1015.01
Q9H2P0	ADNP	11	1012.93
P40337	VHL	19	1012.25
Q8TBK6	ZCCHC10	15	1006.21
Q9NPD3	EXOSC4	10	1005.34
Q13501	SQSTM1	11	1002.94
P50750	CDK9	9	1002.71
Q01094	E2F1	11	999.94
P06493	CDK1	10	992.42
Q8N4C6	NIN	7	992.09
Q13769	THOC5	14	988.47
Q93009	USP7	13	983.95
Q13905	RAPGEF1	15	976.8
P63279	UBE2I	13	976.03
P05019	IGF1	7	973.71
Q99728	BARD1	16	963.51
P04183	TK1	15	956.08
P84103	SRSF3	9	951.14
P11021	HSPA5	9	949.27
Q8N3C0	ASCC3	9	943.72
Q99062	CSF3R	9	909.52
Q13263	TRIM28	12	908.32
Q9Y2S0	POLR1D	11	907.23
P05412	JUN	13	904.11
Q96D71	REPS1	9	896.29
Q9H8W4	PLEKHF2	6	886.5
P51668	UBE2D1	14	885.61
Q9NVZ3	NECAP2	8	880.24
Q9Y237	PIN4	10	874.16
P27986	PIK3R1	13	871.63
Q9Y6K9	IKBKG	16	869.77
Q9BTV4	TMEM43	6	866.49
Q13428	TCOF1	14	862.21
P17152	TMEM11	2	861.48
Q13685	AAMP	7	859.92
P13073	COX4I1	6	848.84
Q92802	N4BP2L2	3	843.5
Q05397	PTK2	10	842.22
Q06609	RAD51	4	840.69
O43298	ZBTB43	8	833.83
P60520	GABARAPL2	9	833.53
P28482	MAPK1	10	832.8
Q9NXV2	KCTD5	9	827.51
Q12906	ILF3	17	822.68
O95292	VAPB	8	821.82
Q8TDR0	TRAF3IP1	10	817.79
P46934	NEDD4	14	816.98
P06241	FYN	13	816.42
Q9UQ35	SRRM2	15	815.19
P34925	RYK	3	812.12
Q9GZT9	EGLN1	8	811.05
P29692	EEF1D	7	809.33
Q9NTZ6	RBM12	7	805.69
O60216	RAD21	17	796.46
P30153	PPP2R1A	10	795.28
P25963	NFKBIA	9	792.03
Q00537	CDK17	9	790.81
P17844	DDX5	13	786.56
Q14192	FHL2	7	781.59
Q13620	CUL4B	19	779.89
O43768	ENSA	6	779.01
P40763	STAT3	9	772.68
P11940	PABPC1	13	767.35
Q9Y265	RUVBL1	10	763.16
Q99653	CHP1	6	762.07
Q8N5M4	TTC9C	8	756.6
P20393	NR1D1	8	756.49
O00213	APBB1	9	751
Q9UNE7	STUB1	13	749.92
Q5MNZ6	WDR45L	4	736.96
O75151	PHF2	4	736.1
Q9UBC0	ONECUT1	11	733.02
P34931	HSPA1L	9	722.6
P00519	ABL1	12	721.56
Q96ST3	SIN3A	14	712.11
Q14147	DHX34	4	711.98
P55197	MLLT10	10	709.84
P16402	HIST1H1D	12	708.53
Q9Y6N5	SQRDL	10	698.69
Q9H0C5	BTBD1	9	693.84
Q15796	SMAD2	12	693.56
Q8IYL3	C1orf174	8	692.99
Q14644	RASA3	6	680.39
Q9NRR5	UBQLN4	10	672.04
Q13485	SMAD4	12	669.7
P07602	PSAP	2	669.14
Q12981	BNIP1	6	665.52
Q9P0T4	ZNF581	7	657.39
P46108	CRK	11	655.3
P36915	GNL1	5	647.7
P42356	PI4KA	6	646.03
Q5VTD9	GFI1B	7	645.42
P80303	NUCB2	7	644.69
Q96RG2	PASK	4	644.5
Q86XK3	SFR1	3	643.84
P01100	FOS	12	643.68
Q13371	PDCL	6	643.63
Q99536	VAT1	7	641.52
O14910	LIN7A	3	640.86
Q9Y263	PLAA	9	639.57
Q96CW1	AP2M1	7	638.28
P04233	CD74	8	637.55
Q9UMX5	NENF	9	637.26
Q9UI36	DACH1	10	623.39
Q15051	IQCB1	11	621.95
O60739	EIF1B	15	620.68
O00231	PSMD11	10	617.39
Q15019	2002-09-01	6	616.69
Q2QGD7	ZXDC	8	615.2
Q8TD26	CHD6	4	614.69
Q71U36	TUBA1A	7	612.37
Q9H4L5	OSBPL3	5	605.88
P07910	HNRNPC	8	599.35
P18848	ATF4	7	596.86
Q9H093	NUAK2	7	594.69
P49715	CEBPA	10	586.96
Q96BN2	TADA1	6	583.53
Q99873	PRMT1	10	581.76
Q15637	SF1	7	574.61
P21246	PTN	10	572.23
Q8WXB1	METTL21A	11	571.32
Q15459	SF3A1	11	570.93
A8MW92	PHF20L1	4	566.2
Q03113	GNA12	7	565.07
P52272	HNRNPM	14	563.71
P62979	RPS27A	13	560.06
Q15653	NFKBIB	9	559.2
Q9UPV9	TRAK1	9	559.09
O43809	NUDT21	8	559.05
Q8IUE6	HIST2H2AB	9	558.98
Q01844	EWSR1	8	557.06
P49842	STK19	5	556.43
P49917	LIG4	9	553.09
Q9NP92	MRPS30	5	552.06
Q9HC35	EML4	4	551.75
Q9NZM3	ITSN2	7	549.65
Q15365	PCBP1	8	543.9
P12004	PCNA	10	543.88
Q75N03	CBLL1	9	543.69
Q9UHD1	CHORDC1	6	543.62
P25787	PSMA2	10	541.77
Q9BSJ2	TUBGCP2	6	538.57
Q14694	USP10	8	538.2
Q6P4I2	WDR73	7	535.49
P20073	ANXA7	12	533.94
P60709	ACTB	8	531.66
Q9Y3F4	STRAP	8	527.57
Q9UNI6	DUSP12	5	526.87
O15379	HDAC3	12	525.39
Q9UL15	BAG5	9	523.3
P13569	CFTR	11	518.79
P10914	IRF1	9	517.34
P62158	CALM3	8	514.04
Q9H1C7	CYSTM1	4	513.05
P42224	STAT1	10	510.72
Q86TX2	ACOT1	2	509.77
P19174	PLCG1	9	505.2
O00206	TLR4	4	504.86
Q14CW9	ATXN7L3	11	504.78
Q6UWZ7	FAM175A	6	504.77
Q8NI60	ADCK3	6	504.16
Q6IQ32	ADNP2	4	503.85
P18847	ATF3	7	498.91
Q9UKS7	IKZF2	9	498.23
P19105	MYL12A	9	496.48
O95571	ETHE1	7	495.38
Q53HC5	KLHL26	5	494.67
Q9Y4W6	AFG3L2	6	493.2
Q9UBN7	HDAC6	9	490.39
Q13573	SNW1	9	488.9
Q6TFL4	KLHL24	5	485.4
O75400	PRPF40A	11	483.05
Q9UJ04	TSPYL4	4	482.16
Q9Y618	NCOR2	7	482.13
P35638	DDIT3	5	477.91
Q12873	CHD3	9	477.44
P22061	PCMT1	6	475.71
Q15369	TCEB1	5	474.86
P13688	CEACAM1	9	474.45
P29350	PTPN6	5	471.33
Q5T3J3	LRIF1	12	467.1
P55036	PSMD4	9	466.95
P12956	XRCC6	9	459.36
Q9UHD8	2009-09-01	4	453.97
Q96Q11	TRNT1	4	441.91
O15265	ATXN7	7	439.79
Q16181	2007-09-01	5	439.45
P21673	SAT1	5	437.5
P08865	RPSA	10	435.9
Q9H1K0	ZFYVE20	9	433.09
Q9GZQ8	MAP1LC3B	7	432.96
Q53FA7	TP53I3	6	430.49
P36956	SREBF1	5	428.88
P06400	RB1	9	423.32
P07437	TUBB	8	420.92
Q92610	ZNF592	7	420.68
Q15811	ITSN1	7	419.08
Q9Y608	LRRFIP2	7	418.38
P67870	CSNK2B	12	417.57
Q9Y223	GNE	5	416.9
Q9UQ90	SPG7	12	411.88
P49768	PSEN1	9	410.23
Q9NRI5	DISC1	10	407.53
Q9NR30	DDX21	7	405.77
Q14204	DYNC1H1	7	404.17
P05783	KRT18	8	402.47
O95782	AP2A1	5	401.97
P29590	PML	11	400.34
Q9UPW0	FOXJ3	6	393.95
P39023	RPL3	11	393.79
Q15084	PDIA6	5	391.85
P20671	HIST1H2AD	9	391.43
P58004	SESN2	7	388.15
Q7L5N1	COPS6	15	385.75
O15198	SMAD9	9	383.33
O95639	CPSF4	3	381.66
P06239	LCK	7	381.63
P17612	PRKACA	9	379.55
Q9H2S9	IKZF4	11	375.14
P25490	YY1	8	374.77
Q15438	CYTH1	3	373.79
Q9Y4A5	TRRAP	7	370.24
Q96JM7	L3MBTL3	3	369.07
P84090	ERH	6	368.31
O75478	TADA2A	8	367.25
Q96PY6	NEK1	4	364.67
P20827	EFNA1	6	361.95
P60953	CDC42	7	360.19
Q9UGU5	HMGXB4	8	358.88
Q14457	BECN1	6	358.86
O95470	SGPL1	4	358.57
Q13418	ILK	7	355.88
Q92613	PHF16	4	350.33
Q8NBB4	ZSCAN1	2	348.53
Q9H3D4	TP63	7	348.48
Q9H492	MAP1LC3A	4	348.28
Q9Y3D8	TAF9	7	347.87
P67775	PPP2CA	8	347.77
Q99750	MDFI	7	347.06
P62316	SNRPD2	9	343.7
Q01082	SPTBN1	6	342.76
Q9H8S9	MOB1A	4	342.28
A0JLT2	MED19	10	341.53
O14641	DVL2	2	337.48
P61421	ATP6V0D1	4	333.63
P55060	CSE1L	8	330.28
P35579	MYH9	9	327.5
P46940	IQGAP1	7	325.67
O14519	CDK2AP1	10	324.89
P41182	BCL6	6	324.87
Q9H3R0	KDM4C	7	322.57
P61289	PSME3	7	320.99
Q96RL7	VPS13A	6	320.87
O00267	SUPT5H	5	320.49
Q9Y3X0	CCDC9	4	320.28
Q96CV9	OPTN	5	320.06
Q8N2W9	PIAS4	7	319.63
O43390	HNRNPR	9	316.11
Q16539	MAPK14	6	314.07
P78396	CCNA1	2	313.45
Q13114	TRAF3	3	313.15
Q7L8L6	FASTKD5	4	313.05
P62750	RPL23A	11	313.01
Q14CB8	ARHGAP19	6	312.22
Q14197	ICT1	10	311.79
Q7Z7A1	CNTRL	4	311.35
Q9Y2I6	NINL	5	309.78
P19838	NFKB1	9	308.92
Q9Y490	TLN1	11	308.38
P11802	CDK4	8	306.66
Q96NT0	CCDC115	5	306.53
Q92830	KAT2A	7	305.88
Q14240	EIF4A2	5	303.53
Q13243	SRSF5	4	302.45
O15062	ZBTB5	4	300.31
P82664	MRPS10	5	299.32
P18031	PTPN1	5	299.14
P56524	HDAC4	8	298.83
Q8TAQ2	SMARCC2	6	297.11
Q8TBB1	LNX1	7	295.18
P60900	PSMA6	9	294.61
P19338	NCL	8	294.09
P07355	ANXA2	6	291.03
P50995	ANXA11	5	286.58
P58546	MTPN	5	282.78
P46060	RANGAP1	6	281.83
O00422	SAP18	10	281.65
Q07889	SOS1	6	281.5
P02763	ORM1	5	281.29
Q9GZX7	AICDA	9	280.73
Q15080	NCF4	4	280.14
Q16543	CDC37	8	279.97
Q08117	AES	5	279.81
Q15910	EZH2	9	278.73
P16333	NCK1	9	278.39
Q9H582	ZNF644	4	278.28
Q92542	NCSTN	4	276.96
Q14974	KPNB1	6	273.68
P63000	RAC1	5	272.21
Q15714	TSC22D1	9	271.79
P98082	DAB2	5	271.75
Q9Y657	SPIN1	6	271.66
P16070	CD44	5	267.97
Q16695	HIST3H3	7	267.78
Q68DK7	MSL1	5	267.56
P50570	DNM2	6	266.19
Q96PU8	QKI	7	265.78
P49023	PXN	10	265.57
P24390	KDELR1	4	263.97
Q14997	PSME4	6	262.86
P37231	PPARG	9	262.63
P32927	CSF2RB	4	260.14
O43504	LAMTOR5	7	258.37
P25788	PSMA3	9	258.28
P05549	TFAP2A	4	255.24
P11171	EPB41	10	254.55
Q6FI81	CIAPIN1	4	254.52
P42858	HTT	5	254.4
Q8WY64	MYLIP	4	252.27
O43583	DENR	4	251.92
Q9H0R3	TMEM222	2	251.85
O95376	ARIH2	7	251.48
Q5UIP0	RIF1	10	251.38
P41240	CSK	4	251.25
P31040	SDHA	3	250.76
O95999	BCL10	5	247.02
Q9UQ80	PA2G4	7	245.67
Q00325	SLC25A3	9	245.47
Q96JC1	VPS39	3	244.58
Q13490	BIRC2	7	242.53
Q71DI3	HIST2H3C	8	242.46
Q9NP64	ZCCHC17	4	242.44
Q6P1L5	FAM117B	5	241.25
P13667	PDIA4	6	241.17
Q9HAC8	UBTD1	3	239.58
O15162	PLSCR1	7	239.48
P08069	IGF1R	6	239.19
Q13435	SF3B2	8	239.06
P15822	HIVEP1	4	239.01
P38432	COIL	5	237.82
O95319	CELF2	4	237.45
P26641	EEF1G	8	237.31
P31749	AKT1	9	236.92
P60510	PPP4C	6	236.63
Q16665	HIF1A	7	236.19
Q9NRX4	PHPT1	2	236.07
P22303	ACHE	6	235.81
P60842	EIF4A1	6	234.79
Q96S52	PIGS	4	234.29
Q92841	DDX17	7	233.84
O60861	GAS7	5	233.61
P78545	ELF3	5	233
Q5T4B2	CERCAM	2	231.34
Q6ZRP7	QSOX2	5	230.71
P33076	CIITA	7	230.09
P10145	IL8	5	229.58
P26358	DNMT1	7	229.35
Q9P2H0	KIAA1377	7	229.15
Q8WUI4	HDAC7	7	226.65
O14744	PRMT5	5	226.32
P50502	ST13	4	225.33
P61160	ACTR2	5	224.73
P14778	IL1R1	2	224.38
Q9BXY8	BEX2	3	224.37
P25205	MCM3	6	223.92
Q99836	MYD88	4	222.87
P23284	PPIB	4	222.77
P56545	CTBP2	6	221.94
Q8IYS2	KIAA2013	5	221.59
Q13505	MTX1	3	221.47
Q13489	BIRC3	7	220.48
P33176	KIF5B	5	220.36
Q9HBE1	PATZ1	6	219.57
O75376	NCOR1	6	218.67
Q96NB3	ZNF830	10	218.27
O43837	IDH3B	5	217.78
P06753	TPM3	4	216.61
Q9UKM9	RALY	6	214.79
Q14839	CHD4	8	213.93
Q96GM5	SMARCD1	7	213.15
P51610	HCFC1	6	213.01
P36542	ATP5C1	3	211.79
Q15649	ZNHIT3	4	208.12
O15294	OGT	4	208.04
P12081	HARS	6	207.78
Q8NDN9	RCBTB1	6	205.61
Q96RR1	C10orf2	5	204.6
Q9NRD5	PICK1	4	204.26
P51531	SMARCA2	7	204.06
Q9Y383	LUC7L2	7	203.35
Q5TA50	GLTPD1	3	203.02
Q99814	EPAS1	7	202.84
P17980	PSMC3	7	201.74
Q16576	RBBP7	6	201.24
Q8TBK2	SETD6	3	200.67
Q5VY09	IER5	4	200.11
P60002	ELOF1	5	198.6
Q4KMP7	TBC1D10B	3	198.45
P33993	MCM7	5	198.01
O75533	SF3B1	8	196.69
Q2NL82	TSR1	9	196.06
P80188	LCN2	7	195.98
Q07954	LRP1	3	195.98
Q96RU7	TRIB3	5	195.65
Q96J02	ITCH	6	195.3
Q6PD74	AAGAB	3	193.44
O60476	MAN1A2	4	193.34
Q15370	TCEB2	5	192.57
Q9NPF4	OSGEP	6	191.81
O43236	2004-09-01	3	191.33
P37235	HPCAL1	4	190.02
Q13363	CTBP1	4	188.95
P35998	PSMC2	6	188.73
P14854	COX6B1	2	188.68
P51148	RAB5C	4	187.68
P04899	GNAI2	4	187.32
Q96NT3	GUCD1	3	186.01
P23508	MCC	10	183.22
P46109	CRKL	6	183.02
P61073	CXCR4	6	182.92
P09012	SNRPA	8	182.72
Q9NR96	TLR9	3	182.31
P49716	CEBPD	6	181.75
P62826	RAN	3	181.16
Q9UKR5	C14orf1	8	181.12
P04278	SHBG	6	180.15
P09619	PDGFRB	7	179.74
Q9BVJ6	UTP14A	5	178.89
Q9H7C9	AAMDC	3	177.23
P46379	BAG6	7	176.36
Q13123	IK	5	175.37
Q92945	KHSRP	6	173.04
Q9H8Y8	GORASP2	4	172.78
P48643	CCT5	7	172.55
Q96FX7	TRMT61A	3	172.49
O15355	PPM1G	6	172.16
Q8N6C5	IGSF1	3	171.62
Q9NX58	LYAR	8	171.6
P23258	TUBG1	2	171.1
Q12962	TAF10	5	170.62
P17947	SPI1	6	170.31
P25024	CXCR1	8	170.21
P48634	PRRC2A	4	170.05
P0CG47	UBB	6	169.86
Q8N6I1	EID2	6	169.24
Q99435	NELL2	5	169.03
Q9UHV2	SERTAD1	4	168.19
Q96FN4	CPNE2	5	167.92
Q9NWT8	AURKAIP1	5	167.65
P98179	RBM3	9	167.34
P03973	SLPI	5	167.18
Q99496	RNF2	6	166.51
P62714	PPP2CB	5	166.39
O43896	KIF1C	5	165.95
Q96RN5	MED15	6	165.07
Q96EZ8	MCRS1	5	163.95
Q8WV16	DCAF4	6	163.14
P31153	MAT2A	5	162.16
P30876	POLR2B	7	161.87
Q99832	CCT7	5	161.74
Q9H2U2	PPA2	2	161.7
Q96DB5	FAM82B	2	161.7
O00762	UBE2C	4	160.48
Q15008	PSMD6	7	159.97
P45973	CBX5	6	159.89
P27694	RPA1	5	159.68
P43034	PAFAH1B1	4	159.17
Q96T76	MMS19	10	157.37
Q9ULK4	MED23	6	156.86
P27695	APEX1	5	156.34
Q9NZ32	ACTR10	3	155.72
O43561	LAT	3	155.22
Q5BJD5	TMEM41B	3	155
P52597	HNRNPF	7	153.85
Q92831	KAT2B	6	153.75
P12757	SKIL	6	152.73
Q9UNM6	PSMD13	6	151.6
Q9UDY2	TJP2	3	151.55
Q01813	PFKP	5	151.28
P26572	MGAT1	3	151.25
Q13144	EIF2B5	3	150.02
Q99689	FEZ1	5	147.55
Q6P2Q9	PRPF8	6	146.9
O95071	UBR5	6	146.55
P33992	MCM5	5	146.55
Q13137	CALCOCO2	4	146.25
O43791	SPOP	4	145.94
Q9GZT8	NIF3L1	5	144.91
Q8WUM4	PDCD6IP	3	144.55
Q9H063	MAF1	4	143.78
P78362	SRPK2	8	142.1
O43451	MGAM	2	141.31
Q12830	BPTF	4	141.05
Q05516	ZBTB16	4	140.12
Q9HAW0	BRF2	8	139.81
Q00796	SORD	5	139.39
Q01201	RELB	6	138.96
O15217	GSTA4	3	138.81
P61244	MAX	6	137.44
Q15797	SMAD1	7	137.09
Q5RI15	COX20	2	136.96
Q14774	HLX	2	136.96
Q16769	QPCT	8	136.86
Q969G3	SMARCE1	4	136.6
P43686	PSMC4	6	135.82
Q5VT06	CEP350	4	135.24
Q9UKG1	APPL1	4	135.11
Q7L1Q6	BZW1	5	133.43
P08579	SNRPB2	5	133.41
Q5TAX3	ZCCHC11	6	133.28
P04049	RAF1	4	132.58
Q9P206	KIAA1522	3	132.38
P14859	POU2F1	5	132.17
O95630	STAMBP	3	132.1
Q8NFH8	REPS2	5	131.9
Q8IYX8	CEP57L1	3	131.43
Q15038	DAZAP2	4	131.21
Q14687	GSE1	4	131.13
O75312	ZNF259	4	131.05
P15927	RPA2	5	129
Q9UKV0	HDAC9	5	128.59
P55055	NR1H2	4	128.09
Q96CS4	ZNF689	6	127.99
P54257	HAP1	5	127.61
O14746	TERT	6	127.46
P22087	FBL	8	127.22
Q96TA2	YME1L1	4	126.94
Q96NB1	FOPNL	3	126.86
P45974	USP5	5	126.79
P54652	HSPA2	4	126.78
Q8NEM7	FAM48A	7	126.74
Q96JB3	HIC2	4	126.03
P29317	EPHA2	6	125.77
Q9H2F3	HSD3B7	2	125.77
P62263	RPS14	7	125.66
Q9P2W9	STX18	3	125.65
Q14145	KEAP1	4	125.56
Q15393	SF3B3	6	124.97
P17028	ZNF24	5	124.49
O15297	PPM1D	5	123.81
P57772	EEFSEC	3	123.59
Q9UET6	FTSJ1	6	121.95
P62333	PSMC6	8	121.42
P08246	ELANE	4	120.98
Q01658	DR1	4	120.69
P15374	UCHL3	4	120.47
Q9H204	MED28	6	120.41
Q9UNK0	STX8	3	119.62
P61218	POLR2F	8	119.56
Q9UHR5	SAP30BP	3	119.51
O75167	PHACTR2	7	118.59
P29372	MPG	7	117.9
Q07666	KHDRBS1	6	117.79
P19438	TNFRSF1A	6	117.07
Q08AM6	VAC14	3	117.01
P11586	MTHFD1	4	116.74
O43395	PRPF3	6	116.45
Q05209	PTPN12	4	116.09
O43290	SART1	7	115.63
P54252	ATXN3	5	115.45
Q15154	PCM1	6	115.12
P25791	LMO2	4	114.4
Q99759	MAP3K3	5	114.05
Q8WZ42	TTN	6	113.74
O43251	RBFOX2	4	113.53
O75815	BCAR3	6	113.51
P57075	UBASH3A	5	113.27
Q13838	DDX39B	6	112.72
P57682	KLF3	4	112.56
P62841	RPS15	6	111.86
P36873	PPP1CC	4	110.76
Q13627	DYRK1A	3	110.56
Q15645	TRIP13	5	110.25
P61769	B2M	5	109.87
O95166	GABARAP	3	108.18
Q16777	HIST2H2AC	4	107.67
Q13177	PAK2	6	107.32
P30519	HMOX2	4	106.05
P63167	DYNLL1	5	106
P31946	YWHAB	5	106
Q9C0D9	EPT1	3	105.78
P61088	UBE2N	6	105.69
O15145	ARPC3	4	105.66
P52907	CAPZA1	4	105.51
Q9UNL4	ING4	3	104.86
P23921	RRM1	4	104.7
P05386	RPLP1	7	104.43
P61604	HSPE1	4	104.28
O14978	ZNF263	5	104.2
Q0P6H9	TMEM62	5	104.02
Q8WX92	COBRA1	4	103.76
P31942	HNRNPH3	6	103.75
O14653	GOSR2	2	103.22
O43291	SPINT2	2	103.22
Q86YA3	C4orf21	2	103.22
Q6DN12	MCTP2	2	103.22
Q9NQE9	HINT3	2	103.22
Q7Z2F6	ZNF720	2	103.22
Q6P4A8	PLBD1	2	103.22
P19532	TFE3	6	101.82
Q9UKJ3	GPATCH8	3	101.48
O95967	EFEMP2	2	101.28
Q96JK2	DCAF5	4	101.13
O43187	IRAK2	4	100.92
Q04900	CD164	4	100.8
Q96D15	RCN3	2	100.8
Q9UBW7	ZMYM2	4	100.46
Q96EX1	C1orf212	3	100.32
Q9UBK5	HCST	3	100.19
P25789	PSMA4	6	99.65
Q9UPT5	EXOC7	3	99.13
Q9H6J7	C11orf49	4	99.08
Q05519	SRSF11	4	99.03
Q8TDI0	CHD5	3	98.49
Q9UGJ1	TUBGCP4	2	98.22
Q9H4L7	SMARCAD1	7	97.91
P17066	HSPA6	3	97.75
Q01081	U2AF1	7	97.44
Q9H1I8	ASCC2	5	97.44
Q9NQC3	RTN4	4	96.94
O00555	CACNA1A	5	96.92
Q99996	AKAP9	3	96.13
Q9Y617	PSAT1	3	96.09
Q03135	CAV1	4	95.88
Q5T200	ZC3H13	5	95.02
P11473	VDR	6	94.73
Q9BXW9	FANCD2	4	94.13
P04406	GAPDH	6	93.39
P16989	CSDA	5	93.23
Q32P28	LEPRE1	4	93.02
P57678	GEMIN4	6	92.27
O14862	AIM2	5	91.84
Q7L273	KCTD9	4	90.56
Q9NUH8	TMEM14B	5	90.44
Q9NWR8	CCDC109B	2	89.27
Q01664	TFAP4	6	89.12
Q16658	FSCN1	4	88.68
Q9Y3U8	RPL36	5	87.91
O43261	DLEU1	4	87.71
P09326	CD48	5	87.44
Q9NVA2	2011-09-01	4	87.23
Q9BSA4	TTYH2	4	87.14
P14316	IRF2	3	87.13
Q13422	IKZF1	5	87.03
Q13287	NMI	5	86.97
Q9Y2X0	MED16	5	86.81
O75594	PGLYRP1	3	86.7
P11387	TOP1	7	86.64
Q13233	MAP3K1	5	86.09
Q92785	DPF2	3	86.07
Q8IUD2	ERC1	5	86.02
P09493	TPM1	4	85.55
Q9Y3C7	MED31	5	85.38
P55786	NPEPPS	4	85.18
P26599	PTBP1	7	84.57
Q02447	SP3	4	84.34
O43829	ZFP161	3	84.08
P53396	ACLY	4	83.93
O94759	TRPM2	2	82.91
Q13643	FHL3	2	82.22
P14598	NCF1	4	82.05
O60341	KDM1A	4	81.47
O95757	HSPA4L	3	81.46
Q9H8M2	BRD9	2	81.04
P56192	MARS	4	80.85
P02775	PPBP	5	80.78
Q9Y5Q0	FADS3	2	80.75
P08631	HCK	6	80.52
Q8TDN6	BRIX1	2	80.49
P62910	RPL32	6	80.43
Q9HC24	TMBIM4	5	79.74
Q7L2H7	EIF3M	4	79.59
Q96SN8	CDK5RAP2	4	79.42
P49411	TUFM	6	79.33
P62834	RAP1A	3	78.95
O00141	SGK1	5	78.71
Q96JB5	CDK5RAP3	3	78.69
Q5SY16	NOL9	4	78.53
Q6ZMY3	SPOCD1	3	78.4
Q9NZD8	SPG21	2	78.4
Q08ER8	ZNF543	3	77.21
P40306	PSMB10	4	77.1
Q09161	NCBP1	6	77.06
P06729	CD2	3	77.05
Q49AR2	C5orf22	3	76.96
O95373	IPO7	4	76.84
Q12988	HSPB3	3	76.82
P62491	RAB11A	4	75.95
Q96T60	PNKP	6	75.24
Q9NP50	FAM60A	3	74.77
Q8IYH5	ZZZ3	2	74.7
P31939	ATIC	3	74.48
P10909	CLU	5	74.11
Q9BV97	ZNF747	3	74.01
P19387	POLR2C	5	73.62
Q9UQE7	SMC3	5	73.17
Q9NXE4	SMPD4	3	73.13
Q9ULZ3	PYCARD	3	72.88
Q15418	RPS6KA1	5	72.59
P29376	LTK	6	72.3
O75326	SEMA7A	5	72.28
Q7L590	MCM10	3	72.14
Q9BQ65	USB1	3	71.87
P20338	RAB4A	4	71.63
Q96KQ4	PPP1R13B	3	71.1
Q9NY61	AATF	3	70.55
P16455	MGMT	5	70.27
Q9NV56	MRGBP	4	70.13
Q6X4W1	NELF	5	70.12
Q16778	HIST2H2BE	3	70.07
P54259	ATN1	4	69.87
Q9BXP5	SRRT	5	69.83
Q8TF74	WIPF2	3	69.31
P40939	HADHA	4	69.23
Q9BVP2	GNL3	5	69.18
Q9Y6R4	MAP3K4	4	68.96
P42574	CASP3	5	68.41
Q6UUV7	CRTC3	4	68.24
Q12824	SMARCB1	5	67.87
Q9BYD1	MRPL13	3	67.57
P41250	GARS	3	67.09
Q8IXH7	TH1L	5	66.93
P52435	POLR2J	4	66.16
P47756	CAPZB	3	65.92
Q8IWV7	UBR1	5	65.73
P35580	MYH10	4	65.47
P31947	SFN	3	65.41
Q8IZP0	ABI1	5	65.15
Q14746	COG2	2	64.78
Q93062	RBPMS	3	64.63
P09936	UCHL1	3	64
Q9UGM6	WARS2	3	62.92
P02647	APOA1	3	62.72
O15143	ARPC1B	4	62.02
Q9BUF5	TUBB6	3	61.92
Q96QT6	PHF12	3	61.87
Q9GZT3	SLIRP	4	61.74
Q9Y463	DYRK1B	3	60.68
O14965	AURKA	5	60.58
Q9BX70	BTBD2	4	60.07
Q96BX8	MOB3A	3	59.82
P49736	MCM2	3	59.68
O15553	MEFV	2	59.44
Q9NUQ2	AGPAT5	3	59.4
Q12800	TFCP2	3	59.14
P78395	PRAME	6	59.06
P09661	SNRPA1	5	58.37
P63010	AP2B1	4	58.14
O15116	LSM1	4	58.12
O15519	CFLAR	3	58.05
Q13588	GRAP	5	57.88
Q15800	MSMO1	2	57.47
P36406	TRIM23	3	57.11
Q5JVS0	HABP4	2	57.02
P06737	PYGL	4	56.27
P17535	JUND	3	55.78
Q6ZVK8	NUDT18	4	55.7
P51116	FXR2	3	55.34
Q13432	UNC119	6	55.06
P50552	VASP	4	55.02
P35080	PFN2	3	54.96
O43516	WIPF1	3	54.86
Q9H7Z6	KAT8	4	54.61
O15498	YKT6	3	54.53
O60885	BRD4	3	53.97
P00491	PNP	2	53.52
O15389	SIGLEC5	3	53.39
P20339	RAB5A	3	52.96
P52655	GTF2A1	4	52.68
P05556	ITGB1	3	52.2
Q3MII6	TBC1D25	5	52.16
Q92994	BRF1	2	52.07
Q6Y7W6	GIGYF2	5	52
Q9NZL4	HSPBP1	3	51.91
O43741	PRKAB2	5	51.79
Q3V6T2	CCDC88A	3	51.79
Q14526	HIC1	3	51.28
O75365	PTP4A3	7	51.24
P05121	SERPINE1	2	51.18
P34897	SHMT2	4	50.95
P07237	P4HB	3	50.49
P49720	PSMB3	5	49.81
P51532	SMARCA4	4	49.67
Q9Y4E5	ZNF451	2	48.97
Q14C86	GAPVD1	4	48.77
P17931	LGALS3	3	48.56
Q9UJ83	HACL1	2	48.44
Q92597	NDRG1	4	48.22
Q9Y2X3	NOP58	6	47.63
P62330	ARF6	5	47.28
P06213	INSR	4	47.16
Q9NWW0	HCFC1R1	2	47
Q9Y3D2	MSRB2	4	46.95
Q7Z3B3	KANSL1	3	46.92
P15884	TCF4	4	46.52
Q38SD2	LRRK1	4	46.29
Q9H9B4	SFXN1	2	45.89
P62310	LSM3	3	45.77
P04216	THY1	3	45.58
P18510	IL1RN	4	45.08
O60828	PQBP1	3	44.29
Q13503	MED21	5	43.24
Q9Y4R8	TELO2	4	43.13
Q7Z695	ADCK2	2	42.99
Q6UN15	FIP1L1	3	42.88
Q9NXR1	NDE1	4	42.75
Q9Y6E2	BZW2	2	42.64
Q9Y2F9	BTBD3	2	41.97
Q9ULF5	SLC39A10	2	41.97
Q9H115	NAPB	2	41.97
Q96SK2	TMEM209	2	41.97
Q9H1P3	OSBPL2	2	41.97
Q6P280	ZNF529	2	41.97
A5YM69	ARHGEF35	2	41.97
O00154	ACOT7	2	41.88
Q00169	PITPNA	2	41.64
P02766	TTR	4	41.43
P48378	RFX2	3	41.43
P02792	FTL	2	41.43
P28062	PSMB8	4	41.35
Q9UKY1	ZHX1	4	41.32
P12830	CDH1	5	41.14
P13798	APEH	2	40.95
P19012	KRT15	4	40.85
Q6YN16	HSDL2	2	40.46
A5PLN9	C5orf44	2	40.46
P56962	STX17	2	40.46
Q9HAB8	PPCS	2	40.46
P35913	PDE6B	2	40.33
Q9Y3C6	PPIL1	3	39.96
Q96QK1	VPS35	3	39.93
Q13261	IL15RA	5	39.39
P06733	ENO1	3	38.7
P60981	DSTN	4	38.53
P60604	UBE2G2	5	38.36
Q8WYH8	ING5	3	38.23
Q9BZZ5	API5	3	37.69
Q9UNZ2	NSFL1C	4	37.61
Q6ZN18	AEBP2	3	37.28
O75716	STK16	3	36.59
Q9H307	PNN	3	36.05
Q9NRL3	STRN4	4	35.95
O14717	TRDMT1	3	35.82
P63244	GNB2L1	3	35.81
Q96JN8	NEURL4	3	35.62
P05106	ITGB3	4	35.52
Q15819	UBE2V2	5	35.3
P13727	PRG2	2	34.81
O75674	TOM1L1	4	34.79
Q14194	CRMP1	4	34.73
Q6YP21	CCBL2	4	34.56
Q13133	NR1H3	3	34.24
Q8TEK3	DOT1L	3	33.72
P04843	RPN1	3	33.69
Q8N2U0	C17orf61	2	33.66
P43403	ZAP70	3	33.49
Q8NHM5	KDM2B	3	33.36
Q00403	GTF2B	4	33.05
Q7L311	ARMCX2	2	32.95
Q8IWZ3	ANKHD1	2	32.91
Q8NEJ9	NGDN	2	32.5
P02765	AHSG	2	31.93
O76071	CIAO1	5	31.85
P01111	NRAS	3	31.77
O75529	TAF5L	2	31.6
O14737	PDCD5	2	31.58
Q9UN30	SCML1	2	31.45
Q13045	FLII	3	31.12
P08833	IGFBP1	3	30.91
Q04864	REL	3	30.82
Q00534	CDK6	3	30.73
P61513	RPL37A	6	30.66
Q9UNS2	COPS3	3	30.36
Q9NSU2	TREX1	2	30.15
Q92569	PIK3R3	2	30.12
O43639	NCK2	3	30.04
P68366	TUBA4A	3	29.99
P46779	RPL28	3	29.71
Q9UGH3	SLC23A2	2	29.46
Q92804	TAF15	4	29.43
Q6P9B9	INTS5	3	29.31
Q9HC36	RNMTL1	3	29.19
Q96DN6	MBD6	2	28.48
O94868	FCHSD2	2	27.48
P21675	TAF1	3	27.46
Q9UQC2	GAB2	4	27.04
P07737	PFN1	2	26.91
Q70EL1	USP54	2	26.84
Q8IX03	WWC1	3	26.57
Q99798	ACO2	2	26.43
P36954	POLR2I	3	26.3
O75843	AP1G2	2	26.14
Q9H7E9	C8orf33	4	25.94
Q86XP3	DDX42	3	25.83
Q9NVP4	DZANK1	2	25.74
Q13561	DCTN2	4	25.6
P48552	NRIP1	3	25.4
Q96MT8	CEP63	2	25.28
Q93045	STMN2	2	25.07
Q9NYH9	UTP6	2	25.07
P17017	ZNF14	2	24.79
Q14699	RFTN1	2	24.79
Q02040	AKAP17A	3	24.68
Q6P1J9	CDC73	3	24.63
O15525	MAFG	3	24.57
Q9Y5U9	IER3IP1	2	24.37
Q96CX2	KCTD12	2	24.29
P42166	TMPO	3	23.73
P57721	PCBP3	2	23.53
Q14247	CTTN	3	23.37
P37268	FDFT1	3	23.12
Q92598	HSPH1	2	23.1
P19525	EIF2AK2	2	23.1
Q9Y5V3	MAGED1	4	22.94
O75575	CRCP	5	22.72
Q9GZR7	DDX24	3	22.59
O95619	YEATS4	2	22.53
Q9NQ35	NRIP3	2	22.35
Q6VMQ6	ATF7IP	3	22.32
Q92997	DVL3	3	22.31
Q9UHA4	LAMTOR3	3	21.85
Q9H5V7	IKZF5	2	21.84
Q07157	TJP1	4	21.78
P57081	WDR4	3	21.58
P30154	PPP2R1B	4	21.54
P49005	POLD2	3	21.54
P25942	CD40	3	21.49
Q96KB5	PBK	3	21.44
P23193	TCEA1	3	21.3
P08962	CD63	2	21.14
Q14152	EIF3A	3	20.86
Q6ZU15	2014-09-01	4	20.72
Q14596	NBR1	2	20.69
Q52LJ0	FAM98B	3	20.46
Q9H9D4	ZNF408	2	20.36
O75525	KHDRBS3	3	20.23
Q9Y3M9	ZNF337	2	20.19
P78310	CXADR	3	20.14
Q9UJX6	ANAPC2	2	19.72
Q969K4	ABTB1	3	19.66
Q7L804	RAB11FIP2	2	19.25
Q6IB77	GLYAT	2	19.18
O15067	PFAS	3	19.06
Q9Y576	ASB1	3	18.88
Q9UBC3	DNMT3B	4	18.81
Q9Y620	RAD54B	3	18.76
P15924	DSP	3	18.62
Q8WXE9	STON2	2	18.59
P08476	INHBA	2	18.49
Q9H8T0	AKTIP	2	18.03
P16471	PRLR	3	17.96
P04792	HSPB1	3	17.63
Q9Y572	RIPK3	3	17.43
O95256	IL18RAP	2	17.29
P35968	KDR	3	16.63
O60285	NUAK1	2	16.56
P05108	CYP11A1	2	16.4
O15169	AXIN1	3	16.38
Q8IXI1	RHOT2	2	16.38
O00410	IPO5	2	16.17
P05186	ALPL	3	16.16
Q16270	IGFBP7	2	16.12
P56937	HSD17B7	2	15.72
Q9UHL9	GTF2IRD1	2	15.62
O60383	GDF9	3	15.6
O75832	PSMD10	2	15.42
P51659	HSD17B4	2	15.41
Q8N8E2	ZNF513	2	15.34
Q9HCM9	TRIM39	3	15.25
Q8IXJ6	SIRT2	4	14.73
Q96LK0	CEP19	2	14.72
P62487	POLR2G	4	14.68
Q00005	PPP2R2B	2	14.61
O75334	PPFIA2	2	14.56
P48745	NOV	2	14.46
Q9Y2Q3	GSTK1	4	14.34
Q8NBJ4	GOLM1	3	14.29
Q9Y6X1	SERP1	2	14.16
Q13231	CHIT1	2	14.09
Q7Z2X4	PID1	2	13.82
Q8WWV3	RTN4IP1	2	13.8
Q9BQ39	DDX50	2	13.79
Q8IXI2	RHOT1	2	13.77
Q9UNN8	PROCR	2	13.26
O75822	EIF3J	2	13.25
Q03164	MLL	2	12.65
Q8IYT8	ULK2	3	12.54
Q9P0U4	CXXC1	2	12.45
Q96QU8	XPO6	2	12.22
Q9BRP4	PAAF1	4	12.21
Q9NS73	MBIP	2	11.94
Q13438	OS9	3	11.73
Q9H871	RMND5A	2	11.48
Q7L190	DPPA4	2	11.45
P02788	LTF	2	11.28
Q9NX18	SDHAF2	2	11.27
P08727	KRT19	2	11.27
Q9BY11	PACSIN1	2	11.1
Q9NNZ3	DNAJC4	2	10.83
O75688	PPM1B	2	10.06
O60504	SORBS3	2	10.02
Q9BQY4	RHOXF2	2	10.02
Q9Y3D6	FIS1	2	9.86
P04198	MYCN	2	9.71
Q9NVR0	KLHL11	2	9.66
Q6P4Q7	CNNM4	2	9.66
Q8IY47	KBTBD2	2	9.66
Q96EV8	DTNBP1	2	9.55
Q8WXI2	CNKSR2	2	9.3
Q4VCS5	AMOT	3	9.29
Q8N653	LZTR1	3	9.07
P05060	CHGB	2	9.04
P06858	LPL	2	8.95
Q9Y5P4	COL4A3BP	2	8.93
P53602	MVD	2	8.91
Q86XK2	FBXO11	2	8.84
Q6ICC9	LDOC1L	2	8.51
P15848	ARSB	3	8.15
O14867	BACH1	2	8.15
O95084	PRSS23	3	7.83
P06132	UROD	2	7.78
O00629	KPNA4	2	7.71
Q96KQ7	EHMT2	2	7.69
Q9UHF0	TAC3	2	7.58
Q7Z7J5	DPPA2	2	7.47
P04818	TYMS	2	7.3
Q9BWF3	RBM4	2	7.24
P35250	RFC2	2	7.1
P12724	RNASE3	2	7.09
Q969Q5	RAB24	2	7
Q8N806	UBR7	2	6.86
Q99598	TSNAX	2	6.71
Q9UH77	KLHL3	3	6.46
Q5T5M9	CCNJ	2	6.36
Q9NQT4	EXOSC5	2	6.35
P23511	NFYA	2	6.17
Q9UL45	BLOC1S6	2	6.14
P49006	MARCKSL1	2	6.03
Q9P1U1	ACTR3B	2	6.02
Q9UN86	G3BP2	3	5.81
Q8IZ69	TRMT2A	2	5.74
Q96KM6	ZNF512B	2	5.65
P49703	ARL4D	2	5.36
Q9H0T7	RAB17	2	5.35
Q9UH73	EBF1	2	5.25
Q9Y6J8	STYXL1	2	4.42
Q9NYQ6	CELSR1	2	4.26
O60238	BNIP3L	2	4.22
P53365	ARFIP2	2	3.94
Q1ZZU3	SWI5	2	3.68
P62952	BLCAP	2	3.51
Q8TAF7	ZNF461	2	3.13
O95897	OLFM2	2	2.94
O94817	ATG12	2	2.88
Q9NZN8	CNOT2	2	2.58
Q9UIG0	BAZ1B	2	2.34
Q8IWL1	SFTPA2	2	2.24
P41217	CD200	3	2.17
Q9C0A0	CNTNAP4	2	2.06
Q9GZS1	POLR1E	2	1.98
Q8IYF3	TEX11	2	1.86
Q66K64	DCAF15	2	0.74
O43613	HCRTR1	2	0.69
Q5F1R6	DNAJC21	2	0
Q9UGI9	PRKAG3	2	0
Q969X2	ST6GALNAC6	2	0
P51826	AFF3	2	0
Q9NV31	IMP3	1	0
Q8N554	ZNF276	1	0
Q9HB19	PLEKHA2	1	0
Q969R8	ITFG2	1	0
P54845	NRL	1	0
P19440	GGT1	1	0
Q86XT2	VPS37D	1	0
Q13478	IL18R1	1	0
Q8TAZ6	CMTM2	1	0
Q8N184	ZNF567	1	0
Q68DE3	KIAA2018	1	0
Q86U90	YRDC	1	0
P07998	RNASE1	1	0
Q9NWZ5	UCKL1	1	0
O00241	SIRPB1	1	0
O95633	FSTL3	1	0
O43820	HYAL3	1	0
Q9HCX3	ZNF304	1	0
Q9Y5R8	TRAPPC1	1	0
Q99678	GPR20	1	0
Q86XD8	ZFAND4	1	0
P22748	CA4	1	0
Q96IZ2	ADTRP	1	0
P50151	GNG10	1	0
Q0VDI3	C5orf28	1	0
Q96C74	ROPN1L	1	0
Q96MW7	TIGD1	1	0
P98173	FAM3A	1	0
Q96N20	ZNF75A	1	0
Q9H6P5	TASP1	1	0
Q86V25	VASH2	1	0
Q8N4Y2	EFCAB4A	1	0
Q6P9H5	GIMAP6	1	0
Q6U7Q0	ZNF322	1	0
Q7Z6V5	ADAT2	1	0
Q8TDX6	CSGALNACT1	1	0
Q92696	RABGGTA	1	0
Q8TDQ7	GNPDA2	1	0
P62891	RPL39	1	0
Q9Y5Z9	UBIAD1	1	0
Q96MY1	C20orf112	1	0
Q67FW5	B3GNTL1	1	0
Q8IUR6	CREBRF	1	0
Q96BW1	UPRT	1	0
P42898	MTHFR	1	0
Q9Y4H4	GPSM3	1	0
Q9Y694	SLC22A7	1	0
P80511	S100A12	1	0
Q9C075	KRT23	1	0
Q969S6	TMEM203	1	0
O43920	NDUFS5	1	0
Q9H246	C1orf21	1	0
Q6P4D5	FAM122C	1	0
Q9BXS9	SLC26A6	1	0
Q9BV87	CNPPD1	1	0
Q9H892	TTC12	1	0
Q5T9C2	FAM102A	1	0
Q9NVV5	AIG1	1	0
Q8ND04	SMG8	1	0
Q9H106	SIRPD	1	0
Q9GZK4	OR2H1	1	0
Q9BV29	C15orf57	1	0
Q9C0B9	ZCCHC2	1	0
Q96B42	TMEM18	1	0
Q8NCR0	B3GALNT2	1	0
Q7Z340	ZNF551	1	0
Q8IXM6	NRM	1	0
Q9BRQ3	NUDT22	1	0
Q0VAQ4	SMAGP	1	0
Q8NEK5	ZNF548	1	0
P51795	CLCN5	1	0
Q8N3A8	PARP8	1	0
O43760	SYNGR2	1	0
A4D1U4	KIAA1147	1	0
Q9Y548	YIPF1	1	0
Q9Y5A6	ZSCAN21	1	0
Q9NS84	CHST7	1	0
Q9NWD9	BEX4	1	0
Q9Y255	PRELID1	1	0
Q9UL36	ZNF236	1	0
Q7Z3V5	ZNF571	1	0
Q86T03	TMEM55B	1	0
O15165	LDLRAD4	1	0
Q3KP31	ZNF791	1	0
B7ZBB8	PPP1R3G	1	0
Q6P1M9	ARMCX5	1	0
Q8IWA5	SLC44A2	1	0
Q587I9	SFT2D3	1	0
Q3LIE5	ADPRM	1	0
Q6P5W5	SLC39A4	1	0
P98169	ZXDB	1	0
Q8NCY6	MSANTD4	1	0
O95825	CRYZL1	1	0
Q96T83	SLC9A7	1	0
A1KXE4	FAM168B	1	0
Q96FZ5	CMTM7	1	0
Q8WV83	SLC35F5	1	0
P18405	SRD5A1	1	0
O60906	SMPD2	1	0
A0AVI4	TMEM129	1	0
Q5T2D3	OTUD3	1	0
Q96DB9	FXYD5	1	0
Q8N2H4	SYS1	1	0
Q0P5N6	ARL16	1	0
Q8IVL6	LEPREL2	1	0
Q6NSJ2	PHLDB3	1	0
Q9UJ99	CDH22	1	0
Q6BDS2	UHRF1BP1	1	0
P10072	HKR1	1	0
Q96N64	PWWP2A	1	0
Q5T7W0	ZNF618	1	0
