# Supplementary material for: Gene expression profiling in blood from cerebral malaria patients and mild malaria patients living in Senegal
Source: BMC Med Genomics. 2019 Oct 30;12:148. doi: 10.1186/s12920-019-0599-z (PMC6821028; doi:10.1186/s12920-019-0599-z)
Supplement: Supplementary file 5 — Additional file 5: Table S4. Enriched Reactome and KEGG pathways for MM vs CM vs NCM and MM vs CM analyses. [file 12920_2019_599_MOESM5_ESM.xls]

## Sheet: PPI_Enrich_Anova_MMvsCMvsNCM
Enriched Reactome and KEGG pathways for CM vs CM vs NCM analysis
Pathway from Reactome database	Total	Expected	Hits	P value	FDR		Pathway from Kegg database	Total	Expected	Hits	P value	FDR
Immune System	1140	70.7	136	4.47e-16	6.27e-13		Chronic myeloid leukemia	73	5.19	31	1.71e-17	3.57e-15
Apoptosis	158	9.82	40	5.09e-15	3.57e-12		Pathways in cancer	310	22.1	66	3.29e-17	3.57e-15
Disease	945	58.7	116	2.48e-14	1.16e-11		Prostate cancer	87	6.19	32	7.81e-16	5.65e-14
Signaling by the B Cell Receptor (BCR)	199	12.4	44	4.15e-14	1.45e-11		Epstein-Barr virus infection	91	6.48	27	5.43e-11	2.94e-09
Constitutive Signaling by NOTCH1 HD+PEST Domain Mutants	52	3.23	21	8.98e-13	2.52e-10		ErbB signaling pathway	87	6.19	26	1.05e-10	4.55e-09
Adaptive Immune System	654	40.6	87	1.33e-12	3.12e-10		Neurotrophin signaling pathway	123	8.75	31	1.98e-10	7.16e-09
Constitutive Signaling by NOTCH1 PEST Domain Mutants	59	3.67	22	1.75e-12	3.51e-10		Bacterial invasion of epithelial cells	56	3.98	20	4.68e-10	1.45e-08
Downstream Signaling Events Of B Cell Receptor (BCR)	173	10.8	38	3.14e-12	5.5e-10		Hepatitis C	100	7.12	27	5.87e-10	1.59e-08
Activation of NF-kappaB in B Cells	66	4.1	22	2.37e-11	3.69e-09		Pancreatic cancer	69	4.91	22	7.63e-10	1.84e-08
Signaling by NOTCH1 t(7;9)(NOTCH1:M1580_K2555) Translocation Mutant	74	4.6	23	4.21e-11	3.69e-09		Notch signaling pathway	47	3.34	18	9.49e-10	2.06e-08
Signaling by NOTCH1 in Cancer	74	4.6	23	4.21e-11	3.69e-09		Toxoplasmosis	93	6.62	25	2.9e-09	5.72e-08
Signaling by NOTCH1 PEST Domain Mutants in Cancer	74	4.6	23	4.21e-11	3.69e-09		Glioma	65	4.62	20	9.3e-09	1.57e-07
FBXW7 Mutants and NOTCH1 in Cancer	74	4.6	23	4.21e-11	3.69e-09		T cell receptor signaling pathway	98	6.97	25	9.42e-09	1.57e-07
Signaling by NOTCH1 HD Domain Mutants in Cancer	74	4.6	23	4.21e-11	3.69e-09		HTLV-I infection	199	14.2	37	3.1e-08	4.81e-07
Signaling by NOTCH1 HD+PEST Domain Mutants in Cancer	74	4.6	23	4.21e-11	3.69e-09		Focal adhesion	200	14.2	37	3.57e-08	4.87e-07
Signaling by NOTCH1	74	4.6	23	4.21e-11	3.69e-09		Osteoclast differentiation	119	8.47	27	3.59e-08	4.87e-07
Signaling by EGFR in Cancer	181	11.2	37	5.87e-11	4.84e-09		Colorectal cancer	49	3.49	16	1.16e-07	1.48e-06
Innate Immune System	521	32.4	71	7.84e-11	6.11e-09		Chagas disease (American trypanosomiasis)	89	6.33	22	1.39e-07	1.67e-06
Signaling by ERBB4	152	9.45	33	1.26e-10	9.31e-09		Acute myeloid leukemia	57	4.06	17	2.07e-07	2.37e-06
Gene Expression	1090	67.5	117	1.71e-10	1.17e-08		Chemokine signaling pathway	189	13.4	34	2.7e-07	2.93e-06
Signaling by EGFR	179	11.1	36	1.76e-10	1.17e-08		Endocytosis	101	7.19	23	3.59e-07	3.71e-06
Signalling by NGF	290	18	48	1.98e-10	1.26e-08		Shigellosis	47	3.34	15	4.1e-07	4.05e-06
Signaling by Interleukins	116	7.21	28	2.5e-10	1.53e-08		Small cell lung cancer	80	5.69	20	4.3e-07	4.06e-06
NOTCH1 Intracellular Domain Regulates Transcription	50	3.11	18	3.79e-10	2.22e-08		B cell receptor signaling pathway	75	5.34	19	6.75e-07	6.1e-06
HIV Infection	214	13.3	39	6.44e-10	3.61e-08		Apoptosis	83	5.91	20	8.15e-07	7.08e-06
p53-Dependent G1/S DNA damage checkpoint	59	3.67	19	1.1e-09	5.7e-08		Endometrial cancer	44	3.13	14	1.05e-06	8.78e-06
p53-Dependent G1 DNA Damage Response	59	3.67	19	1.1e-09	5.7e-08		Herpes simplex infection	103	7.33	22	2.08e-06	1.67e-05
Stabilization of p53	54	3.36	18	1.61e-09	8.08e-08		Renal cell carcinoma	60	4.27	16	2.52e-06	1.95e-05
G1/S DNA Damage Checkpoints	62	3.85	19	2.83e-09	1.37e-07		Influenza A	107	7.61	22	4.06e-06	3.04e-05
Autodegradation of the E3 ubiquitin ligase COP1	53	3.29	17	9.03e-09	4.15e-07		NOD-like receptor signaling pathway	49	3.49	14	4.45e-06	3.16e-05
Signaling by FGFR in disease	178	11.1	33	9.18e-09	4.15e-07		Cell cycle	124	8.82	24	4.52e-06	3.16e-05
Signaling by NOTCH	95	5.9	23	9.82e-09	4.3e-07		Insulin signaling pathway	137	9.75	25	8.57e-06	5.81e-05
Regulation of mRNA Stability by Proteins that Bind AU-rich Elements	88	5.47	22	1.1e-08	4.65e-07		Non-small cell lung cancer	52	3.7	14	9.58e-06	6.3e-05
Cytokine Signaling in Immune system	286	17.8	44	1.24e-08	4.98e-07		Melanoma	68	4.84	16	1.46e-05	9.32e-05
Destabilization of mRNA by AUF1 (hnRNP D0)	54	3.36	17	1.24e-08	4.98e-07		Adherens junction	70	4.98	16	2.16e-05	0.000134
Regulation of activated PAK-2p34 by proteasome mediated degradation	48	2.98	16	1.33e-08	5.18e-07		Salmonella infection	72	5.12	16	3.14e-05	0.000189
Downstream signal transduction	163	10.1	31	1.41e-08	5.33e-07		Cytosolic DNA-sensing pathway	20	1.42	8	3.57e-05	0.000209
RIP-mediated NFkB activation via DAI	11	0.684	8	2.92e-08	1.08e-06		RIG-I-like receptor signaling pathway	49	3.49	12	0.000115	0.000653
Degradation of beta-catenin by the destruction complex	65	4.04	18	4.38e-08	1.51e-06		Bladder cancer	29	2.06	9	0.000117	0.000653
Signaling by Wnt	65	4.04	18	4.38e-08	1.51e-06		Progesterone-mediated oocyte maturation	80	5.69	16	0.000122	0.00066
Signaling by FGFR	162	10.1	30	4.58e-08	1.51e-06		Fc gamma R-mediated phagocytosis	97	6.9	18	0.000128	0.00068
Processing of Capped Intron-Containing Pre-mRNA	119	7.4	25	4.8e-08	1.51e-06		Jak-STAT signaling pathway	99	7.04	18	0.000169	0.000861
Ubiquitin Mediated Degradation of Phosphorylated Cdc25A	52	3.23	16	4.85e-08	1.51e-06		Regulation of actin cytoskeleton	182	13	27	0.000171	0.000861
p53-Independent DNA Damage Response	52	3.23	16	4.85e-08	1.51e-06		Leukocyte transendothelial migration	108	7.68	19	0.000175	0.000861
p53-Independent G1/S DNA damage checkpoint	52	3.23	16	4.85e-08	1.51e-06		Epithelial cell signaling in Helicobacter pylori infection	37	2.63	10	0.000179	0.000861
Regulation of Apoptosis	59	3.67	17	5.48e-08	1.67e-06		Transcriptional misregulation in cancer	19	1.35	7	0.000207	0.000962
TRAF6 mediated NF-kB activation	16	0.994	9	9.84e-08	2.93e-06		MAPK signaling pathway	265	18.9	35	0.000208	0.000962
mRNA Splicing	115	7.15	24	1.02e-07	2.93e-06		Legionellosis	40	2.85	10	0.000358	0.00162
mRNA Splicing - Major Pathway	115	7.15	24	1.02e-07	2.93e-06		Adipocytokine signaling pathway	63	4.48	13	0.000382	0.00169
Vif-mediated degradation of APOBEC3G	55	3.42	16	1.17e-07	3.28e-06		Protein processing in endoplasmic reticulum	129	9.18	20	0.000676	0.00293
Signaling by SCF-KIT	142	8.83	27	1.25e-07	3.44e-06		VEGF signaling pathway	76	5.41	14	0.000776	0.0033
Ubiquitin-dependent degradation of Cyclin D1	49	3.05	15	1.38e-07	3.59e-06		p53 signaling pathway	68	4.84	13	0.000826	0.00345
CDK-mediated phosphorylation and removal of Cdc6	49	3.05	15	1.38e-07	3.59e-06		Pertussis	52	3.7	11	0.000858	0.00351
Ubiquitin-dependent degradation of Cyclin D	49	3.05	15	1.38e-07	3.59e-06		Dorso-ventral axis formation	12	0.854	5	0.000923	0.00371
ER-Phagosome pathway	63	3.92	17	1.59e-07	4.04e-06		Toll-like receptor signaling pathway	97	6.9	16	0.00118	0.00464
Vpu mediated degradation of CD4	50	3.11	15	1.87e-07	4.67e-06		Regulation of autophagy	8	0.569	4	0.0014	0.00543
DAI mediated induction of type I IFNs	13	0.808	8	2.04e-07	5.01e-06		Aldosterone-regulated sodium reabsorption	34	2.42	8	0.00213	0.00811
Signaling by ERBB2	164	10.2	29	2.19e-07	5.3e-06		RNA transport	126	8.97	18	0.00318	0.0119
EGFR downregulation	27	1.68	11	2.47e-07	5.77e-06		mTOR signaling pathway	45	3.2	9	0.00377	0.0139
Integrin alphaIIb beta3 signaling	27	1.68	11	2.47e-07	5.77e-06		Measles	102	7.26	15	0.00521	0.0188
TAK1 activates NFkB by phosphorylation and activation of IKKs complex	22	1.37	10	2.54e-07	5.84e-06		Tuberculosis	174	12.4	22	0.00546	0.0194
TCR signaling	65	4.04	17	2.6e-07	5.89e-06		TGF-beta signaling pathway	84	5.98	13	0.00586	0.0205
Developmental Biology	417	25.9	53	2.86e-07	6.36e-06		Fc epsilon RI signaling pathway	75	5.34	12	0.0061	0.021
Regulated proteolysis of p75NTR	10	0.622	7	3.48e-07	7.55e-06		Carbohydrate digestion and absorption	18	1.28	5	0.007	0.0237
mRNA Processing	140	8.7	26	3.5e-07	7.55e-06		Leishmaniasis	51	3.63	9	0.00887	0.0294
SHC-related events triggered by IGF1R	18	1.12	9	3.74e-07	7.94e-06		Vibrio cholerae infection	19	1.35	5	0.00896	0.0294
NGF signalling via TRKA from the plasma membrane	207	12.9	33	3.96e-07	8.29e-06		Gap junction	89	6.33	13	0.00955	0.0309
Host Interactions of HIV factors	141	8.76	26	4.05e-07	8.35e-06		Thyroid cancer	28	1.99	6	0.0123	0.0391
RIG-I/MDA5 mediated induction of IFN-alpha/beta pathways	67	4.16	17	4.19e-07	8.51e-06		Prion diseases	21	1.49	5	0.0139	0.0438
SCF-beta-TrCP mediated degradation of Emi1	53	3.29	15	4.36e-07	8.73e-06		Cholinergic synapse	95	6.76	13	0.0161	0.05
Signaling by PDGF	189	11.7	31	4.75e-07	9.38e-06		Oocyte meiosis	108	7.68	14	0.0199	0.0608
Cytosolic sensors of pathogen-associated DNA	19	1.18	9	6.71e-07	1.29e-05		Alzheimer's disease	49	3.49	8	0.0208	0.0628
Signaling by constitutively active EGFR	19	1.18	9	6.71e-07	1.29e-05		Long-term depression	70	4.98	10	0.025	0.0744
Cross-presentation of soluble exogenous antigens (endosomes)	48	2.98	14	7.08e-07	1.34e-05		Alcoholism	166	11.8	19	0.0254	0.0744
TRAF6 Mediated Induction of proinflammatory cytokines	62	3.85	16	7.18e-07	1.34e-05		Melanogenesis	101	7.19	13	0.0257	0.0744
Fcgamma receptor (FCGR) dependent phagocytosis	86	5.35	19	8.95e-07	1.65e-05		Cocaine addiction	43	3.06	7	0.0303	0.0864
SHC1 events in EGFR signaling	15	0.932	8	9.11e-07	1.66e-05		Viral myocarditis	26	1.85	5	0.0337	0.0949
Regulation of ornithine decarboxylase (ODC)	49	3.05	14	9.36e-07	1.68e-05		Pathogenic Escherichia coli infection	35	2.49	6	0.0348	0.0967
CDT1 association with the CDC6:ORC:origin complex	57	3.54	15	1.22e-06	2.17e-05		Wnt signaling pathway	144	10.2	16	0.0483	0.133
SCF(Skp2)-mediated degradation of p27/p21	58	3.6	15	1.56e-06	2.73e-05
DAP12 signaling	164	10.2	27	2.47e-06	4.23e-05
TRAF6 mediated induction of NFkB and MAP kinases upon TLR7/8 or 9 activation	76	4.72	17	2.82e-06	4.76e-05
Switching of origins to a post-replicative state	69	4.29	16	3.35e-06	5.51e-05
Orc1 removal from chromatin	69	4.29	16	3.35e-06	5.51e-05
Toll Like Receptor 7/8 (TLR7/8) Cascade	77	4.79	17	3.42e-06	5.51e-05
MyD88 dependent cascade initiated on endosome	77	4.79	17	3.42e-06	5.51e-05
Regulation of actin dynamics for phagocytic cup formation	62	3.85	15	3.87e-06	6.16e-05
Antigen processing-Cross presentation	78	4.85	17	4.12e-06	6.49e-05
NF-kB is activated and signals survival	13	0.808	7	4.22e-06	6.57e-05
Downstream signaling of activated FGFR	150	9.32	25	4.68e-06	7.21e-05
TRIF-mediated TLR3/TLR4 signaling	87	5.41	18	4.73e-06	7.21e-05
Assembly of the pre-replicative complex	63	3.92	15	4.79e-06	7.22e-05
Toll Like Receptor 9 (TLR9) Cascade	79	4.91	17	4.96e-06	7.3e-05
Removal of licensing factors from origins	71	4.41	16	5e-06	7.3e-05
Regulation of DNA replication	71	4.41	16	5e-06	7.3e-05
MyD88-independent cascade	88	5.47	18	5.61e-06	8.03e-05
Toll Like Receptor 3 (TLR3) Cascade	88	5.47	18	5.61e-06	8.03e-05
DAP12 interactions	182	11.3	28	6.29e-06	8.91e-05
Platelet Aggregation (Plug Formation)	36	2.24	11	6.83e-06	9.57e-05
Hemostasis	511	31.8	57	7.16e-06	9.87e-05
Activation of BH3-only proteins	24	1.49	9	7.18e-06	9.87e-05
Cyclin E associated events during G1/S transition	65	4.04	15	7.25e-06	9.87e-05
GRB2 events in EGFR signaling	14	0.87	7	7.98e-06	0.000108
Toll Like Receptor 10 (TLR10) Cascade	74	4.6	16	8.84e-06	0.000115
Toll Like Receptor 5 (TLR5) Cascade	74	4.6	16	8.84e-06	0.000115
MyD88 cascade initiated on plasma membrane	74	4.6	16	8.84e-06	0.000115
Cyclin A:Cdk2-associated events at S phase entry	66	4.1	15	8.86e-06	0.000115
Signalling to ERKs	37	2.3	11	9.18e-06	0.000118
SHC1 events in ERBB2 signaling	25	1.55	9	1.06e-05	0.000135
Cdc20:Phospho-APC/C mediated degradation of Cyclin A	76	4.72	16	1.27e-05	0.000159
APC/C:Cdc20 mediated degradation of mitotic proteins	76	4.72	16	1.27e-05	0.000159
Prolonged ERK activation events	20	1.24	8	1.35e-05	0.000168
SHC-mediated signalling	15	0.932	7	1.42e-05	0.00017
NRIF signals cell death from the nucleus	15	0.932	7	1.42e-05	0.00017
GRB2:SOS provides linkage to MAPK signaling for Intergrins	15	0.932	7	1.42e-05	0.00017
p130Cas linkage to MAPK signaling for integrins	15	0.932	7	1.42e-05	0.00017
Activation of APC/C and APC/C:Cdc20 mediated degradation of mitotic proteins	77	4.79	16	1.51e-05	0.000179
Synthesis of DNA	95	5.9	18	1.72e-05	0.000203
APC/C:Cdc20 mediated degradation of Securin	71	4.41	15	2.26e-05	0.000265
Platelet activation signaling and aggregation	220	13.7	33	1.64e-06	2.84e-05

## Sheet: PPI_Enrich_Anova_MMvsCM
Enriched Reactome and KEGG pathways for CM vs CM analysis
Pathway	Total	Expected	Hits	P value	FDR		Pathway	Total	Expected	Hits	P value	FDR
Gene Expression	1090	116	202	5.06e-18	7.09e-15		Pathways in cancer	310	35	87	2.35e-17	5.1e-15
Immune System	1140	122	207	2.41e-17	1.69e-14		Chronic myeloid leukemia	73	8.24	36	4.01e-16	4.35e-14
HIV Infection	214	22.9	65	8.31e-16	3.88e-13		Prostate cancer	87	9.82	36	3.63e-13	2.63e-11
Disease	945	101	173	1.59e-14	4.85e-12		Neurotrophin signaling pathway	123	13.9	41	3.49e-11	1.89e-09
Processing of Capped Intron-Containing Pre-mRNA	119	12.7	44	1.92e-14	4.85e-12		T cell receptor signaling pathway	98	11.1	35	1.15e-10	5e-09
mRNA Splicing	115	12.3	43	2.42e-14	4.85e-12		Epstein-Barr virus infection	91	10.3	32	1.17e-09	4.24e-08
mRNA Splicing - Major Pathway	115	12.3	43	2.42e-14	4.85e-12		Bacterial invasion of epithelial cells	56	6.32	24	1.47e-09	4.55e-08
Mitotic G1-G1/S phases	140	15	48	3.56e-14	5.95e-12		Toxoplasmosis	93	10.5	32	2.2e-09	5.96e-08
Degradation of beta-catenin by the destruction complex	65	6.95	31	4.24e-14	5.95e-12		Cell cycle	124	14	38	2.91e-09	7.01e-08
Signaling by Wnt	65	6.95	31	4.24e-14	5.95e-12		Hepatitis C	100	11.3	33	4.15e-09	9.01e-08
Activation of NF-kappaB in B Cells	66	7.06	31	7.21e-14	9.19e-12		Renal cell carcinoma	60	6.77	24	7.83e-09	1.55e-07
Apoptosis	158	16.9	51	8.62e-14	1.01e-11		Glioma	65	7.33	25	9.88e-09	1.79e-07
Signaling by the B Cell Receptor (BCR)	199	21.3	58	2.4e-13	2.59e-11		ErbB signaling pathway	87	9.82	29	2.89e-08	4.82e-07
G1/S Transition	113	12.1	41	3.21e-13	3.22e-11		Pancreatic cancer	69	7.78	25	4.06e-08	6.29e-07
Cell Cycle	508	54.3	107	6.91e-13	6.45e-11		Adherens junction	70	7.9	25	5.66e-08	8.18e-07
Adaptive Immune System	654	69.9	128	7.82e-13	6.57e-11		Acute myeloid leukemia	57	6.43	22	7.21e-08	9.77e-07
Removal of licensing factors from origins	71	7.59	31	8.44e-13	6.57e-11		Focal adhesion	200	22.6	48	1.57e-07	2.01e-06
Regulation of DNA replication	71	7.59	31	8.44e-13	6.57e-11		Chagas disease (American trypanosomiasis)	89	10	28	2.03e-07	2.44e-06
Switching of origins to a post-replicative state	69	7.38	30	2.27e-12	1.59e-10		Shigellosis	47	5.3	19	2.41e-07	2.76e-06
Orc1 removal from chromatin	69	7.38	30	2.27e-12	1.59e-10		B cell receptor signaling pathway	75	8.46	25	2.66e-07	2.8e-06
mRNA Processing	140	15	45	3.1e-12	2.07e-10		Small cell lung cancer	80	9.03	26	2.71e-07	2.8e-06
Downstream Signaling Events Of B Cell Receptor (BCR)	173	18.5	51	4.45e-12	2.83e-10		Salmonella infection	72	8.12	24	4.64e-07	4.57e-06
Cell Cycle Mitotic	411	43.9	90	6.37e-12	3.76e-10		Chemokine signaling pathway	189	21.3	45	5.02e-07	4.74e-06
Vif-mediated degradation of APOBEC3G	55	5.88	26	6.43e-12	3.76e-10		Colorectal cancer	49	5.53	19	5.25e-07	4.74e-06
Synthesis of DNA	95	10.2	35	1.09e-11	6.12e-10		HTLV-I infection	199	22.5	46	9.25e-07	8.03e-06
Signaling by Interleukins	116	12.4	39	1.92e-11	1.03e-09		Fc gamma R-mediated phagocytosis	97	10.9	28	1.46e-06	1.22e-05
DNA Replication	102	10.9	36	2.35e-11	1.22e-09		RNA transport	126	14.2	33	1.92e-06	1.54e-05
Regulation of mRNA Stability by Proteins that Bind AU-rich Elements	88	9.41	33	2.45e-11	1.23e-09		Endometrial cancer	44	4.96	17	2.23e-06	1.71e-05
Destabilization of mRNA by AUF1 (hnRNP D0)	54	5.77	25	2.94e-11	1.42e-09		Apoptosis	83	9.36	25	2.28e-06	1.71e-05
p53-Dependent G1/S DNA damage checkpoint	59	6.31	26	4.71e-11	2.06e-09		Osteoclast differentiation	119	13.4	31	4.46e-06	3.23e-05
p53-Dependent G1 DNA Damage Response	59	6.31	26	4.71e-11	2.06e-09		Insulin signaling pathway	137	15.5	34	4.97e-06	3.48e-05
Regulation of Apoptosis	59	6.31	26	4.71e-11	2.06e-09		Herpes simplex infection	103	11.6	28	5.36e-06	3.63e-05
Regulation of activated PAK-2p34 by proteasome mediated degradation	48	5.13	23	7.66e-11	3.25e-09		MAPK signaling pathway	265	29.9	54	6.67e-06	4.39e-05
S Phase	122	13	39	1.09e-10	4.51e-09		Non-small cell lung cancer	52	5.87	18	7.06e-06	4.51e-05
Ubiquitin-dependent degradation of Cyclin D1	49	5.24	23	1.3e-10	4.93e-09		Endocytosis	101	11.4	27	1.11e-05	6.88e-05
CDK-mediated phosphorylation and removal of Cdc6	49	5.24	23	1.3e-10	4.93e-09		Legionellosis	40	4.51	15	1.37e-05	8.25e-05
Ubiquitin-dependent degradation of Cyclin D	49	5.24	23	1.3e-10	4.93e-09		Epithelial cell signaling in Helicobacter pylori infection	37	4.17	14	2.36e-05	0.000138
G1/S DNA Damage Checkpoints	62	6.63	26	1.82e-10	6.71e-09		Notch signaling pathway	47	5.3	16	2.91e-05	0.000166
SCF(Skp2)-mediated degradation of p27/p21	58	6.2	25	2e-10	6.87e-09		Influenza A	107	12.1	27	3.46e-05	0.000189
DNA Replication Pre-Initiation	80	8.55	30	2.01e-10	6.87e-09		Melanoma	68	7.67	20	3.49e-05	0.000189
M/G1 Transition	80	8.55	30	2.01e-10	6.87e-09		Regulation of actin cytoskeleton	182	20.5	39	4.21e-05	0.000223
Stabilization of p53	54	5.77	24	2.13e-10	7.11e-09		Bladder cancer	29	3.27	11	0.000175	0.000904
Assembly of the pre-replicative complex	63	6.74	26	2.79e-10	9.1e-09		NOD-like receptor signaling pathway	49	5.53	15	0.000203	0.00103
Signalling by NGF	290	31	67	3.7e-10	1.18e-08		VEGF signaling pathway	76	8.57	19	0.000566	0.00279
Cyclin E associated events during G1/S transition	65	6.95	26	6.35e-10	1.98e-08		Transcriptional misregulation in cancer	19	2.14	8	0.000606	0.00292
SCF-beta-TrCP mediated degradation of Emi1	53	5.67	23	9.14e-10	2.73e-08		Oocyte meiosis	108	12.2	24	0.000734	0.00346
Autodegradation of the E3 ubiquitin ligase COP1	53	5.67	23	9.14e-10	2.73e-08		TGF-beta signaling pathway	84	9.48	20	0.000803	0.00371
Cyclin A:Cdk2-associated events at S phase entry	66	7.06	26	9.44e-10	2.76e-08		Cytosolic DNA-sensing pathway	20	2.26	8	0.000912	0.00412
Vpu mediated degradation of CD4	50	5.35	22	1.55e-09	4.43e-08		p53 signaling pathway	68	7.67	17	0.00109	0.00484
Innate Immune System	521	55.7	99	2.64e-09	7.4e-08		Leishmaniasis	51	5.75	14	0.00112	0.00485
Host Interactions of HIV factors	141	15.1	40	3.4e-09	9.35e-08		Jak-STAT signaling pathway	99	11.2	22	0.00121	0.00514
Ubiquitin Mediated Degradation of Phosphorylated Cdc25A	52	5.56	22	3.83e-09	9.72e-08		Fc epsilon RI signaling pathway	75	8.46	18	0.00131	0.00548
p53-Independent DNA Damage Response	52	5.56	22	3.83e-09	9.72e-08		Tuberculosis	174	19.6	33	0.00163	0.00668
p53-Independent G1/S DNA damage checkpoint	52	5.56	22	3.83e-09	9.72e-08		Measles	102	11.5	22	0.00182	0.00733
Regulation of APC/C activators between G1/S and early anaphase	84	8.98	29	3.84e-09	9.72e-08		Toll-like receptor signaling pathway	97	10.9	21	0.00219	0.00864
APC/C-mediated degradation of cell cycle proteins	89	9.52	30	3.95e-09	9.72e-08		Dopaminergic synapse	124	14	25	0.00249	0.00964
Regulation of mitotic cell cycle	89	9.52	30	3.95e-09	9.72e-08		Tight junction	118	13.3	24	0.00267	0.0102
Cross-presentation of soluble exogenous antigens (endosomes)	48	5.13	21	4.16e-09	1.01e-07		Progesterone-mediated oocyte maturation	80	9.03	18	0.00285	0.0107
Cell Cycle Checkpoints	131	14	38	4.28e-09	1.02e-07		mTOR signaling pathway	45	5.08	12	0.00325	0.012
RNA Polymerase II Pre-transcription Events	62	6.63	24	6.38e-09	1.46e-07		mRNA surveillance pathway	82	9.25	18	0.00378	0.0137
Developmental Biology	417	44.6	83	6.53e-09	1.46e-07		Leukocyte transendothelial migration	108	12.2	22	0.00388	0.0138
Cdc20:Phospho-APC/C mediated degradation of Cyclin A	76	8.13	27	6.53e-09	1.46e-07		Pathogenic Escherichia coli infection	35	3.95	10	0.00411	0.0142
Regulation of ornithine decarboxylase (ODC)	49	5.24	21	6.56e-09	1.46e-07		Pertussis	52	5.87	13	0.00411	0.0142
RNA Polymerase II Transcription	107	11.4	33	8.47e-09	1.85e-07		Protein processing in endoplasmic reticulum	129	14.6	25	0.00432	0.0147
Metabolism of RNA	339	36.3	71	1.01e-08	2.16e-07		Alcoholism	166	18.7	30	0.0055	0.0184
NOTCH1 Intracellular Domain Regulates Transcription	50	5.35	21	1.02e-08	2.16e-07		RIG-I-like receptor signaling pathway	49	5.53	12	0.00685	0.0225
Transcription of the HIV genome	64	6.84	24	1.34e-08	2.8e-07		Pyrimidine metabolism	101	11.4	20	0.00798	0.0258
Signaling by NOTCH1 in Cancer	74	7.91	26	1.63e-08	3.09e-07		Cholinergic synapse	95	10.7	19	0.0086	0.0275
Signaling by NOTCH1 PEST Domain Mutants in Cancer	74	7.91	26	1.63e-08	3.09e-07		Wnt signaling pathway	144	16.2	26	0.00953	0.03
FBXW7 Mutants and NOTCH1 in Cancer	74	7.91	26	1.63e-08	3.09e-07		Thyroid cancer	28	3.16	8	0.00996	0.0309
Signaling by NOTCH1 HD Domain Mutants in Cancer	74	7.91	26	1.63e-08	3.09e-07		Carbohydrate digestion and absorption	18	2.03	6	0.0113	0.0343
Signaling by NOTCH1 HD+PEST Domain Mutants in Cancer	74	7.91	26	1.63e-08	3.09e-07		Amoebiasis	46	5.19	11	0.0114	0.0343
Signaling by NOTCH1	74	7.91	26	1.63e-08	3.09e-07		Alzheimer's disease	49	5.53	11	0.0182	0.0541
Signaling by NOTCH1 t(7;9)(NOTCH1:M1580_K2555) Translocation Mutant	74	7.91	26	1.63e-08	3.09e-07		Viral myocarditis	26	2.93	7	0.0217	0.0636
Transcription	149	15.9	40	1.92e-08	3.6e-07		Amphetamine addiction	64	7.22	13	0.0241	0.0698
Cytokine Signaling in Immune system	286	30.6	62	2.4e-08	4.43e-07		Malaria	11	1.24	4	0.0277	0.079
Pausing and recovery of Tat-mediated HIV-1 elongation	32	3.42	16	2.88e-08	5.14e-07		Phagosome	53	5.98	11	0.0316	0.0886
Tat-mediated HIV-1 elongation arrest and recovery	32	3.42	16	2.88e-08	5.14e-07		Aldosterone-regulated sodium reabsorption	34	3.84	8	0.0318	0.0886
CDT1 association with the CDC6:ORC:origin complex	57	6.1	22	2.93e-08	5.14e-07		Natural killer cell mediated cytotoxicity	138	15.6	23	0.0341	0.0937
APC/C:Cdc20 mediated degradation of Securin	71	7.59	25	2.93e-08	5.14e-07		Dorso-ventral axis formation	12	1.35	4	0.0379	0.103
APC/C:Cdh1 mediated degradation of Cdc20 and other APC/C:Cdh1 targeted proteins in late mitosis/early G1	76	8.13	26	3.08e-08	5.26e-07		Gap junction	89	10	16	0.0385	0.103
APC/C:Cdc20 mediated degradation of mitotic proteins	76	8.13	26	3.08e-08	5.26e-07		Ribosome biogenesis in eukaryotes	55	6.21	11	0.0403	0.107
Activation of APC/C and APC/C:Cdc20 mediated degradation of mitotic proteins	77	8.23	26	4.18e-08	7.07e-07		Adipocytokine signaling pathway	63	7.11	12	0.0463	0.12
ER-Phagosome pathway	63	6.74	23	4.85e-08	8.09e-07		Long-term potentiation	70	7.9	13	0.0468	0.12
Elongation arrest and recovery	33	3.53	16	5.04e-08	8.12e-07		Cocaine addiction	43	4.85	9	0.047	0.12
HIV-1 elongation arrest and recovery	33	3.53	16	5.04e-08	8.12e-07
Pausing and recovery of HIV-1 elongation	33	3.53	16	5.04e-08	8.12e-07
Autodegradation of Cdh1 by Cdh1:APC/C	68	7.27	24	5.28e-08	8.41e-07
Metabolism of mRNA	317	33.9	65	1.03e-07	1.63e-06
Platelet activation signaling and aggregation	220	23.5	50	1.23e-07	1.92e-06
Constitutive Signaling by NOTCH1 HD+PEST Domain Mutants	52	5.56	20	1.34e-07	2.07e-06
TRAF6 mediated induction of NFkB and MAP kinases upon TLR7/8 or 9 activation	76	8.13	25	1.37e-07	2.08e-06
TRIF-mediated TLR3/TLR4 signaling	87	9.3	27	1.69e-07	2.54e-06
Toll Like Receptor 7/8 (TLR7/8) Cascade	77	8.23	25	1.82e-07	2.69e-06
MyD88 dependent cascade initiated on endosome	77	8.23	25	1.82e-07	2.69e-06
MyD88-independent cascade	88	9.41	27	2.19e-07	3.17e-06
Toll Like Receptor 3 (TLR3) Cascade	88	9.41	27	2.19e-07	3.17e-06
Antigen processing: Ubiquitination & Proteasome degradation	224	24	50	2.24e-07	3.21e-06
Signaling by EGFR in Cancer	181	19.4	43	2.62e-07	3.72e-06
Activated TLR4 signalling	100	10.7	29	3.02e-07	4.22e-06
NGF signalling via TRKA from the plasma membrane	207	22.1	47	3.07e-07	4.22e-06
Constitutive Signaling by NOTCH1 PEST Domain Mutants	59	6.31	21	3.07e-07	4.22e-06
Toll Like Receptor 9 (TLR9) Cascade	79	8.45	25	3.19e-07	4.34e-06
Regulation of signaling by CBL	22	2.35	12	4.8e-07	6.47e-06
Interleukin-3,5 and GM-CSF signaling	51	5.45	19	4.98e-07	6.65e-06
Fcgamma receptor (FCGR) dependent phagocytosis	86	9.2	26	5.07e-07	6.71e-06
Transcriptional Regulation of White Adipocyte Differentiation	56	5.99	20	5.53e-07	7.24e-06
Toll Like Receptor 4 (TLR4) Cascade	103	11	29	6.01e-07	7.8e-06
Signaling by constitutively active EGFR	19	2.03	11	6.55e-07	8.43e-06
Mitotic M-M/G1 phases	266	28.4	55	7.88e-07	1e-05
Abortive elongation of HIV-1 transcript in the absence of Tat	23	2.46	12	9.06e-07	1.14e-05
Antigen processing-Cross presentation	78	8.34	24	9.77e-07	1.22e-05
Toll-Like Receptors Cascades	123	13.2	32	1.11e-06	1.37e-05
Signaling by FGFR in disease	178	19	41	1.2e-06	1.47e-05
Toll Like Receptor 10 (TLR10) Cascade	74	7.91	23	1.35e-06	1.62e-05
Toll Like Receptor 5 (TLR5) Cascade	74	7.91	23	1.35e-06	1.62e-05
MyD88 cascade initiated on plasma membrane	74	7.91	23	1.35e-06	1.62e-05
Signaling by SCF-KIT	142	15.2	35	1.39e-06	1.64e-05
Signaling by EGFR	179	19.1	41	1.4e-06	1.64e-05
Tat-mediated elongation of the HIV-1 transcript	45	4.81	17	1.59e-06	1.83e-05
